# Supplementary material for: Post-weaning blood transcriptomic differences between Yorkshire pigs divergently selected for residual feed intake
Source: BMC Genomics. 2016 Jan 22;17:73. doi: 10.1186/s12864-016-2395-x (PMC4724083; doi:10.1186/s12864-016-2395-x)
Supplement: Additional file 1: Table S1. — Meta data for RNA-seq and RT-qPCR assays. (XLSX 20 kb) [file 12864_2016_2395_MOESM1_ESM.xlsx]

## Sheet: final metadata for Gen9P2 RNA-s
Pig.ID	sire.ID	dam.ID	Line*	Diet**	batch	within-batch order	pre_conc (ng/µl)	pre_RIN	post_conc (ng/µl)	post_RIN	RFI (kg/day)	barcode	lane	RNA-seq	RT-qPCR	Neutrophil (103/µl)	Lymphocyte (103/µl)	Monocyte (103/µl)	Eosinophil (103/µl)	Basophil (103/µl)
3609	108000605	108001506	1	1	2	3	945.81	8.9	215	7.8	-0.957876	TAGCTT	2	yes	yes	7.2	11.05	1.44	0.43	0.08
3910	108010903	108003604	1	1	4	8	692.07	9.1	182	8	-0.978732	CAGATC	4	yes	yes	6.29	12.42	0.96	0.35	0.08
4110	108005907	108004409	1	1	4	2	311.43	9.5	121	8.3	-0.9349	ATCACG	4	yes	yes	5.59	5.66	0.44	0.36	0.02
4208	108000605	108009011	1	1	3	5	276.03	9.1	114	8.5	-0.954841	GTTTCG	3	yes		2.89	5.22	0.42	0.28	0.02
4210	108000605	108009011	1	1	2	5	1079.55	9.1	212	8.5	-0.972664	CTTGTA	2	yes	yes	6.98	4.67	0.37	0.16	0.01
4406	108000605	108002007	1	1	3	2	971.58	9.1	149	8.7	-1.04733	CCGTCC	3	yes	yes	5.43	7.72	0.57	0.52	0.03
5307	108010903	108009009	1	1	1	3	976.02	8.6	185	8.3	-0.990502	TTAGGC	1	yes	yes	5.6	5.98	0.24	0.27	0.02
3009	108002402	108005309	1	1	6	1	421.3	8.9			-0.583902				yes	9.22	5.46	0.45	0.16	0.02
3607	108000605	108001506	1	1	7	8	465.1	8.5			-0.813465				yes	9.05	11.04	0.81	0.26	0.04
3809	108010501	108002012	1	1	5	4	589.2	8			-0.756904				yes	4.47	8.64	0.51	0.75	0.04
5509	108005106	108006811	1	1	6	2	524.2	8.2			-0.466527				yes	4.11	5.43	0.29	0.24	0.02
5812	108002301	108002409	1	1	7	6	1202.7	8.4			-0.665331				yes	4.32	6.88	0.56	0.14	0.02
6007	108010903	108010808	1	1	5	5	1082.8	8			-0.261725				yes	10.15	5.93	0.48	0.5	0.02
3610	108000605	108001506	1	2	2	7	460.23	9.3	184	8.5	-2.05812	AGTTCC	2	yes	yes	8.04	10.8	0.88	0.58	0.04
3811	108010501	108002012	1	2	2	1	289.8	8.8	106	7.7	-2.11736	ACTTGA	2	yes		7.06	8.29	0.81	0.61	0.03
3912	108010903	108003604	1	2	3	4	429.87	8.9	194	8.1	-2.17827	GTGGCC	3	yes	yes	9.06	8.84	0.89	0.69	0.04
4111	108005907	108004409	1	2	1	6	422.07	8.8	157	8.2	-2.28702	GCCAAT	1	yes	yes	2.73	5.73	0.35	0.22	0.04
4213	108000605	108009011	1	2	4	5	749.85	9.8	169	8.7	-2.35316	TGACCA	4	yes		3.98	4.85	0.24	0.12	0.05
4410	108000605	108002007	1	2	4	3	644.79	9.2	171	7.9	-2.38858	CGATGT	4	yes	yes	10.18	8.01	0.5	0.25	0.02
4907	108010501	108002305	1	2	3	7	1006.08	8.7	197	8.2	-2.37249	GAGTGG	3	yes	yes	6.41	6.37	0.53	0.46	0.03
5815	108002301	108002409	1	2	1	2	1204.32	8.6	157	8.2	-1.97182	CGATGT	1	yes	yes	4.41	5.55	0.44	0.18	0.02
3606	108000605	108001506	1	2	6	5	684.9	8.5			-1.63079				yes	4.27	15.31	1.06	0.23	0.06
4808	108010903	108005307	1	2	6	3	590.2	8.2			-1.7416				yes	8.54	7.65	0.62	0.66	0.05
5006	108010501	108006812	1	2	5	3	1014.9	7.8			-1.2681				yes	5	7.43	0.64	0.46	0.03
5308	108010903	108009009	1	2	5	7	1064.4	8.3			-1.48356				yes	3.71	4.93	0.24	0.39	0.03
5507	108005106	108006811	1	2	7	3	825	8.3			-1.32198				yes	3.84	4.74	0.3	0.32	0.01
5705	108002301	108005009	1	2	7	7	1006.7	8.2			-1.05088				yes	3.12	8.61	0.61	0.11	0.04
3409	108001602	108002908	2	1	1	7	216.33	9.7	76	8.8	1.24663	CAGATC	1	yes		4.28	8.3	0.52	0.12	0.04
3703	108008901	108001609	2	1	3	6	551.73	9.1	185	8.3	1.16846	CGTACG	3	yes	yes	6.7	9.58	0.6	0.53	0.07
4007	108007603	108008108	2	1	4	1	1116.84	9.2	145	8.2	1.18533	ATTCCT	4	yes	yes	2.79	11.21	1.09	0.33	0.05
4506	108005203	108004307	2	1	1	4	675.75	8.8	146	8.2	1.08514	TGACCA	1	yes	yes	6.35	8.46	0.59	0.29	0.03
5210	108005501	108009708	2	1	4	7	892.98	9.2	180	7.9	1.31261	GCCAAT	4	yes	yes	3.39	6.78	0.69	0.46	0.05
5405	108005501	108005706	2	1	3	1	1255.77	9	180	8.1	1.24395	GTCCGC	3	yes	yes	3.63	10.42	0.55	0.24	0.06
6106	108005203	108008109	2	1	2	6	1062.9	9	184	8.6	1.09043	AGTCAA	2	yes	yes	3.85	5.51	0.41	0.25	0.05
6207	108001602	108002809	2	1	2	4	1116.9	8.7	208	8.4	1.20374	GGCTAC	2	yes		10.05	6.21	0.66	0.24	0.03
4304	108008901	108000407	2	1	7	2	639.8	8.6			1.00967				yes	3.37	7.29	0.63	0.61	0.02
4610	108010101	108004608	2	1	5	6	814.8	7.8			0.899586				yes	5.47	6.3	0.62	0.45	0.04
4707	108001602	108008008	2	1	7	4	506.6	8.4			0.903692				yes	4.57	8.25	0.71	0.61	0.01
5103	108001602	108010605	2	1	6	7	1333.2	8.5			0.77887				yes	3.96	9.14	0.76	0.14	0.07
5406	108005501	108005706	2	1	6	6	784.5	8.4			0.957603				yes	3.73	6.04	0.35	0.18	0.02
6105	108005203	108008109	2	1	5	1	589.2	8			0.694548				yes	2.51	9.56	0.85	0.43	0.04
4303	108008901	108000407	2	2	4	6	1136.82	8.9	174	8.1	0.289244	ACAGTG	4	yes	yes	6.7	14.89	1.31	0.79	0.05
4611	108010101	108004608	2	2	1	5	800.79	9.6	154	8.4	0.218307	ACAGTG	1	yes	yes	3.73	4.73	0.35	0.18	0.02
5209	108005501	108009708	2	2	3	3	1106.22	8.9	198	8.5	0.455409	GTGAAA	3	yes		3.97	4.82	0.37	0.15	0.03
5404	108005501	108005706	2	2	3	8	1697.94	8.7	141	8.6	0.723483	ACTGAT	3	yes	yes	2.91	6.23	0.64	0.33	0.03
5407	108005501	108005706	2	2	2	8	594.96	8.7	173	8.3	0.342732	ATGTCA	2	yes	yes	3.95	5.54	0.36	0.25	0.02
5409	108005501	108005706	2	2	2	2	362.91	9.3	155	8.5	0.191255	GATCAG	2	yes		3.08	4.28	0.28	0.24	0.02
5604	108005501	108011108	2	2	4	4	943.26	9	160	8	0.833699	TTAGGC	4	yes	yes	4.08	8.85	0.53	0.35	0.07
6206	108001602	108002809	2	2	1	1	347.52	9.3	123	7.6	0.411808	ATCACG	1	yes	yes	10.08	8.09	0.76	0.37	0.04
4006	108007603	108008108	2	2	5	8	1137.6	7.8			-0.283552				yes	3.78	13.71	1.13	0.27	0.11
4302	108008901	108000407	2	2	6	4	1016.2	8			0.0187405				yes	4.08	11.16	0.54	0.54	0.05
4505	108005203	108004307	2	2	6	8	732.7	7.5			-0.144667				yes	6.88	4.6	0.43	0.67	0.01
4607	108010101	108004608	2	2	5	2	970.6	8.2			-0.563954				yes	5.35	7.02	0.44	0.28	0.03
5104	108001602	108010605	2	2	7	5	773	8.6			-0.77236				yes	4.77	4.54	0.25	0.24	0.03
5206	108005501	108009708	2	2	7	1	660.4	8.5			-0.437077				yes	4.28	5.86	0.39	0.2	0.04
* 1, low RFI line; 2, high RFI line
** 1, low-fiber, high-energy diet (LFD) ; 2, high-fiber, low-energy diet (HFD);
