# Supplementary material for: Post-weaning blood transcriptomic differences between Yorkshire pigs divergently selected for residual feed intake
Source: BMC Genomics. 2016 Jan 22;17:73. doi: 10.1186/s12864-016-2395-x (PMC4724083; doi:10.1186/s12864-016-2395-x)
Supplement: Additional file 2: Table S2. — Primers used to validate differentially expressed genes by RT-qPCR. (XLSX 17 kb) [file 12864_2016_2395_MOESM2_ESM.xlsx]

## Sheet: fluidigm PCR perimer sequences 
Ensembl gene ID	Assay	number of known isoforms	Gene symbol	RefSeq or Ensembl transcript ID used for primer design	targeted exons on the isoforms used for primer design	primer efficinecy	log2 (fold change) *	q-value *	Mean FPKM(low RFI group)	Mean FPKM (high RFI group)	Forward primer sequence	Reverse primer sequence	Gene full name
ENSSSCG00000000625	target	1	LRP6	XM_005664069.1	4 and 5	0.98	-1.6	2.65516e-05	3.76	10	TGGGGTCAAACTCCTGGAAA	CTCAAGTCTGTCCTTCTGGCTA	low density lipoprotein receptor-related protein 6
ENSSSCG00000000633	target	2	YBX3	XM_005655675.1	1 and 2	0.95	-1.2	0.001	412.04	1006.56	AGTGAAGACGCGGAGAAGAA	CATATCCATTTCTGACGTTGAACCA	Y box binding protein 3
ENSSSCG00000000636	target	1	KLRA1	NM_214338.1	2 and 3	0.98	1.9	0.015	3.78	1.36	AGCCTGGCAAGACTGATGAA	ACAGAAGGAAACAGAGGATCCC	killer cell lectin-like receptor subfamily A, member 1
ENSSSCG00000000639	target	1		ENSSSCT00000000688	1 and 2	0.99	-1.9	0.002	1.03	4.36	TCACCTTCAGCGCAGAAAAC	TACTACCTGCCATGCTGTAGAC
ENSSSCG00000000651	target	3	CLEC12B	NM_001302088.1	1 and 2	1	1.8	0.042	4.86	1.53	GATTCTGTGGCAGCAGGAAA	TGACGCCATATGGAGGATGAA	C-type lectin domain family 12, member B
ENSSSCG00000000961	target	1	MIOX	NM_214102.2	2 and 3	0.98	-1.2	0.076	3.66	14.15	ACAAGGGCAGCTTCCGAAA	CACGTGTGCATCAGCTTGTA	myo-inositol oxygenase
ENSSSCG00000001398	target	5	SLA-6	NM_001113704.1	5 and 6	0.96	1.3	0.155	233.3	143.19	TTGTGGTCACTGTGCTTGGAA	TGCAGCCTGAACATAGTTCCC	MHC class I antigen 6
ENSSSCG00000001942	target	1	SLC25A21	XM_005666201.1	6 and 7	1	-1	0.078	2.15	4.19	ACGATGGCAACCGTCTATCA	AGCCTCATAATCTTGGGAAGCA	solute carrier family 25 (mitochondrial oxoadipate carrier), member 21
ENSSSCG00000002620	target	1	EFHC1	XM_001928760.4	6 and 7	0.96	-1.3	0.087	2	3.59	CGCATTGACGTGAGCAAGAA	GAGTCTTCGATGAGTCCATAACCA	EF-hand domain (C-terminal) containing 1
ENSSSCG00000005211	target	2	PDL1	NM_001025221.1	2 and 3	0.96	1	0.108	19.2	6.36	TGCCGACTACAAGCGGATTA	TCAGAGGTGACCGGATCCA	CD274 molecule
ENSSSCG00000006142	target	1	CA1	XM_001924183.3	4 and 5	0.97	-1.1	0.095	41.28	67.33	GCCTCACATGCTGATGGTTTA	AAGATTTGGGTTGGCCTGAC	carbonic anhydrase I
ENSSSCG00000006398	target	3	SLAMF8	ENSSSCT00000035784	2 and 3	0.96	1.4	0.012	9.53	3.31	ACACAGACTCTGCAGCTCAA	CCCCTGATATGGCAATGAACAC
ENSSSCG00000008604	target	2	WDR35	XM_003125356.3	12 and 13	0.98	1.1	0.017	2.25	1.01	ACCGCTGGATCCCAAATACA	CTTCTTTGGACGCTGCTATCAC	WD repeat domain 35
ENSSSCG00000008771	target	1		ENSSSCT00000009596	1 and 2	0.96	1.1	0.081	2.04	0.83	GCAGGTGCTGCAAAATGATAC	GCAGCTGTTTACTTCGTTGAC
ENSSSCG00000009610	target	1	NPM2	NM_001195362.1	4 and 5	1	1.9	0.162	3.41	1.41	ACAGGAAGAGAAAGGCCATCA	GACAGGAGGAGAAAGCTCCA	nucleophosmin/nucleoplasmin 2
ENSSSCG00000014123	target	2	FAM151B	XM_005661520.1	3 and 4	0.96	1.9	1.01424e-07	7.43	1.64	TGGCTGGCTGAAGTCATCAA	AGAGCATCATGGATGGCTTTACA	family with sequence similarity 151, member B
ENSSSCG00000014562	target	1		ENSSSCT00000015912	3 and 4	0.98	-1.4	0.029	2.55	4.64	ACCTTCGCCCTGGACACTAA	ACAGATGCGCTGGGAAACC
ENSSSCG00000014565	target	1		ENSSSCT00000015915	1 and 2	0.98	1.3	0.074	95.69	36	CCTGTTCAACGCCCTCTTCA	ATGATGTCTCCCACCATCTTCC
ENSSSCG00000016216	target	1		ENSSSCT00000017657	3 and 4	1.05	-1.2	0.004	10.41	24.3	AGGCCACTACACCATTGGAA	CAAAGCTGTGGAAGATGAGGAA
ENSSSCG00000016503	target	1		ENSSSCT00000017967	13 and 14	0.95	-1.3	0.112	3.51	6.4	GGTGGACGATTTCAGCAAGAA	GAGAGCACCATGTCCAGGTA
ENSSSCG00000016599	target	1	GPR37	XM_003134718.3	1 and 2	0.97	-1.1	0.037	5.32	13.76	CCTGCAAGATCGTGCCCTATA	CGGTCTATACACAGAGCACACA	G protein-coupled receptor 37 (endothelin receptor type B-like)
ENSSSCG00000017092	target	1	GPX3	NM_001115155.1	2 and 3	0.98	-1.8	0.123	172.65	191.93	TTTGTCAACGTGGCCAGCTA	ACGAGGCCAAAGGGTTCAAA	glutathione peroxidase 3 (plasma)
ENSSSCG00000017727	target	1	TMEM98	XM_003131728.3	3 and 4	0.98	2.8	0.03	6.95	1.42	TGACGTTGTCATCACCAACC	AATGCAGTGGGACATGAGAC	transmembrane protein 98
ENSSSCG00000020872	target	1		ENSSSCT00000024574	3 and 4	0.95	-1	0.003	59.9	127.76	CGATTGCCTTTGCTGTCAAC	ATCCCGTCTGCTTTGTTTCC
ENSSSCG00000020945	target	1		ENSSSCT00000000048	1 and 2	0.99	-1.8	0.011	2.55	8.83	GGCGCCATTTTGCCTAAACC	AGCGTCCCGACGTAGAGAAA
ENSSSCG00000021283	target	1		ENSSSCT00000030502	2 and 3	0.98	-2.2	0.045	0.71	5.76	AGCCAAGGAACCAACTCAGAA	AGGGGAGGTGGTGAGGAA
ENSSSCG00000021572	target	1		ENSSSCT00000025344	3	0.96	-1.1	0.081	0.96	1.85	AATGCTCGGATTGGGAATGG	AAGTCCTTTCTCCAGCTGTTG
ENSSSCG00000022258	target	1		ENSSSCT00000031562	2 and 3	0.96	-1	0.12	45.57	70.86	CGTGACACTTGTGGCATCAAA	TGACCACTGGACACTTCCC
ENSSSCG00000022477	target	1		ENSSSCT00000025657	1 and 2	0.97	1	0.047	2.31	1.09	GGCTTCTGTGGGTCCAGATT	CTGGAGGCTCAGGGATGAAG
ENSSSCG00000022737	target	1	MYD88	NM_001099923.1	3 and 4	0.95	1	0.084	22.57	8.81	TGCGTCTGGTCCATTGCTA	TCAGAGACAACCACTACCATCC	myeloid differentiation primary response gene (88)
ENSSSCG00000023108	target	1		ENSSSCT00000000053	3	0.98	2	0.005	5.13	1.01	TGGACACAGTGCAGAATGGA	CTGATACGACAGGAAGGAGGAG
ENSSSCG00000024791	target	2	CD59	NM_214170.1	3 and 4	0.98	1.2	0.003	22.23	8.23	ACGGCCATGAATTGTTCACA	TCGAACCTCCAACACTGGTA	CD59 molecule, complement regulatory protein
ENSSSCG00000024900	target	1		ENSSSCT00000032004	3 and 4	0.95	1.3	0.003	5.71	2.39	CCTCTGCTATGTGGCCCTTTA	GTGTCTTGGGGTCTGGTGAA
ENSSSCG00000025390	target	1		ENSSSCT00000027085	1	0.97	-1.4	0.097	1.25	1.06	TCACTGGTGTCTGCTACTTCC	AATTCCCACCATCGGCTACA
ENSSSCG00000026324	target	1	CRLF2	XM_003361041.1	3 and 4	0.96	1.1	0.007	3.36	1.25	CAGCACAAGACCACCTTTGAC	CAGATCGCTGAGGGTGACA	cytokine receptor-like factor 2
ENSSSCG00000029147	target	1		ENSSSCT00000024211	4 and 5	0.98	-3	0.056	4.45	12.75	GAAGGCTCCCGGAGTTCAAA	ACGTTGAAGGCCTCGAAGAA
ENSSSCG00000029500	target	1		ENSSSCT00000026528	2 and 3	0.96	1.1	0.154	6.7	4.2	GGTTTTATCCAGGCCAGAACAC	GATCCAGGCAGAGCTGTGATA
ENSSSCG00000006062	referenece	1	YWHAZ	XM_001927228.4	4 and 5	0.98	-0.0007	0.627	360	309.4	AGACAGCACGCTAATAATGCA	CCTGCTTCAGCTTCATCTCC	tyrosine 3-monooxygenase/tryptophan 5-monooxygenase activation protein, zeta
ENSSSCG00000027637	referenece	1	RPL32	NM_001001636	2 and 3	0.99	0.113	0.187	415.1	358.4	CCAACATTGGTTATGGGAGCAA	GGAAGAGACGTTGTGAGCAA	ribosomal protein L32
* log 2 (fold change) and q-value are calculated in differential expression analysis using the "QuasiSeq" package.
