# Supplementary material for: Post-weaning blood transcriptomic differences between Yorkshire pigs divergently selected for residual feed intake
Source: BMC Genomics. 2016 Jan 22;17:73. doi: 10.1186/s12864-016-2395-x (PMC4724083; doi:10.1186/s12864-016-2395-x)
Supplement: Additional file 3: Table S3. — Statistical summary of raw, trimmed, mapped and residual globin reads. (XLSX 17 kb) [file 12864_2016_2395_MOESM3_ESM.xlsx]

## Sheet: Trimming out
	Before trimming	After trimming								Fragments Aligned			Fragments derived from residual hemaglobin transcritps
Pig.ID	# Raw pairs	# Kept pairs	# Unpaired R1	# Unpaired R2	# Dropped pairs	% Kept pairs	% Unpaired R1	% Unpaired R2	% Dropped pairs	% Uniquely mapped	% Unmapped	% Total mapped	# HBA-derived	# HBB-derived	% HBA-derived	% HBB-derived
3409	7164191	6757504	324641	26729	55317	94.3233	4.53144	0.373092	0.772132	81.6158	9.92853	89.2993	168	997	0.00236324	0.0140247
3609	26793115	21812337	4762738	79671	138369	81.4102	17.776	0.297356	0.516435	82.3283	9.10298	90.3806	24858	181726	0.0932592	0.681777
3610	20355918	16664635	3503357	64259	123667	81.8663	17.2105	0.315677	0.607524	81.7349	9.43669	89.9558	7489	37553	0.0370152	0.18561
3703	22784717	16690295	5851400	63647	179375	73.2521	25.6812	0.279341	0.78726	81.8869	8.69017	90.5226	5321	200025	0.0235387	0.884857
3811	18966867	15128734	3668964	56839	112330	79.764	19.3441	0.299675	0.592243	81.8834	9.21166	90.1961	153718	361230	0.815284	1.91588
3910	7989712	6412480	1479697	21608	75927	80.2592	18.52	0.270448	0.95031	81.7151	9.45571	89.594	2370	2599	0.0299477	0.0328414
3912	23554800	17237664	6068797	67009	181330	73.1811	25.7646	0.284481	0.769822	81.5698	9.12491	90.1053	5483	183492	0.0234582	0.785044
4007	13709321	9693383	3863994	35458	116486	70.7065	28.1852	0.258642	0.849685	83.4877	8.01377	91.1365	57904	62678	0.425989	0.461111
4110	9268319	7550197	1617163	26151	74808	81.4624	17.4483	0.282155	0.807137	81.3398	9.26004	89.9328	1956	2785	0.0212759	0.0302931
4111	19314255	18229244	882214	72587	130210	94.3823	4.56768	0.375821	0.674165	81.9699	9.27805	90.0478	462	2328	0.00240825	0.0121351
4208	23890161	17583236	6045924	68290	192711	73.6003	25.3072	0.28585	0.806654	81.3701	9.15919	90.0342	1702	37234	0.00718221	0.157122
4210	21284480	17485587	3632479	56541	109873	82.1518	17.0663	0.265644	0.516212	84.0089	6.93189	92.5519	264626	1209051	1.24973	5.70991
4213	20612443	16572228	3782076	49557	208582	80.3991	18.3485	0.240423	1.01192	84.5714	7.37213	91.6159	64423	50569	0.315739	0.24784
4303	17314790	13855594	3274500	45225	139471	80.0217	18.9116	0.261193	0.805502	83.0278	8.59193	90.6026	11392	18832	0.0663277	0.109646
4406	17319993	12542697	4582332	45990	148974	72.4174	26.4569	0.265531	0.860127	82.6682	7.94845	91.1914	19395	603351	0.112952	3.51378
4410	30251343	24785980	5131164	75688	258511	81.9335	16.9618	0.250197	0.854544	82.6168	8.56594	90.5795	144029	106968	0.480211	0.356645
4506	47378520	44469838	2323168	171340	414174	93.8608	4.90342	0.361641	0.874181	82.2451	9.1403	89.9855	2571	24001	0.00547437	0.0511047
4611	19645971	18312505	1124665	65795	143006	93.2125	5.72466	0.334903	0.727915	85.1176	7.69696	91.5751	5092	34284	0.0261089	0.175789
4907	18029309	12756973	5094204	45590	132542	70.7569	28.2551	0.252866	0.735147	83.5874	7.61551	91.6493	19282	329304	0.10774	1.84002
5209	21649663	15471836	5974767	50053	153007	71.4646	27.5975	0.231195	0.706741	82.8467	6.51084	92.7824	24886	1713751	0.115767	7.97217
5210	12472913	10189692	2145419	31966	105836	81.6946	17.2006	0.256283	0.848527	83.6856	7.99995	91.1515	28626	32825	0.231469	0.265422
5307	17043347	15998868	842026	61054	141399	93.8716	4.9405	0.358228	0.829643	84.4832	7.89403	91.2763	2723	14544	0.0161106	0.0860493
5404	20492166	14999099	5277409	49944	165714	73.1943	25.7533	0.243722	0.80867	82.5359	6.80537	92.386	51980	1529826	0.255726	7.52628
5405	19791642	13894579	5693929	44096	159038	70.2043	28.7694	0.222801	0.803561	82.5116	7.07972	92.1167	40240	1391437	0.204965	7.08738
5407	20746549	16856975	3720643	56126	112805	81.2519	17.9338	0.270532	0.543729	83.7732	8.16333	91.2929	72767	469885	0.35266	2.27726
5409	22762430	18744216	3828146	67455	122613	82.3472	16.8178	0.296344	0.538664	82.5592	8.87641	90.5849	89969	285860	0.397393	1.26264
5604	36177890	29439302	6364561	88961	285066	81.3737	17.5924	0.245899	0.787956	84.0767	7.92417	91.2879	119026	123431	0.331615	0.343888
5815	15459495	14532511	757044	55634	114306	94.0038	4.89695	0.359869	0.73939	85.5859	7.35171	91.9089	3251	22672	0.0211858	0.147747
6106	18614694	14920019	3542924	48725	103026	80.1518	19.0329	0.261756	0.553466	84.382	6.76251	92.684	81332	1066403	0.439355	5.76071
6206	25550205	24145341	1139719	93224	171921	94.5016	4.4607	0.364866	0.672875	82.1654	9.46627	89.8609	5403	14773	0.0212899	0.0582112
6207	16168571	13016433	3017429	43548	91161	80.5045	18.6623	0.269337	0.563816	82.9653	7.19288	92.2433	105771	1255614	0.657886	7.8098
