# Supplementary material for: Post-weaning blood transcriptomic differences between Yorkshire pigs divergently selected for residual feed intake
Source: BMC Genomics. 2016 Jan 22;17:73. doi: 10.1186/s12864-016-2395-x (PMC4724083; doi:10.1186/s12864-016-2395-x)
Supplement: Additional file 4: Table S4. — Differentially expressed genes identified by RNA-seq. (XLSX 5306 kb) [file 12864_2016_2395_MOESM4_ESM.xlsx]

## Sheet: Non-log transformed CBC fitting
	Estimated effect											p-value								q-value
Ensembl.gene.ID	intercept	low.RFI.group	Batch2	Batch3	Batch4	post_RIN	pre_Conc	neutrophil	lymphocyte	monocyte	basocyte	low.RFI.group	post_RIN	pre_Conc	Batch	neutrophil	lymphocyte	monocyte	basocyte	low.RFI.group	post_RIN	pre_Conc	Batch	neutrophil	lymphocyte	monocyte	basocyte	geneName
ENSSSCG00000014123	-7.74755	1.89402	-0.623541	-0.318764	-0.0889296	0.466763	-0.000327729	0.016146	-0.0406361	1.64449	-16.9338	1.30903e-11	0.190751	0.169547	0.0761884	0.715552	0.559984	0.0117843	0.00672102	1.01424e-07	0.302404	0.156795	0.184588	0.614215	0.614115	0.222733	0.23034	FAM151B
ENSSSCG00000000625	-9.07165	-1.58292	-0.053602	-0.271774	-0.275431	0.8222	0.000649635	0.0816655	0.0211939	-0.278299	-4.32948	6.85379e-09	0.0354388	0.016683	0.64007	0.101524	0.771502	0.649699	0.512824	2.65516e-05	0.13249	0.0303531	0.477814	0.260089	0.670673	0.667628	0.75894	LRP6
ENSSSCG00000007517	2.33745	0.517034	0.161914	0.336692	0.0231222	-0.241491	-0.000113227	0.00524364	0.0801162	-0.322922	-4.147	3.32356e-08	0.0738004	0.229352	0.00342228	0.767134	0.00584907	0.163134	0.0887651	8.58365e-05	0.187108	0.1928	0.0332396	0.631686	0.22678	0.441297	0.481259	NPEPL1
ENSSSCG00000015766	-7.31855	2.40367	0.00666636	-0.675149	-0.816312	-0.202224	0.000545211	0.0616815	0.220908	-1.50602	4.22556	7.60321e-08	0.775682	0.25493	0.149577	0.497718	0.121002	0.210368	0.717416	0.000147274	0.585397	0.207165	0.252504	0.531925	0.400179	0.471328	0.812828
ENSSSCG00000007656	7.54356	0.372857	0.3048	0.280685	0.062391	-0.822828	-0.000220194	-0.0899122	0.0474916	-0.278626	2.72653	4.78039e-07	1.92843e-07	0.00927556	0.00141698	2.74843e-06	0.0451884	0.15375	0.182139	0.000740769	0.000766138	0.0200208	0.0186999	0.000401957	0.319342	0.431382	0.595214	PVRIG
ENSSSCG00000021229	-1.37686	-0.253296	-0.0591314	0.155722	-0.00372857	0.33969	-0.000127518	0.00958233	0.0124262	0.268385	-4.13922	8.62101e-07	0.000239602	0.0271495	0.00238023	0.354941	0.437827	0.0549699	0.00721888	0.000786662	0.0311417	0.0429281	0.0261604	0.461707	0.567284	0.318432	0.233801	MAT2B
ENSSSCG00000014599	-31.8433	-4.72013	-0.267401	1.57402	2.97165	3.12386	-0.00376882	0.44594	-0.661598	7.39521	12.7688	9.13779e-07	0.0232063	0.00236274	0.0329119	0.00750219	0.0254724	0.00595883	0.576436	0.000786662	0.109743	0.00762831	0.120353	0.0641126	0.283132	0.200788	0.778967	SYT9
ENSSSCG00000000633	6.44683	-1.24919	-0.0662901	-0.0450197	-0.0126009	-0.186776	0.00118544	0.045906	-0.154822	-0.0351377	-3.56622	9.10726e-07	0.63303	0.000342621	0.994596	0.353498	0.0505866	0.957082	0.599689	0.000786662	0.53807	0.00195386	0.576507	0.460747	0.32741	0.744669	0.784891	YBX3
ENSSSCG00000017986	-1.783	-1.17583	-0.104305	-0.210101	-0.563397	-0.250256	3.77162e-05	0.0367975	0.0455562	-0.209326	-35.1681	7.13642e-07	0.486179	0.878726	0.19252	0.398831	0.52843	0.728752	2.51525e-05	0.000786662	0.479954	0.443402	0.281601	0.485793	0.60215	0.69015	0.02554
ENSSSCG00000008193	3.56991	0.414201	0.242683	0.179344	0.120859	-0.225481	-0.000278982	-0.044249	0.117822	-0.381381	-2.80931	1.12846e-06	0.0961034	0.00512709	0.0957246	0.0157026	0.000161743	0.0979198	0.233611	0.000874333	0.212819	0.0133219	0.204543	0.0972954	0.193469	0.371045	0.635931	ZAP70
ENSSSCG00000029096	-11.8037	1.26938	0.41153	-0.572711	0.927734	0.471971	0.000176836	0.154068	0.0404009	-0.279524	-9.26956	1.47073e-06	0.270372	0.558628	8.31726e-05	0.00617327	0.645157	0.713497	0.195076	0.00101455	0.360799	0.340908	0.00251287	0.0569183	0.638726	0.686056	0.606421	HRH2
ENSSSCG00000006378	-0.0946919	0.709479	0.0517685	0.0589599	0.0359734	0.114382	0.000151905	-0.0202316	0.0807227	-0.290808	-5.1312	1.57132e-06	0.613322	0.333051	0.98327	0.507271	0.0895028	0.444736	0.207418	0.00101455	0.530512	0.246521	0.573689	0.535921	0.369722	0.591635	0.618564	SLAMF7
ENSSSCG00000014831	-3.59271	0.522762	0.0874141	-0.00405214	-0.0167345	0.115028	-0.000306871	-0.0138566	0.00635989	0.168042	3.50404	2.23297e-06	0.513011	0.0165958	0.827748	0.53591	0.859683	0.579172	0.254563	0.00133085	0.489873	0.0302434	0.532604	0.547495	0.691124	0.647591	0.646732	PAAF1
ENSSSCG00000014176	-1.26986	-0.916977	0.217374	0.0549528	0.20692	-0.317245	3.1896e-05	0.0459449	0.00373865	-0.511028	-3.46768	2.84678e-06	0.311706	0.881582	0.645041	0.244468	0.952684	0.336843	0.534305	0.00157549	0.387491	0.444275	0.478977	0.395919	0.709618	0.545628	0.765152
ENSSSCG00000000639	9.2783	-1.92009	0.237312	-0.155476	0.571019	-1.4727	-1.8562e-05	0.00976315	-0.283173	1.84407	16.4396	3.4731e-06	0.0449321	0.968686	0.377064	0.894902	0.0392873	0.0796209	0.160622	0.00179397	0.147645	0.469098	0.383271	0.665294	0.307265	0.347971	0.573546
ENSSSCG00000030790	4.50696	-0.720008	0.324159	0.236475	0.448523	-0.183727	-0.000291642	0.0334917	-0.0334667	0.142248	-0.0224062	3.71323e-06	0.447074	0.0948762	0.102035	0.290806	0.504474	0.74286	0.995951	0.00179813	0.459641	0.105228	0.210718	0.427589	0.592985	0.695312	0.864653	TMP-CH242-74M17.6
ENSSSCG00000002628	-1.04955	-0.499537	0.0758364	0.0557402	0.0269211	0.114197	-0.000117219	0.0181444	0.06789	-0.648894	-3.02581	4.08959e-06	0.506661	0.344086	0.934992	0.427337	0.0666128	0.0419204	0.328911	0.00186389	0.487124	0.251084	0.562008	0.501613	0.340796	0.301401	0.681354	ICK
ENSSSCG00000008587	-0.313135	0.339365	-0.177869	-0.18382	-0.131202	0.0355177	-0.000100874	-0.0206008	-0.00269333	0.420826	4.24919	4.50204e-06	0.766694	0.226863	0.135393	0.179267	0.911091	0.0459047	0.0530574	0.00193788	0.582013	0.19134	0.240751	0.343103	0.700961	0.306711	0.433678
ENSSSCG00000002263	-0.351388	0.451022	0.0399801	0.0531836	0.00135942	-0.0648899	-0.000272522	-0.0433241	0.0412798	0.0982126	-4.18009	5.62064e-06	0.691321	0.0219599	0.950476	0.0468282	0.208605	0.717533	0.15598	0.00229204	0.559935	0.0369892	0.565613	0.174372	0.458448	0.687113	0.568221	SLCO3A1
ENSSSCG00000006452	4.83291	0.575913	-0.14204	0.155619	-0.0377391	-0.395191	-0.000163729	-0.0649191	0.0190711	0.174293	-5.66103	7.63719e-06	0.0813479	0.271117	0.201346	0.028604	0.651563	0.625242	0.144134	0.00277529	0.197003	0.215461	0.287348	0.132442	0.640294	0.66148	0.553501	CD1D
ENSSSCG00000024900	-0.336266	1.26337	0.212783	0.54752	0.632998	-0.406103	-0.000234397	-0.025966	-0.0218141	-0.337503	3.0684	7.88026e-06	0.425174	0.455274	0.169466	0.674028	0.809972	0.644841	0.711284	0.00277529	0.450322	0.301287	0.265927	0.601665	0.679783	0.66625	0.812828	TRBV25-1
ENSSSCG00000016992	-13.0745	1.5491	-0.313499	-0.955115	-0.217953	0.86867	0.000281693	0.0283644	-0.116882	0.501834	8.8329	7.29374e-06	0.149435	0.491775	0.106416	0.703274	0.323776	0.609842	0.373748	0.00277529	0.26735	0.316009	0.215197	0.610346	0.526039	0.657657	0.706343
ENSSSCG00000006903	-1.9734	-0.29589	-0.179988	-0.193942	-0.269799	0.116913	-5.05401e-05	-0.00886646	0.00321704	0.342684	1.49442	8.43098e-06	0.293601	0.505437	0.0116354	0.526551	0.882697	0.0710351	0.43687	0.00284014	0.376087	0.321304	0.0684184	0.544425	0.696061	0.340162	0.733351	RPAP2
ENSSSCG00000012880	-0.308262	-0.549776	0.212895	0.126863	-0.101816	0.161772	-0.000275138	0.0672395	-0.0160788	-0.288415	1.5852	8.94104e-06	0.412257	0.0553559	0.169664	0.0121087	0.692796	0.400272	0.663682	0.00288646	0.442898	0.0719807	0.265927	0.084956	0.652148	0.575579	0.800325	CPT1A
ENSSSCG00000024791	-0.679746	1.20398	0.0672829	0.315041	-0.228151	-0.0834933	-7.41373e-05	-0.0660259	-0.197285	1.36798	12.1367	1.29241e-05	0.858586	0.807267	0.37736	0.251553	0.0450635	0.0787632	0.137363	0.00328903	0.610259	0.423305	0.383463	0.400385	0.318944	0.347971	0.543737	CD59
ENSSSCG00000013293	3.13837	0.476641	-0.00438203	0.105905	-0.0416747	-0.433568	-8.87977e-05	-0.0291822	-0.0442498	0.562015	-0.35405	1.30861e-05	0.0250099	0.477921	0.633556	0.231803	0.233468	0.0832221	0.912847	0.00328903	0.112931	0.310574	0.475301	0.386	0.476658	0.352605	0.853439	COMMD9
ENSSSCG00000014832	-10.4699	2.00667	-0.231778	-0.450092	0.184546	0.421081	0.000684807	0.0881975	0.0100217	0.659411	-25.3698	1.42496e-05	0.598856	0.205072	0.636149	0.399216	0.950393	0.627889	0.0582246	0.00328903	0.524334	0.178663	0.476306	0.485871	0.70916	0.66186	0.441431	DNAJB13
ENSSSCG00000001229	13.527	1.39997	-0.199598	0.394439	-0.187873	-1.0804	0.000347433	-0.0526704	0.0319966	-0.3132	-3.69364	1.17823e-05	0.0694589	0.341751	0.269318	0.445927	0.752289	0.712888	0.708876	0.00328903	0.181958	0.250241	0.328865	0.511113	0.66689	0.685787	0.811968	SLA-5
ENSSSCG00000029391	3.14052	0.20873	0.156084	0.147489	0.161455	-0.277726	-0.000200523	-0.0437585	0.034113	-0.12638	0.516763	1.10288e-05	0.00144097	0.00100859	0.0210001	0.000233349	0.0363672	0.339575	0.707826	0.00328903	0.041454	0.00415221	0.0937152	0.00732926	0.300065	0.547163	0.811744	TMEM256-PLSCR3
ENSSSCG00000001727	1.59811	-0.95631	0.712474	0.847028	0.325011	-0.147435	-0.000537307	0.0512606	-0.103866	1.01864	-7.05125	1.15801e-05	0.671824	0.0364166	0.0101512	0.279161	0.154855	0.112375	0.283229	0.00328903	0.552486	0.0532268	0.062618	0.420582	0.424241	0.387664	0.662657	TNFRSF21
ENSSSCG00000030474	4.35139	0.839203	0.588412	0.605937	0.504648	-1.02064	0.000125636	-0.182201	0.145587	-0.656012	-12.1218	1.3596e-05	0.0049943	0.569204	0.0422137	0.000274531	0.0246244	0.201912	0.0351389	0.00328903	0.0559191	0.345169	0.137317	0.00808581	0.282766	0.469609	0.376118
ENSSSCG00000025717	-0.91251	0.758371	0.791948	0.00441441	0.577972	-0.578771	0.000324876	-0.0909109	0.0626387	-0.406796	-0.429455	1.4433e-05	0.0617236	0.120631	0.000341474	0.0210709	0.278607	0.397023	0.929698	0.00328903	0.172117	0.124493	0.00686816	0.113665	0.503014	0.57385	0.854797
ENSSSCG00000020872	1.72454	-1.04337	-0.671752	-0.728735	-0.152521	0.00754675	0.0016081	0.0939874	-0.152223	-1.27969	10.056	1.33189e-05	0.984736	6.93831e-06	0.0256784	0.0769206	0.0530448	0.0589543	0.144125	0.00328903	0.643721	0.000119516	0.105937	0.229101	0.328967	0.325103	0.553501
ENSSSCG00000010411	-21.3219	-2.64674	-2.39664	-2.38813	-1.10402	1.97607	0.00112659	0.167554	-0.51611	2.27553	53.3651	1.34698e-05	0.0877316	0.170976	0.00850874	0.196519	0.0205411	0.182996	0.00488465	0.00328903	0.203589	0.157744	0.0572626	0.358026	0.277574	0.455643	0.210935
ENSSSCG00000008986	-3.74656	0.376394	0.067491	-0.145864	-0.0354181	0.285982	0.000350629	-0.00226204	0.0224927	-0.0669191	-2.95595	1.59148e-05	0.056797	0.00179962	0.191291	0.904665	0.443227	0.784593	0.258452	0.00338746	0.165856	0.00634871	0.28074	0.667637	0.569992	0.705638	0.647612	SEPT11
ENSSSCG00000012150	0.795773	-1.30679	-0.302265	-0.134394	-0.0900914	-0.382788	0.00206523	0.000695677	-0.154346	-0.598048	-1.41567	1.61766e-05	0.464525	2.62975e-06	0.858848	0.991042	0.149166	0.494467	0.875146	0.00338746	0.469113	5.92368e-05	0.54097	0.688145	0.419281	0.615645	0.848113	REPS2
ENSSSCG00000003981	-4.79015	-0.493395	-0.116896	-0.0257261	0.0256736	0.228505	0.000127591	0.0433586	0.0826002	-0.567248	-6.8567	1.59579e-05	0.224987	0.341503	0.741078	0.0813031	0.0367404	0.0805201	0.0471664	0.00338746	0.328618	0.250196	0.509027	0.235618	0.301835	0.349004	0.418591
ENSSSCG00000027378	-5.0073	0.984349	0.71847	0.327663	0.623016	0.167933	-0.000574309	0.130178	-0.0198548	-0.441709	-4.25992	2.0137e-05	0.678954	0.0425123	0.0524172	0.00994168	0.798226	0.502074	0.513967	0.00410583	0.555589	0.0594793	0.1524	0.0749408	0.677371	0.618212	0.759333	SH3PXD2B
ENSSSCG00000016216	3.4836	-1.23178	0.0119899	0.393444	0.353167	-0.454213	0.000907481	-0.0157686	-0.0648238	0.0316052	-18.0448	2.24307e-05	0.360934	0.014976	0.52882	0.78878	0.502459	0.968596	0.0510529	0.00445623	0.416769	0.0280222	0.439905	0.636766	0.592785	0.746521	0.428566
ENSSSCG00000025754	-8.2242	1.44492	-0.511211	-0.760205	-0.530809	0.267548	0.0002847	0.0806709	-0.192632	0.344984	14.3571	2.35218e-05	0.660149	0.47908	0.312279	0.298881	0.122806	0.73664	0.161778	0.00455618	0.547589	0.311066	0.351012	0.433106	0.403113	0.692865	0.575931	ZGLP1
ENSSSCG00000023108	-12.2844	1.99083	-0.277338	-0.432751	-0.451261	0.813126	-0.0010946	0.122895	0.221866	-1.42823	7.94784	2.67553e-05	0.34933	0.0560097	0.806659	0.262735	0.211225	0.303169	0.535697	0.0050561	0.409812	0.0724328	0.526911	0.408585	0.460476	0.524665	0.765431
ENSSSCG00000005191	-7.07031	-0.578511	0.0748289	-0.324407	0.182833	0.383472	4.42677e-06	0.0429753	-0.00680599	-0.119294	6.86968	2.81094e-05	0.107899	0.978107	0.0153653	0.152599	0.884609	0.760441	0.0969399	0.00506492	0.225081	0.471667	0.0797438	0.315105	0.696592	0.699707	0.494705	MPDZ
ENSSSCG00000026009	-1.91877	0.842607	0.0416563	0.315858	0.147636	0.166506	-0.00015578	0.0272521	0.212757	-1.34719	-10.8435	2.74936e-05	0.601394	0.488047	0.491569	0.533775	0.00313061	0.0211112	0.067313	0.00506492	0.525457	0.314609	0.428631	0.54637	0.212233	0.248305	0.45229
ENSSSCG00000004902	-3.0708	-0.81862	-0.11968	0.117147	0.529867	-0.0661717	0.000613014	-0.00750064	-0.0922306	-0.15236	-7.10444	3.40369e-05	0.84107	0.0143365	0.0550651	0.858321	0.176414	0.785163	0.213936	0.0059936	0.604842	0.0270939	0.156824	0.655093	0.437898	0.705681	0.62345	RNF152
ENSSSCG00000029256	1.31907	0.337679	-0.0130024	0.0263469	-0.0290252	-0.10783	-0.000418643	-0.0414414	0.0165499	0.307684	2.3722	3.69678e-05	0.445287	0.000149978	0.935652	0.0297049	0.554962	0.197048	0.33914	0.00636504	0.458768	0.00112323	0.562107	0.135622	0.61166	0.46626	0.686624	AKR1A1
ENSSSCG00000000912	-4.57477	-0.365778	-0.252201	-0.25343	-0.0889535	0.409992	0.000202558	0.0322093	-0.0317558	0.280566	1.87072	3.98418e-05	0.0118165	0.065096	0.0660455	0.107098	0.308213	0.278044	0.490745	0.00671075	0.0820127	0.0806518	0.172525	0.265867	0.518465	0.510283	0.749065	EEA1
ENSSSCG00000008588	-6.0269	0.611808	-0.46646	-0.471223	-0.417861	0.210048	-0.000407274	-0.00967035	0.0578928	0.375173	6.70525	4.22676e-05	0.42669	0.0269955	0.0381271	0.768556	0.280182	0.39383	0.135726	0.00684341	0.450695	0.0427307	0.129029	0.631686	0.504442	0.57209	0.541839	FKBP1B
ENSSSCG00000014034	2.77555	-0.792572	-0.00183582	-0.484613	0.329287	-0.940082	-0.000340105	-0.0338617	0.10151	-0.245393	2.8556	4.32378e-05	0.00847023	0.166546	0.00975386	0.419453	0.133936	0.656313	0.598525	0.00684341	0.0716333	0.154998	0.0615447	0.497276	0.410519	0.669333	0.784389	N4BP3
ENSSSCG00000015854	-4.34079	-1.60369	-0.168514	-0.301605	-0.140466	-0.270692	-0.000527535	0.121563	-0.0224221	0.395227	15.5518	4.32792e-05	0.681826	0.289553	0.94153	0.139302	0.859578	0.719034	0.195726	0.00684341	0.556559	0.225148	0.5636	0.301514	0.691102	0.687696	0.607424	OCA2
ENSSSCG00000014145	1.25798	0.348411	-0.151344	-0.0560394	-0.0350201	0.0123595	-0.000134946	-0.0302819	-0.0074125	0.311015	5.20263	4.52892e-05	0.934241	0.184357	0.533419	0.117347	0.798484	0.213933	0.0502596	0.0070081	0.631211	0.166341	0.441716	0.278152	0.677371	0.472215	0.428566	COX7C
ENSSSCG00000017928	3.0328	0.258797	-0.167538	-0.0903023	0.036022	-0.496232	-0.000349043	-0.0544611	0.0200754	0.0679716	4.43001	4.61297e-05	0.000117981	8.65648e-05	0.0641651	0.000742648	0.363437	0.712395	0.0268566	0.0070081	0.030372	0.000769488	0.169926	0.0158678	0.540327	0.685463	0.352671
ENSSSCG00000026324	-8.24105	1.12813	-0.00781904	0.155799	0.226575	0.360244	-0.000129522	-0.0339635	0.292373	-1.41049	-15.5541	4.9231e-05	0.443496	0.698006	0.85204	0.598864	0.00403666	0.0796015	0.0653599	0.00719702	0.458006	0.388777	0.538878	0.572185	0.212233	0.347971	0.449377	CRLF2
ENSSSCG00000022823	-0.802109	0.300448	0.0365803	-0.0283849	0.117074	-0.120865	-0.000441523	-0.0227428	-0.0487734	0.447559	14.6149	4.88606e-05	0.347605	3.2048e-05	0.353229	0.175123	0.0667971	0.0465476	6.7303e-07	0.00719702	0.408636	0.000361646	0.371875	0.339087	0.340835	0.306711	0.00357482
ENSSSCG00000030882	1.2437	0.628636	-0.374153	-0.0429181	0.218348	-0.237663	0.00057681	0.126291	-0.118256	-0.0904189	-1.61091	5.20168e-05	0.374149	0.00379798	0.0326226	0.00115999	0.0271198	0.836739	0.728825	0.00746345	0.423086	0.0106581	0.120248	0.0210248	0.286762	0.719909	0.814454	LST1
ENSSSCG00000029323	-3.29035	-0.647869	-0.0826391	0.241715	-0.241053	0.0897299	-7.31815e-05	0.110807	-0.0720019	0.841178	-1.84681	5.47865e-05	0.741199	0.701739	0.0723995	0.00361898	0.203378	0.0796023	0.705211	0.00771792	0.574229	0.390225	0.180319	0.0411502	0.454465	0.347971	0.811527	KCNE3
ENSSSCG00000009051	-4.37224	0.940399	0.424698	0.291771	0.600834	0.258972	0.000409358	0.176669	-0.101005	-0.971953	7.98258	6.38973e-05	0.52687	0.141452	0.180941	0.00146235	0.209774	0.152961	0.249105	0.00884065	0.49547	0.139374	0.274037	0.024138	0.459351	0.430211	0.644057	IL15
ENSSSCG00000025729	-14.4577	1.09572	-0.765774	-0.598118	-0.64989	0.896284	-0.000254461	0.132067	0.080508	-1.49676	17.8194	6.59681e-05	0.0612401	0.438046	0.100397	0.0472373	0.422377	0.07169	0.0351742	0.00888834	0.17176	0.293737	0.20867	0.174974	0.564394	0.340954	0.376118	IRS1
ENSSSCG00000027610	2.63857	-0.717564	-0.0523239	-0.173322	0.113421	-0.595348	0.001076	0.163628	0.0428854	-0.979748	-18.8708	6.65364e-05	0.0520269	4.5678e-05	0.57383	0.000355709	0.476776	0.0668284	0.0022526	0.00888834	0.15929	0.000479428	0.45573	0.00977899	0.584239	0.333003	0.151894
ENSSSCG00000005465	-0.120237	-0.644195	-0.0719614	0.0086737	0.0160816	0.0366154	2.46794e-05	-0.0406286	-0.0716417	0.777233	3.41445	7.09579e-05	0.899317	0.900129	0.965169	0.262539	0.217099	0.112403	0.486542	0.00922723	0.622124	0.449717	0.569198	0.408546	0.465741	0.387664	0.747721	SUSD1
ENSSSCG00000002142	4.17972	-0.704728	0.144741	0.267472	-0.0940159	-0.552746	-7.94232e-05	0.00488927	0.0705835	-0.111593	-4.18515	7.14551e-05	0.0671692	0.697873	0.338695	0.899526	0.270126	0.836828	0.449112	0.00922723	0.178615	0.388747	0.365309	0.666442	0.498265	0.719919	0.736599
ENSSSCG00000008710	2.03901	0.507151	0.127375	-0.123934	0.0506571	-0.408344	-0.000619989	-0.154645	0.046311	0.977788	5.96021	7.57235e-05	0.0868887	0.000547598	0.382756	1.15218e-05	0.312795	0.0168899	0.14192	0.00961812	0.203287	0.00271788	0.385635	0.00109813	0.521154	0.235729	0.551234	JAKMIP1
ENSSSCG00000025977	-2.45863	-0.522134	0.751537	0.989759	0.464793	-0.0205272	2.85409e-05	0.0536603	-0.0825265	0.770042	-8.7752	8.36417e-05	0.928709	0.857927	1.53874e-05	0.0693758	0.0860258	0.060255	0.0375239	0.0104525	0.629791	0.437111	0.000853518	0.216621	0.366576	0.325199	0.388518	SNX24
ENSSSCG00000009592	3.99448	-0.450967	0.135719	0.320859	-0.109669	-0.372868	0.00061693	0.16345	0.01937	-0.857566	-9.9389	8.62831e-05	0.0616496	0.000124222	0.020507	7.28635e-07	0.63008	0.016576	0.00866892	0.0106115	0.172117	0.00100487	0.0922745	0.000162649	0.634128	0.235157	0.251082	NFIL3
ENSSSCG00000012881	-4.08477	-0.604711	0.444534	0.3986	-0.0108392	0.270652	-0.000126504	0.0972617	-0.00738079	-0.624539	3.49977	9.10207e-05	0.29704	0.493737	0.0308539	0.00635272	0.888274	0.169611	0.469082	0.0110192	0.377934	0.317033	0.117299	0.057719	0.697079	0.446251	0.74098
ENSSSCG00000005976	1.20591	0.305045	-0.0188704	0.0865987	0.110776	-0.154654	5.04749e-05	-0.00316392	0.00112678	0.12457	2.42284	9.8211e-05	0.274745	0.595359	0.464926	0.857641	0.967441	0.59181	0.32094	0.0113573	0.364326	0.354748	0.419037	0.655023	0.712444	0.651	0.679317	NDUFB9
ENSSSCG00000024026	1.64654	0.244284	0.0954351	0.0954025	-0.030654	-0.179146	-0.000570015	-0.0871697	-0.016463	0.79403	5.57941	9.59733e-05	0.109258	6.51293e-08	0.250889	1.58656e-06	0.452514	0.000204711	0.00733262	0.0113573	0.226252	6.69207e-06	0.319289	0.000320428	0.574712	0.124572	0.235295
ENSSSCG00000030268	-4.62516	-2.70604	0.187706	-0.56642	0.407755	0.178308	0.000708185	0.0100931	-0.208332	1.35765	-15.7729	9.74299e-05	0.887805	0.393198	0.62853	0.939088	0.406307	0.475942	0.434017	0.0113573	0.618452	0.274016	0.474127	0.675096	0.5579	0.607047	0.732424
ENSSSCG00000008190	-0.712712	-0.216322	0.0102368	0.0942255	-0.0226602	0.170181	2.78367e-05	0.0372811	0.0156846	-0.185795	-2.69213	0.000104176	0.0820368	0.675756	0.29315	0.00534483	0.416771	0.258227	0.126834	0.0114403	0.198049	0.381647	0.341205	0.0522322	0.562693	0.498054	0.533617	INPP4A
ENSSSCG00000010180	1.37626	-0.291157	-0.132775	0.0342644	-0.185689	-0.117766	0.000265033	0.0717449	-0.0224838	-0.0806049	-6.86826	0.000104801	0.35596	0.00682285	0.0490195	0.000195128	0.385861	0.712254	0.0068801	0.0114403	0.413684	0.0161647	0.147287	0.0065943	0.54841	0.685463	0.231452	TTC13
ENSSSCG00000005305	-6.08417	0.606416	-0.164599	0.111729	0.00677073	0.273597	0.000231651	0.0590466	-0.0784987	0.587523	-1.79687	0.000104835	0.341696	0.239436	0.533097	0.103071	0.177514	0.236201	0.707625	0.0114403	0.404399	0.198598	0.441713	0.262001	0.437898	0.487603	0.811744	UNC13B
ENSSSCG00000020945	7.29564	-1.79673	-0.368407	-0.519519	-0.983215	-1.00749	0.000922236	-0.150765	-0.195417	1.60044	1.94045	0.000101164	0.18726	0.083496	0.447988	0.143083	0.220511	0.244817	0.88974	0.0114403	0.299017	0.0959969	0.412705	0.305709	0.467742	0.492026	0.850421
ENSSSCG00000013991	-0.198857	0.291214	-0.0732323	0.164223	0.122151	0.0449245	-0.000234217	-0.00541408	0.0355413	0.248692	-2.61473	0.000112701	0.726275	0.0147264	0.0545202	0.744551	0.188822	0.269385	0.263552	0.012006	0.569978	0.027679	0.156028	0.623707	0.44405	0.504548	0.651707	C1orf35
ENSSSCG00000003512	0.253614	-0.17608	0.00665133	-0.00978377	-0.00388978	0.146579	6.42113e-05	0.0302643	0.00961617	-0.223719	-0.644117	0.000113118	0.0728002	0.248624	0.991571	0.00584026	0.546457	0.103289	0.650534	0.012006	0.185937	0.203737	0.575694	0.0551437	0.60779	0.378395	0.798069
ENSSSCG00000013746	3.98583	0.42235	0.327422	0.150702	0.203901	-0.0625676	-0.000370557	-0.0263693	-0.0173626	0.392778	2.00644	0.000127954	0.746161	0.00886955	0.134275	0.292616	0.652028	0.226759	0.54593	0.0123578	0.575498	0.0193756	0.239957	0.428935	0.640294	0.479317	0.769666	CALR
ENSSSCG00000003612	-0.828923	0.678499	0.207784	0.222332	0.0573841	0.241527	5.20571e-05	0.0331315	0.055419	0.420308	-1.88816	0.000129193	0.426024	0.802134	0.668053	0.415403	0.363374	0.413062	0.72878	0.0123578	0.450439	0.42186	0.485798	0.495174	0.540327	0.581463	0.814454	EIF3I
ENSSSCG00000026812	-4.81796	0.542188	-0.552783	-0.0805678	-0.242995	0.286371	-0.000220361	0.0466673	-0.059509	0.878947	7.02992	0.000121307	0.234215	0.19445	0.0186128	0.140748	0.239056	0.0437026	0.115169	0.0123578	0.335083	0.172393	0.0877674	0.303019	0.479769	0.30452	0.51863	EMG1
ENSSSCG00000011741	-2.65542	-0.33183	-0.0584245	0.0429501	0.175365	0.259589	-8.38755e-05	0.0258943	0.0181893	-0.288706	-3.29124	0.000127732	0.0908137	0.41947	0.18238	0.183381	0.545664	0.254948	0.223842	0.0123578	0.20702	0.28573	0.274425	0.346752	0.607616	0.497452	0.632042	GOLIM4
ENSSSCG00000006398	-3.72874	1.40202	0.461581	0.977923	0.488056	-0.0682747	-0.000108397	-0.0516703	0.143279	-0.0297873	-5.3465	0.000128505	0.915712	0.798181	0.177183	0.545278	0.265893	0.976541	0.607998	0.0123578	0.626194	0.420637	0.271573	0.551903	0.497039	0.748646	0.787541	SLAMF8
ENSSSCG00000000035	-3.23201	0.447157	-0.129197	-0.119369	-0.235212	0.0615487	0.000195283	0.00774566	0.0287659	-0.0857876	2.53507	0.000120506	0.75996	0.169934	0.437895	0.771844	0.490174	0.806869	0.473474	0.0123578	0.579448	0.157053	0.40853	0.632803	0.588582	0.712439	0.742551	TTLL1
ENSSSCG00000028892	1.03095	0.693421	-0.440808	-0.403083	-0.128687	-0.557205	-9.76569e-05	-0.0939931	0.114407	0.144582	-2.31871	0.00012418	0.0810504	0.655966	0.163762	0.029809	0.0735608	0.783093	0.661798	0.0123578	0.196642	0.375173	0.26211	0.135926	0.349424	0.705255	0.800168
ENSSSCG00000030611	-1.95431	0.65927	-0.269652	0.0380743	-0.202579	-0.100945	0.000527778	0.083525	-0.14659	1.05129	-2.96448	0.000126669	0.734256	0.0144146	0.309777	0.0349374	0.023729	0.0498124	0.587413	0.0123578	0.571992	0.0272122	0.34941	0.148773	0.281884	0.310722	0.780299
ENSSSCG00000004222	-0.535118	-0.398488	0.0123178	0.0666865	-0.051941	0.258071	0.000846817	0.00766336	-0.044774	-0.259176	-7.09164	0.000137288	0.154488	5.74502e-07	0.791474	0.740248	0.222059	0.396023	0.0335366	0.0125142	0.271701	2.05527e-05	0.523325	0.622381	0.468534	0.573205	0.370959	NCOA7
ENSSSCG00000004279	-4.8628	-0.48736	-0.0107774	-0.0169649	-0.244204	0.364122	1.357e-05	0.0657705	0.00316698	0.260438	-6.03913	0.000134738	0.10049	0.929675	0.357102	0.0241216	0.943686	0.494723	0.135702	0.0125142	0.217638	0.458053	0.373901	0.121709	0.708075	0.615714	0.541839	OGFRL1
ENSSSCG00000030603	-4.06076	0.543493	-0.0896489	-0.159391	-0.258514	0.086962	0.000116982	-0.0133406	0.0561128	-0.229282	-0.88433	0.000136336	0.710725	0.497576	0.493306	0.676317	0.242091	0.566958	0.83819	0.0125142	0.566035	0.31852	0.428736	0.602138	0.481892	0.642293	0.840959	TATDN1
ENSSSCG00000024756	-1.07464	0.248456	0.0524221	0.201885	0.0589479	-0.136725	-0.000175371	-0.00592808	0.0217013	-0.080112	2.25598	0.000136298	0.24266	0.0351073	0.0711327	0.687347	0.344226	0.678583	0.2652	0.0125142	0.340956	0.0518045	0.178649	0.605571	0.533211	0.675825	0.652888
ENSSSCG00000008858	-3.84989	-0.344953	0.158396	0.158628	0.114595	0.373452	0.000302726	0.125461	0.00652059	-0.833847	-3.21229	0.000143809	0.0229371	0.0103598	0.46703	1.24551e-06	0.838146	0.004403	0.269233	0.0125195	0.109198	0.0216152	0.420015	0.000264126	0.685992	0.188964	0.654804	KLHL2
ENSSSCG00000030535	-2.41052	-0.274405	0.00436582	0.0191214	0.0644996	0.170637	-6.04447e-05	0.0163551	-0.00554228	-0.0287362	-5.10324	0.000142287	0.182209	0.490569	0.885024	0.320561	0.82721	0.892798	0.0309504	0.0125195	0.294684	0.315621	0.548033	0.443076	0.683891	0.730871	0.364915	SNX9
ENSSSCG00000024046	1.48487	-0.181841	-0.0495723	0.00609412	-0.131107	-0.014359	0.000419477	0.0788594	-0.0443192	0.0764547	-5.66333	0.000142153	0.862413	1.36107e-07	0.0760392	7.88761e-08	0.0134084	0.585942	0.000772934	0.0125195	0.611284	9.63863e-06	0.18446	4.25418e-05	0.259934	0.649627	0.0947688
ENSSSCG00000026832	-0.547786	0.997387	-0.184274	-0.876709	-0.268311	-0.347587	0.000190972	-0.0634546	-0.069626	0.0799288	3.19056	0.000143748	0.484958	0.552425	0.0491483	0.287735	0.436679	0.917088	0.690587	0.0125195	0.479365	0.338659	0.14744	0.42551	0.56698	0.735557	0.806854
ENSSSCG00000022830	-8.03774	-0.536393	-0.0583368	-0.171593	0.318598	0.479826	0.000365	0.0975734	-0.00177546	-0.672233	-3.95279	0.000151515	0.0529336	0.0415859	0.0378443	0.00477781	0.970906	0.111978	0.362667	0.0128035	0.160556	0.0586596	0.128747	0.0488876	0.713036	0.387567	0.697781	KANSL1L
ENSSSCG00000000066	1.62541	0.1904	-0.0243491	-0.0409559	0.0899823	-0.216113	-0.000293022	-0.0192059	-0.032288	0.432719	4.36865	0.000152029	0.0217994	5.6798e-05	0.163382	0.102308	0.0778053	0.00735764	0.00927085	0.0128035	0.106197	0.000566894	0.26211	0.260982	0.3552	0.209756	0.258145	L3MBTL2
ENSSSCG00000002042	-0.62301	0.223186	0.0752835	-0.00431272	-0.048327	-0.0637752	-0.000164439	-0.0277575	0.0040022	0.0617492	3.69942	0.00015026	0.533092	0.0307476	0.419058	0.0477062	0.845915	0.722205	0.0501172	0.0128035	0.498222	0.0470547	0.40031	0.176249	0.688084	0.688575	0.428566	OXA1L
ENSSSCG00000021450	-4.20735	0.480556	0.226589	-0.0693098	-0.0807596	0.173091	0.000388634	0.122408	-0.0835822	-0.274128	4.58376	0.000156535	0.449242	0.020663	0.190813	0.000236945	0.0740059	0.475511	0.246833	0.0129025	0.460996	0.0354057	0.280418	0.00738928	0.349972	0.606905	0.643236	SDR42E1
ENSSSCG00000005094	-2.63582	-1.05903	-0.138314	-0.304503	-0.11428	-0.365397	-3.01497e-05	0.0640633	-0.0852822	1.46182	-4.8508	0.000155134	0.473379	0.933763	0.846507	0.279132	0.392391	0.0861803	0.557787	0.0129025	0.473633	0.459519	0.537874	0.420582	0.550425	0.356803	0.774453	TMEM30B
ENSSSCG00000026957	2.69312	-0.726524	0.0969327	0.281161	-0.174804	-0.274792	0.000334802	0.0892757	-0.0181246	0.336592	-12.2099	0.000160155	0.395098	0.140344	0.254415	0.044069	0.791135	0.564298	0.0541307	0.0130619	0.433783	0.138749	0.320958	0.168579	0.67622	0.641632	0.435416	RNASE6
ENSSSCG00000000062	-3.87445	-1.13189	0.919102	1.56519	0.342811	-0.149267	-8.02291e-05	0.0594668	0.338991	-1.56949	-36.1986	0.000167909	0.75683	0.828935	0.000689216	0.365726	0.00211976	0.0807418	0.000848841	0.0135517	0.578338	0.429438	0.0111978	0.467999	0.212233	0.349421	0.0968693	CSDC2
ENSSSCG00000014170	0.473361	-0.350881	0.0746508	0.249083	0.260015	0.175479	6.70555e-05	0.0699754	-0.0490154	-0.0798762	-3.55028	0.000176461	0.283287	0.55981	0.0863488	0.00219171	0.141259	0.768962	0.232482	0.0140951	0.369428	0.34135	0.196168	0.0302449	0.414174	0.701869	0.635443	CAST
ENSSSCG00000008273	2.20905	0.471931	0.0900306	-0.560729	0.21539	-0.834933	0.000599176	0.0069972	0.00649535	-0.118202	3.58094	0.000180843	0.000992327	0.000741637	0.000105691	0.800506	0.883705	0.752746	0.354616	0.0142977	0.040643	0.00331842	0.00301367	0.640623	0.696501	0.698059	0.693121
ENSSSCG00000008578	-2.69006	0.468583	-0.0196514	-0.168775	-0.371089	-0.153311	-0.000450854	-0.0727042	0.0967057	0.0892987	3.97733	0.000189324	0.500505	0.00809163	0.0938764	0.0169175	0.0380235	0.813225	0.299135	0.014817	0.485505	0.018171	0.202548	0.101501	0.306256	0.714019	0.673772	ADCY3
ENSSSCG00000006457	-5.60105	-0.441573	-0.137011	-0.352126	0.0172895	0.64979	-5.25637e-05	0.0209723	0.0751722	-0.987215	6.08553	0.000195296	0.00357369	0.712194	0.0495846	0.437417	0.0783769	0.00728687	0.103168	0.0149414	0.0507053	0.393721	0.148294	0.506815	0.355427	0.209756	0.507358	FCRL3
ENSSSCG00000007853	-3.56806	0.347299	-0.157899	-0.135474	0.0225706	0.138445	-0.000273229	-0.0214743	0.0223433	0.151188	0.687487	0.000192889	0.410194	0.0218796	0.322371	0.306743	0.504729	0.58701	0.81193	0.0149414	0.442087	0.0369146	0.357021	0.436129	0.592985	0.649627	0.834469	LYRM1
ENSSSCG00000013863	0.516521	-0.285859	-0.222201	-0.0542936	-0.0510825	-0.0696815	-1.56014e-05	-0.0305526	-0.0207963	0.263738	-0.0511819	0.000197935	0.612221	0.867151	0.136969	0.087539	0.445921	0.252791	0.983074	0.0149414	0.530021	0.439593	0.241851	0.243673	0.571633	0.496531	0.86297
ENSSSCG00000025372	-3.72764	0.645987	0.462572	0.53963	0.158184	-0.261083	0.000164565	-0.00182974	0.0427698	-0.814164	-1.02816	0.000198628	0.394875	0.434482	0.0568018	0.962744	0.47118	0.106821	0.845382	0.0149414	0.433724	0.292216	0.158964	0.681017	0.582542	0.38076	0.841664
ENSSSCG00000013308	-2.93744	-0.378355	-0.220394	-0.0912262	-0.158348	0.28217	0.000332028	-0.00802132	-0.0652518	0.622491	-3.91503	0.00020914	0.117545	0.0117268	0.329626	0.724295	0.0779162	0.04513	0.219566	0.0149731	0.234562	0.0237073	0.360719	0.616259	0.3552	0.306155	0.628159	FBXO3
ENSSSCG00000002814	1.17144	-0.768546	0.480459	0.41327	0.124675	-0.272988	0.000686752	0.140864	-0.0186001	-0.290157	-15.1119	0.000201917	0.455298	0.00913949	0.220719	0.00443164	0.787188	0.618427	0.0299325	0.0149731	0.46428	0.0198174	0.299956	0.046626	0.67482	0.6592	0.359235	GPR97
ENSSSCG00000013901	0.766555	0.343958	0.0275705	0.169359	0.124482	0.0574885	-0.000419185	-0.0109179	0.00287709	0.223647	3.93241	0.000210644	0.72863	0.000885768	0.402715	0.611996	0.930774	0.422917	0.182304	0.0149731	0.570655	0.00379492	0.393599	0.578252	0.706073	0.584767	0.595214	IFI30
ENSSSCG00000000636	-14.2238	1.9272	0.612792	-0.58842	0.68653	0.939676	-0.00104069	-0.256219	0.127726	3.93216	-8.8146	0.000208993	0.348115	0.115329	0.149217	0.0362297	0.487348	0.0158564	0.576795	0.0149731	0.409054	0.120766	0.252201	0.152201	0.587688	0.232896	0.778967	KLRA1
ENSSSCG00000027700	-0.976695	-0.323298	-0.13721	-0.0718054	-0.0215456	0.114864	7.71543e-05	0.0144034	0.0244231	-0.382992	-4.2757	0.000210638	0.443231	0.472064	0.612391	0.471488	0.423851	0.146672	0.126478	0.0149731	0.45791	0.30815	0.468683	0.52266	0.564394	0.422837	0.533617	RPRD1A
ENSSSCG00000028597	-3.97513	0.729935	0.0692491	0.0881405	0.330703	0.178007	-0.00040845	-0.0533112	-0.026308	-0.0969107	-3.5376	0.000210109	0.6205	0.102227	0.538789	0.232958	0.703058	0.862933	0.579242	0.0149731	0.533452	0.111016	0.443814	0.386741	0.65511	0.724944	0.779227	TRAV8-3
ENSSSCG00000000620	-3.46417	0.714137	-0.0188508	0.204717	-0.133562	-0.00186603	0.000782054	0.0700066	-0.0893636	0.653443	-4.58491	0.000216998	0.995507	0.00195244	0.456132	0.105683	0.193849	0.253114	0.458809	0.0151513	0.646206	0.00668702	0.415698	0.264442	0.448241	0.496631	0.738309	HEBP1
ENSSSCG00000030752	-5.38746	-0.966679	-0.382801	-0.777822	-0.209579	0.0828814	0.000434243	-0.00993035	0.119663	-1.88662	1.38951	0.000217061	0.853814	0.180488	0.0996354	0.864704	0.187621	0.0148491	0.860213	0.0151513	0.608718	0.163809	0.207635	0.656587	0.443093	0.232198	0.845221	IGKJ4
ENSSSCG00000007513	0.634838	0.185443	0.065108	0.147716	0.0471112	-0.00922528	-0.000299286	-0.0209851	0.0261214	0.0281834	-0.266488	0.000229715	0.916745	4.90996e-05	0.127276	0.0751906	0.153633	0.851377	0.865132	0.0158198	0.626328	0.000507161	0.233444	0.226391	0.423088	0.722907	0.845978	RAB22A
ENSSSCG00000020921	-4.66482	-0.270527	0.0127116	0.119222	0.187641	0.451255	-0.000203926	-0.00858904	-0.00597715	-0.0799789	-1.94344	0.000232764	0.00166231	0.029782	0.154425	0.60652	0.8176	0.710301	0.395066	0.0158198	0.042745	0.0459483	0.256361	0.575908	0.682152	0.684794	0.718222	USP33
ENSSSCG00000027209	-0.7163	-0.234805	-0.0639878	-0.00272846	-0.0447813	0.259484	0.000139325	0.00609644	0.00355303	-0.0558874	-6.41876	0.000231001	0.0250145	0.0806405	0.784864	0.66555	0.873772	0.763918	0.00329119	0.0158198	0.112931	0.0937444	0.521466	0.598677	0.694368	0.700937	0.177475
ENSSSCG00000004656	-3.53774	0.419957	0.134973	-0.0660901	-0.0077873	0.0215221	4.02115e-05	-0.0617472	0.0697411	-0.324455	-2.37267	0.000235573	0.913256	0.768437	0.50093	0.0260425	0.0889947	0.332203	0.502909	0.0158715	0.625848	0.411892	0.431438	0.125801	0.368566	0.54234	0.75373	EID1
ENSSSCG00000014875	3.94078	-0.860489	-0.105801	-0.225348	0.130957	-0.333021	0.00119994	0.00242228	-0.0530683	-1.0026	-10.0357	0.00024213	0.450152	0.000561027	0.641785	0.96399	0.532528	0.174061	0.191655	0.0161726	0.461163	0.00276113	0.478352	0.681217	0.603279	0.449775	0.604053	CAPN5
ENSSSCG00000015874	-4.30884	-0.550137	0.296865	0.426065	0.109042	0.0396089	9.09033e-05	0.0570719	-0.0760987	0.798787	-10.4536	0.000256659	0.880449	0.621056	0.109634	0.0945845	0.162626	0.0832701	0.0297852	0.0169965	0.616173	0.363368	0.21792	0.251597	0.430382	0.352644	0.358742	ACVR1
ENSSSCG00000008604	-16.1103	1.07605	0.35737	-0.0827367	0.551673	1.10847	0.000648732	0.119278	0.117905	-1.18856	7.94065	0.000260381	0.0537861	0.101273	0.231435	0.103878	0.25711	0.185544	0.381636	0.0170969	0.161901	0.110266	0.306994	0.262951	0.49204	0.457894	0.710453	WDR35
ENSSSCG00000003063	1.42718	0.264857	0.275188	0.115696	0.136847	-0.42001	-0.000286454	-0.0335043	0.0769626	-0.628172	0.384061	0.00026337	0.00297956	0.00307363	0.0413657	0.049653	0.00580075	0.00653722	0.863947	0.0171478	0.0490159	0.00912841	0.135845	0.180471	0.22609	0.200788	0.845978	PHLDB3
ENSSSCG00000013839	6.40948	0.36069	0.185121	-0.00368397	0.0469491	-0.629686	-0.000176498	-0.0644941	0.0771623	-0.109854	-2.04265	0.000269269	0.00151209	0.166675	0.380579	0.00772634	0.0359091	0.71352	0.521241	0.0173858	0.041454	0.155069	0.384957	0.0652775	0.29866	0.686056	0.76188	RASAL3
ENSSSCG00000003965	-1.97243	-1.13361	-0.0743883	0.0659196	-0.0567425	-0.289116	-0.000282474	-0.0492438	0.00983658	0.729976	-5.80323	0.000285207	0.586909	0.481621	0.976909	0.494124	0.92458	0.405906	0.536082	0.0178064	0.520194	0.31223	0.572329	0.530299	0.704249	0.578196	0.765431	CCDC30
ENSSSCG00000003459	5.31323	1.08468	0.481593	0.620979	0.73241	-1.34862	0.000887426	-0.204273	0.157898	-1.40581	-18.0525	0.000287274	0.016927	0.0263411	0.234822	0.00786352	0.137643	0.119379	0.0564579	0.0178064	0.0951456	0.0420587	0.308672	0.0658591	0.413046	0.397952	0.438506	CELA2A
ENSSSCG00000006928	-1.65475	0.222607	-0.23687	-0.0986692	-0.113522	0.243009	-0.000224748	-0.00677145	0.0481448	-0.0393509	-3.49626	0.00028656	0.0301319	0.00514276	0.0379098	0.630891	0.0354625	0.828635	0.0751783	0.0178064	0.12375	0.0133508	0.128795	0.584484	0.297046	0.718125	0.460303	LMO4
ENSSSCG00000010904	-7.5367	-0.410397	-0.211317	-0.0604726	0.0513444	0.638247	7.95321e-05	0.032468	0.00563568	-0.234732	-1.29827	0.000279304	0.00332726	0.564664	0.31356	0.205162	0.887269	0.481412	0.712465	0.0178064	0.049607	0.343126	0.35187	0.365552	0.697079	0.609554	0.812828	NEK7
ENSSSCG00000026340	-4.80142	-0.260323	0.329435	0.180595	0.345103	0.344533	0.000181023	0.0485519	0.00744297	-0.567119	-2.27416	0.000282803	0.0116942	0.0503758	0.00192648	0.00571131	0.771774	0.0130874	0.317383	0.0178064	0.0818896	0.0671491	0.022694	0.0544339	0.670712	0.22936	0.678804
ENSSSCG00000028911	-1.31436	-1.19059	-0.987665	-1.12819	-0.835462	-0.13129	0.00101537	-0.0167163	-0.116178	-0.0795076	-8.92097	0.000299652	0.823473	0.0193965	0.0303647	0.817076	0.322863	0.93484	0.383917	0.018008	0.59971	0.0337841	0.116033	0.645307	0.525328	0.73958	0.711635	COLQ
ENSSSCG00000014189	-6.58341	-0.719099	0.199473	-0.120649	-0.639717	0.164339	-0.000293122	-0.103964	0.116147	-0.340002	1.29392	0.000301027	0.638955	0.230569	0.0263992	0.0254298	0.10111	0.552144	0.833458	0.018008	0.540027	0.193462	0.107898	0.124633	0.379627	0.638359	0.839779	FBXL17
ENSSSCG00000014040	3.15047	0.168162	0.113576	0.207578	0.0571419	-0.22646	-0.00021107	-0.00970938	-0.00203978	0.199065	1.27217	0.00030295	0.0105884	0.00095271	0.00797255	0.363947	0.902028	0.161722	0.387107	0.018008	0.0792951	0.00400266	0.0547438	0.467329	0.698598	0.439783	0.715403	LMAN2
ENSSSCG00000003347	1.18309	0.258521	-0.201243	-0.0675972	-0.0937222	-0.231753	-0.000178068	-0.0258435	0.0401021	-0.0421222	1.98186	0.000293828	0.078606	0.047719	0.172082	0.130843	0.127561	0.844984	0.379082	0.018008	0.193249	0.0647231	0.267713	0.292684	0.405939	0.721435	0.709556	MRPL20
ENSSSCG00000006088	3.04216	-0.935103	-0.228675	-0.437713	-0.388623	-0.866619	0.000199731	-0.00949109	0.0489893	0.695465	-13.8734	0.000304472	0.0702152	0.533294	0.531579	0.854043	0.605085	0.353343	0.107611	0.018008	0.183101	0.331965	0.441222	0.654632	0.626155	0.554546	0.512531	SDC2
ENSSSCG00000013360	-0.00779212	-0.433231	-0.0846461	0.213338	-0.0936857	-0.287273	8.08722e-06	0.0803697	-0.0404171	0.583899	-6.38144	0.00030094	0.189126	0.95625	0.10917	0.00603857	0.363437	0.119996	0.103176	0.018008	0.300789	0.465649	0.217524	0.0559805	0.540327	0.398365	0.507358	TMEM86A
ENSSSCG00000005134	-4.10956	0.933852	0.331761	-0.299513	0.174473	-0.264522	-0.000790535	-0.0361178	0.023641	0.296962	15.2666	0.000313628	0.579502	0.0304466	0.221445	0.528854	0.799385	0.707441	0.0623473	0.0183784	0.517249	0.0467529	0.300141	0.544947	0.677522	0.68388	0.446904	CDKN2A
ENSSSCG00000024132	-3.2518	-0.918014	-0.170547	0.321665	-0.0879731	0.24389	0.00034494	-0.0167238	-0.070117	0.409531	-2.21239	0.000315478	0.599455	0.30122	0.354344	0.774225	0.45612	0.608259	0.77995	0.0183784	0.524634	0.231039	0.372442	0.633732	0.576225	0.657657	0.827306	TMEM47
ENSSSCG00000030118	-1.55784	-0.42328	-0.0650535	-0.0638023	-0.0515044	-0.0223709	-1.77592e-05	0.027478	0.0185723	-0.12786	-3.18808	0.000325138	0.9098	0.902363	0.966432	0.300245	0.656736	0.717743	0.399854	0.0186432	0.624807	0.450327	0.569433	0.433871	0.641481	0.68721	0.719321	SAP30
ENSSSCG00000025305	1.88551	0.169917	-0.0997563	0.0134162	-0.0915484	-0.160842	-0.000250851	-0.0330392	0.0327269	-0.00137544	-0.487048	0.00032965	0.0602986	0.00019824	0.0982037	0.0052218	0.0617444	0.992298	0.742424	0.0186432	0.170747	0.0013516	0.206408	0.0517452	0.334654	0.751785	0.819222
ENSSSCG00000030024	-0.346962	0.293895	-0.0662556	-0.0503457	-0.124476	-0.0797514	-0.000236059	-0.0447475	-0.0156735	0.319571	6.0743	0.000329102	0.593698	0.0241395	0.674258	0.0215035	0.59491	0.197264	0.0254711	0.0186432	0.522823	0.0393588	0.487534	0.114575	0.623623	0.46626	0.346012
ENSSSCG00000023256	-48.8706	3.38311	-2.18989	-2.74998	-1.07985	4.834	-1.85347e-05	0.281615	-0.473147	1.8816	81.4694	0.00032893	0.0186947	0.98728	0.195914	0.330406	0.231099	0.538854	0.0233666	0.0186432	0.0993597	0.473713	0.284107	0.448616	0.474987	0.632773	0.343132
ENSSSCG00000004114	-3.82843	-0.722346	0.277181	0.473046	0.0594771	-0.0585299	5.0285e-05	0.0718162	-0.0441016	0.246511	-7.62798	0.000333273	0.864453	0.83979	0.202523	0.110839	0.533465	0.674862	0.216312	0.0187116	0.611865	0.431942	0.28787	0.270971	0.603279	0.675021	0.625141	ADGB
ENSSSCG00000012618	-0.482364	0.439347	-0.232917	-0.0843669	-0.0773148	-0.202515	-0.000204639	-0.00669248	-0.03163	0.46382	5.61528	0.000339263	0.369748	0.184459	0.502392	0.819601	0.472569	0.226001	0.156358	0.0189109	0.421606	0.166381	0.431961	0.646241	0.582728	0.479098	0.568221	SOWAHD
ENSSSCG00000007064	-1.64265	0.264794	0.117309	0.0967076	0.110356	0.012924	-0.000129109	-0.00972796	-0.0231368	0.320824	2.90114	0.000347549	0.922865	0.168182	0.578029	0.555804	0.394146	0.163146	0.22292	0.019098	0.628187	0.156025	0.45724	0.557348	0.551047	0.441297	0.631492	MKKS
ENSSSCG00000013292	1.01608	0.54763	0.13515	-0.233923	0.17969	-0.263276	0.000223738	-0.0264395	-0.0848324	0.702712	3.77365	0.000345184	0.363687	0.25685	0.112778	0.459892	0.119684	0.134768	0.441376	0.019098	0.418176	0.208148	0.220713	0.517062	0.398955	0.412353	0.735148	PRR5L
ENSSSCG00000013492	1.10823	0.213244	0.0420562	0.0548734	0.0154017	-0.268071	-0.000161954	-0.0284503	0.0389219	-0.154003	-0.532354	0.000358868	0.0181233	0.0372106	0.878318	0.0464336	0.0772285	0.396229	0.776086	0.0195811	0.09815	0.0539564	0.54653	0.173742	0.354388	0.573205	0.82625	APBA3
ENSSSCG00000009164	-0.0986398	-0.224235	-0.0298103	0.193258	-0.0149131	-0.0137883	0.00016913	-0.00354532	-0.000860267	-0.0846207	-4.77696	0.000369166	0.901852	0.0374335	0.0150083	0.804578	0.96985	0.655416	0.0228274	0.0200021	0.622591	0.0542125	0.0784097	0.641925	0.713036	0.668989	0.341898	CISD2
ENSSSCG00000008096	-4.69498	-0.330781	-0.00666657	-0.0483007	0.0563738	0.271717	-0.000183331	0.0405491	0.0219735	-0.527239	-2.9931	0.00037796	0.0992579	0.118168	0.816033	0.0633818	0.504192	0.0629047	0.316348	0.0203364	0.216423	0.122838	0.529553	0.206466	0.592985	0.328518	0.678609	ZC3H6
ENSSSCG00000004322	-5.21862	-0.866509	-0.336805	-0.0368518	0.349015	0.29184	0.000841016	0.0183464	-0.0644495	-0.59995	-6.84636	0.000388132	0.517793	0.0157765	0.213713	0.734252	0.470416	0.424754	0.384185	0.0204662	0.492179	0.0290193	0.295303	0.620106	0.582261	0.585402	0.711936	ANKRD6
ENSSSCG00000026096	1.78279	0.31677	-0.22796	-0.516909	-0.184726	-0.33328	-0.000140313	-0.0618934	-0.0362536	0.741529	11.1987	0.000390704	0.0506974	0.221243	0.00112029	0.00592933	0.270422	0.0113915	0.000555476	0.0204662	0.15717	0.187953	0.0159081	0.0556983	0.498517	0.222733	0.0776429	DUT
ENSSSCG00000007157	-2.80005	0.976945	-0.342222	-0.51179	-0.333357	-0.10884	-0.000191532	-0.0498791	0.206158	-0.915784	-7.22925	0.000383312	0.822809	0.574911	0.486575	0.437833	0.0390842	0.241424	0.391054	0.0204662	0.599463	0.346977	0.426347	0.507003	0.307265	0.490877	0.717116	NABC1
ENSSSCG00000000814	0.69118	0.595375	-0.272128	-0.40138	-0.369449	-0.302366	-0.000502187	-0.0625653	0.132476	-0.90258	-5.40211	0.00039094	0.303074	0.0223649	0.233175	0.114888	0.038834	0.0839434	0.307244	0.0204662	0.382135	0.0374346	0.307493	0.27537	0.307265	0.353667	0.676362
ENSSSCG00000021748	4.53823	0.300535	0.181946	-0.108382	-0.0869014	-0.638517	2.08406e-05	-0.0330658	0.00560862	0.163633	4.12596	0.000398742	0.000270124	0.841675	0.0433451	0.101428	0.857367	0.53317	0.136902	0.0207346	0.0311417	0.432564	0.139253	0.260006	0.690942	0.630653	0.543266	PRR5
ENSSSCG00000003353	-6.60873	-0.410421	0.0665064	0.0267177	0.244406	0.371806	2.5752e-05	0.0772927	-0.0148508	-0.00860971	-7.00273	0.000402202	0.0790405	0.861351	0.325285	0.00673247	0.721426	0.980475	0.0662436	0.020775	0.193665	0.438245	0.358659	0.0601396	0.65964	0.749871	0.450519	SLC35E2B
ENSSSCG00000026784	1.28534	0.152546	0.178583	0.123483	0.142358	-0.0885915	-0.000328617	-0.0339708	0.0189074	-0.0569733	5.60915	0.000412365	0.25539	1.86552e-06	0.0187851	0.00233486	0.226888	0.661354	0.000345769	0.0210412	0.350645	4.59064e-05	0.0880687	0.0310918	0.472467	0.670708	0.0667842	LMNB2
ENSSSCG00000007737	1.75327	-0.319798	0.106643	0.305399	-0.0497263	-0.382827	7.12421e-05	0.0607125	-0.0575139	0.559768	-6.57508	0.000412786	0.0282873	0.534913	0.0143161	0.00631395	0.086696	0.0530349	0.0315715	0.0210412	0.1204	0.332462	0.0765791	0.0575723	0.366857	0.315938	0.365662	TPST1
ENSSSCG00000005164	-3.95486	-0.303617	-0.362504	-0.109318	-0.0601998	0.39175	0.000636162	0.0525036	-0.0580106	0.124091	-5.59597	0.000440235	0.016622	4.27982e-06	0.0172359	0.0111471	0.0680475	0.628346	0.0498267	0.0222938	0.0942393	8.3411e-05	0.0848056	0.0808859	0.342953	0.661996	0.428556	PTPLAD2
ENSSSCG00000001228	10.136	1.17027	0.846687	1.40147	1.01294	-1.24326	-0.000287534	-0.291054	0.197136	-0.642965	-19.1768	0.000448987	0.0440336	0.466866	0.0153759	0.00167111	0.0971374	0.496576	0.0658642	0.0225893	0.146738	0.30593	0.0797438	0.0261333	0.374795	0.616032	0.449377	TMP-CH242-74M17.5
ENSSSCG00000006309	3.24889	0.29702	0.288119	0.231154	0.057206	-0.107781	-0.000319907	-0.0239	0.122534	-0.706822	-1.14002	0.000460618	0.474783	0.00469795	0.0374569	0.235604	0.000447598	0.0095492	0.665054	0.0228282	0.474408	0.0124274	0.128413	0.388589	0.193469	0.217209	0.800467	CD3Z
ENSSSCG00000007530	-3.92412	-0.429262	-0.187243	0.040735	0.0425201	0.346499	0.00036098	0.0987063	-0.0402677	-0.455202	-6.98112	0.000462574	0.114563	0.0289671	0.410467	0.00162507	0.356113	0.224713	0.0847581	0.0228282	0.231567	0.0450361	0.396615	0.0256221	0.537943	0.477814	0.478523	PPP1R3D
ENSSSCG00000023437	-7.23674	-0.352664	0.108371	0.0432269	0.327316	0.57165	2.93875e-05	0.0162618	0.0172062	-0.742856	0.25572	0.000461501	0.00338168	0.817063	0.0583243	0.485675	0.636408	0.0206198	0.935653	0.0228282	0.049607	0.426143	0.161267	0.526973	0.635832	0.248297	0.854797
ENSSSCG00000006319	-3.10067	-0.251868	0.159636	0.297695	0.011035	0.1916	-0.000104807	0.013389	0.0607915	-0.423387	-1.8081	0.000467835	0.13852	0.239337	0.00598104	0.418628	0.0256062	0.0567033	0.429484	0.0229405	0.256739	0.198543	0.0468206	0.496923	0.283838	0.320353	0.729517	POGK
ENSSSCG00000016476	-2.28116	0.53131	-0.263291	-0.00529138	0.148385	0.0302098	-0.00025766	-0.0540418	0.0787062	-0.611826	-6.94428	0.000470772	0.912482	0.179096	0.237204	0.132647	0.152376	0.1708	0.151173	0.0229405	0.625621	0.162949	0.310728	0.294705	0.42292	0.447218	0.560725	TRBV21
ENSSSCG00000024673	1.20192	0.288078	0.0757757	0.157316	-0.117125	-0.223521	-0.000274409	-0.00293436	0.0384015	-0.342238	3.76414	0.000501525	0.130143	0.010674	0.0625533	0.881085	0.199443	0.172657	0.155365	0.0242726	0.247744	0.0220898	0.167891	0.661574	0.452053	0.448401	0.568144	NME1
ENSSSCG00000021203	-5.89996	-0.237835	0.0909231	0.146912	0.0562021	0.454985	0.000347767	0.0658626	0.0042821	-0.38303	-6.5331	0.000507507	0.00103562	0.000380186	0.382985	0.000279923	0.861631	0.0724166	0.00574544	0.0242726	0.0409392	0.00209722	0.385756	0.00815965	0.691445	0.341653	0.220927	PIK3CB
ENSSSCG00000000512	-1.87063	-0.257131	-0.0922986	-0.0592959	-0.0458208	0.293259	-7.42801e-05	-0.000409149	-0.0211815	0.223833	-1.43752	0.000505603	0.0328213	0.412353	0.806656	0.980344	0.42621	0.311947	0.541514	0.0242726	0.127215	0.282424	0.526911	0.686093	0.565126	0.530364	0.766869	TBC1D15
ENSSSCG00000030054	-6.48598	-0.567115	0.0819137	0.0874065	-0.0678066	0.27887	-0.000138198	0.0454296	-0.0600115	0.563992	13.5091	0.000511703	0.33778	0.503588	0.847598	0.215156	0.310309	0.247679	0.0127071	0.0242918	0.402641	0.320675	0.538133	0.373834	0.519533	0.493636	0.293342	PSMD5
ENSSSCG00000007542	2.80876	-0.782732	-0.619383	-0.664504	-0.571297	-0.686891	1.73576e-05	0.0427418	-0.0756677	0.917595	7.43959	0.000514178	0.113601	0.951847	0.0917332	0.389016	0.365342	0.195666	0.313216	0.0242918	0.230638	0.464388	0.200909	0.48083	0.541069	0.465201	0.677687
ENSSSCG00000003595	2.91491	-0.836261	0.549925	0.0336588	0.0642683	-0.582432	0.00193927	0.0203117	-0.0296483	-1.57855	-0.80229	0.000522098	0.162858	1.58164e-06	0.185729	0.717664	0.714614	0.0315392	0.913084	0.0245165	0.278644	4.0679e-05	0.276685	0.615032	0.658109	0.278512	0.853439
ENSSSCG00000016426	-2.19375	-0.489662	-0.212699	-0.162606	-0.188029	0.077193	0.00020287	0.0372768	0.0987452	-1.02207	-2.88701	0.000534598	0.749817	0.254795	0.613842	0.270535	0.0606581	0.0251641	0.518084	0.0248666	0.576175	0.207165	0.468935	0.414227	0.33397	0.261059	0.761645	ACTR3B
ENSSSCG00000023323	1.95723	0.203318	-0.0929838	0.0358663	-0.0235354	-0.217384	-0.00034201	-0.0446133	0.00156059	0.309519	0.437784	0.000535974	0.0482356	6.76208e-05	0.323841	0.00284082	0.941965	0.09231	0.815144	0.0248666	0.153184	0.000648171	0.357499	0.0352815	0.707689	0.365052	0.83544
ENSSSCG00000006458	-8.4186	-0.669708	-0.038277	-0.287808	0.253417	0.584417	0.000256733	0.0989628	0.070132	-0.777322	1.98048	0.000540236	0.095826	0.283882	0.155395	0.0357251	0.313987	0.182475	0.741221	0.0249152	0.212505	0.222481	0.25712	0.151066	0.521934	0.455245	0.818825	FCRL4
ENSSSCG00000014920	-0.813266	-0.247986	-0.13898	0.080086	-0.0103727	0.129349	8.25604e-05	0.0359414	-0.0930728	0.478956	-2.39828	0.000562277	0.324908	0.366104	0.117405	0.0401773	0.00165591	0.040259	0.310199	0.0253369	0.394389	0.262127	0.225047	0.160077	0.207708	0.298257	0.676446	FZD4
ENSSSCG00000010594	-1.44313	-0.240048	-0.230313	-0.0804862	-0.0758989	0.376944	8.78747e-05	0.0328659	0.0201465	-0.224687	-4.99671	0.000567107	0.00442421	0.319813	0.0961201	0.0474674	0.421359	0.285485	0.0320456	0.0253369	0.0537762	0.240113	0.204818	0.175596	0.564394	0.514931	0.36615	NT5C2
ENSSSCG00000024655	2.18092	0.169919	0.148648	0.0469035	-0.0482261	-0.192665	-0.000201012	-0.00509765	0.0144677	0.0147052	4.79203	0.000571549	0.0386931	0.00279878	0.0339699	0.65966	0.423597	0.922636	0.00516295	0.0253369	0.137668	0.00856464	0.12202	0.596556	0.564394	0.73692	0.215931	PHB2
ENSSSCG00000004548	-0.541038	0.620074	0.152551	0.0905827	0.159899	-0.50731	-0.000338952	-0.0908228	-0.048507	0.482311	8.16983	0.000572272	0.143875	0.148974	0.882774	0.0393261	0.463004	0.381824	0.150898	0.0253369	0.261429	0.144356	0.547397	0.158487	0.579493	0.567209	0.56062	PIF1
ENSSSCG00000010274	0.0433912	-0.258307	0.00476384	-0.0476118	-0.116989	0.106681	8.45638e-05	0.0702455	0.0181708	-0.379604	-1.60046	0.000569876	0.427224	0.36542	0.572121	0.000398103	0.502891	0.106765	0.511854	0.0253369	0.450695	0.262016	0.455541	0.01052	0.592838	0.38076	0.758712	SGPL1
ENSSSCG00000015880	-5.82325	-0.651288	0.0320842	-0.195336	0.0587015	0.0730552	0.00188243	0.0176469	-0.0643011	-0.902868	-3.59282	0.000561596	0.83733	3.79139e-08	0.629229	0.678677	0.328639	0.112233	0.553022	0.0253369	0.60398	4.88832e-06	0.47426	0.602625	0.527765	0.387657	0.772752	TANC1
ENSSSCG00000009568	-1.21479	-0.251243	0.0224461	0.108105	0.0130566	-0.0515588	-0.000135639	0.00233014	0.0139624	-0.0810592	-4.16313	0.00056405	0.690997	0.142076	0.582571	0.890241	0.596706	0.712156	0.0783926	0.0253369	0.559935	0.139729	0.458999	0.664199	0.62432	0.685463	0.464626	ZMYM5
ENSSSCG00000012960	1.4843	-0.981713	-0.246681	-0.210295	0.180953	-0.714461	0.00245121	-0.0036765	-0.10963	-0.774995	-1.35698	0.000575664	0.175594	1.07254e-06	0.596749	0.957459	0.273441	0.376333	0.880303	0.0253423	0.288865	3.18858e-05	0.464154	0.67942	0.500425	0.564911	0.848831	CST6
ENSSSCG00000013767	-0.830365	0.905653	-0.366541	-0.995084	-0.277794	-0.518621	-0.00099121	-0.236104	-0.0525328	2.11642	10.3443	0.000580778	0.278434	0.0101615	0.0448711	0.00089244	0.586426	0.0156892	0.207407	0.025423	0.366637	0.0212925	0.141845	0.0176872	0.621824	0.232198	0.618564	PALM3
ENSSSCG00000009140	-1.16948	0.223707	-0.102285	-0.0901733	-0.0296527	0.0681212	-0.000196239	-0.0423897	0.0287393	0.13192	-0.700615	0.000589638	0.564643	0.0203444	0.567335	0.00952599	0.228267	0.496861	0.734133	0.0255224	0.512096	0.0349678	0.453561	0.0732586	0.47346	0.616304	0.816366	CASP6
ENSSSCG00000003419	-1.72647	0.453544	0.0123998	-0.0439866	0.0856221	-0.0802611	-0.000440636	-0.0428371	-0.0572917	0.374676	6.57126	0.000587131	0.739681	0.0113615	0.86236	0.165743	0.226795	0.34759	0.116382	0.0255224	0.574122	0.0232091	0.542076	0.331115	0.472401	0.55182	0.519525
ENSSSCG00000012022	-4.63858	0.783863	0.0630711	0.550713	0.331323	0.56612	-0.000427307	0.0898223	-0.0523053	0.0875246	3.27486	0.000611843	0.228531	0.147794	0.18473	0.10881	0.538866	0.904019	0.664872	0.0263364	0.3316	0.143483	0.275832	0.267899	0.604574	0.732673	0.800351	APP
ENSSSCG00000003377	1.38794	0.251763	0.130276	0.209809	0.074819	-0.252356	-0.000361555	-0.033513	0.0209944	-0.0141024	6.59226	0.000628186	0.067217	0.000496484	0.158086	0.0627186	0.434949	0.950222	0.00808548	0.0268905	0.178615	0.00253951	0.258957	0.205251	0.56698	0.743206	0.245252	ACOT7
ENSSSCG00000024144	1.00184	0.221944	-0.112274	-0.00980914	-0.00585334	-0.179618	-0.000189266	0.00858509	-0.0133949	0.194917	4.71181	0.000635835	0.13435	0.0258481	0.489335	0.569753	0.569992	0.334853	0.0301762	0.0269205	0.252938	0.0414296	0.427709	0.562361	0.616929	0.544744	0.360604	NDUFS7
ENSSSCG00000014190	-7.47211	-0.305739	-0.0821523	0.093834	0.0559813	0.663019	-0.000314586	-0.00916573	0.0782725	-0.429383	-5.18657	0.000632534	0.000244293	0.00840308	0.422762	0.65621	0.0222925	0.118186	0.0784344	0.0269205	0.0311417	0.0186912	0.401715	0.595025	0.279652	0.396957	0.464626
ENSSSCG00000009578	-2.03759	-0.738958	-0.291342	-0.351304	-0.0885796	-0.0376585	-0.000199887	0.0113725	0.0826723	-0.822015	-1.46447	0.00065425	0.920899	0.458786	0.544196	0.817587	0.2947	0.215067	0.830899	0.0269849	0.627393	0.302678	0.445702	0.645373	0.511415	0.47338	0.839396	CDK20
ENSSSCG00000012965	2.34675	0.236569	-0.0376039	0.215584	0.0536605	-0.206915	-0.000445786	-0.0112368	0.00389963	0.196812	2.45723	0.000653814	0.111571	2.02149e-05	0.0244501	0.494258	0.87936	0.369223	0.27253	0.0269849	0.228717	0.000258498	0.102966	0.530299	0.695721	0.562092	0.656784	DRAP1
ENSSSCG00000006289	2.93576	-0.503083	-0.0863812	-0.116523	0.0804027	-0.0698699	0.000867783	-0.00519736	-0.0392885	-0.201982	-10.406	0.000657224	0.795873	0.000134437	0.698725	0.880352	0.474402	0.65563	0.0366714	0.0269849	0.592412	0.00105466	0.496641	0.661435	0.583246	0.66903	0.385324	F5
ENSSSCG00000028771	0.228782	-0.236763	-0.0455861	-0.0708456	-0.193672	-0.0288513	1.89491e-05	0.00889115	0.0346238	0.194741	-3.17293	0.000658143	0.815556	0.82832	0.192221	0.579425	0.182364	0.364983	0.168452	0.0269849	0.59759	0.429309	0.281445	0.564939	0.441603	0.559806	0.582701	MEF2A
ENSSSCG00000026894	-2.39662	0.357776	-0.0602016	-0.0428952	0.133996	-0.152515	-0.000362481	-0.041813	0.0537172	-0.3871	4.03793	0.000658254	0.421151	0.0114664	0.441981	0.0989715	0.158188	0.224643	0.221518	0.0269849	0.448151	0.0233176	0.40981	0.257246	0.425427	0.477814	0.631054	NFE2L3
ENSSSCG00000026262	-3.71544	-0.572779	0.440034	0.249131	0.220454	0.102997	-4.42895e-05	0.0186881	-0.0565773	0.446879	-3.47079	0.000651939	0.738834	0.832207	0.261136	0.622436	0.364096	0.391967	0.521943	0.0269849	0.573914	0.43014	0.324024	0.581605	0.540579	0.571206	0.76188	TIGD7
ENSSSCG00000011497	-9.70244	-0.917706	0.66446	0.700557	-0.18247	0.633384	-0.00101896	-0.00691003	0.114896	-0.722927	-7.49761	0.000664328	0.14512	0.00350661	0.0160344	0.902962	0.221587	0.361805	0.37664	0.0270906	0.262542	0.0100948	0.0814917	0.667193	0.468338	0.558157	0.70828	MAGI1
ENSSSCG00000015324	2.63604	-0.732164	-0.533372	-0.0976369	-0.0346817	-0.0776187	0.000833296	-0.0400502	-0.0599376	-0.0157911	-9.38777	0.000675674	0.848416	0.00631935	0.230123	0.434837	0.456938	0.981038	0.180392	0.0272663	0.606909	0.0153062	0.305968	0.505624	0.576225	0.749871	0.592135	GNG11
ENSSSCG00000024211	4.32464	0.336113	-0.0761636	-0.118537	-0.13327	-0.567859	-0.000264865	-0.0730559	0.0487957	0.15367	1.40365	0.000675495	0.00398533	0.0442278	0.730193	0.00394635	0.183919	0.617546	0.663191	0.0272663	0.0525145	0.0612358	0.5054	0.0436582	0.442414	0.659073	0.800325
ENSSSCG00000003761	1.54995	-0.605467	0.349543	0.368704	0.11027	-0.376454	0.000511643	0.121159	0.0176484	-0.680228	-15.2801	0.000704135	0.245148	0.0286183	0.304716	0.0060276	0.786752	0.221676	0.0170156	0.0280795	0.342911	0.0446003	0.34699	0.0559399	0.674629	0.477589	0.315529	LPHN2
ENSSSCG00000023362	1.31609	0.438807	0.081459	-0.187558	0.368826	-0.0558146	0.000624814	0.0843031	-0.0937644	-0.258229	-3.05938	0.000705971	0.81367	0.000701194	0.00932657	0.0106592	0.0470411	0.507025	0.454484	0.0280795	0.597134	0.00320833	0.0601441	0.0783503	0.321915	0.621331	0.737424	RHBDF2
ENSSSCG00000014568	-7.96373	-0.634324	0.0821162	0.197574	0.0599114	0.413434	-0.00034949	0.0666992	0.122346	-0.866232	-7.17945	0.000706698	0.216416	0.129865	0.836817	0.121498	0.072055	0.124344	0.226086	0.0280795	0.320804	0.131133	0.534777	0.28233	0.347444	0.401419	0.632707	ST5
ENSSSCG00000027341	-6.09551	-0.772114	-0.281073	-0.392237	0.142362	0.357959	-0.000315723	-0.00221894	-0.14981	1.35636	-6.93345	0.000711382	0.379185	0.276515	0.213403	0.964712	0.0689476	0.0495241	0.337955	0.0281213	0.425326	0.218373	0.295066	0.681477	0.344629	0.31034	0.685399
ENSSSCG00000012943	1.04396	0.160585	-0.114949	-0.0286041	0.0250961	-0.226758	-0.000310169	-0.0189398	-0.0261329	0.289662	4.87623	0.000715372	0.0139125	2.11501e-05	0.155787	0.0986022	0.14028	0.0571966	0.00345123	0.0281355	0.0866742	0.000265244	0.25747	0.25669	0.414034	0.320763	0.180604	MRPL11
ENSSSCG00000001510	-0.996059	0.34572	-0.297752	-0.527491	-0.15651	-0.214515	-0.000341541	-0.0561248	-0.0550006	0.637657	17.6693	0.000721227	0.273375	0.0152489	0.0035212	0.0282896	0.151645	0.0531	9.52617e-06	0.0282226	0.36342	0.0284329	0.0337889	0.131724	0.421819	0.315938	0.0221321
ENSSSCG00000004293	-1.34999	-0.192108	-0.199779	-0.200007	-0.146452	0.257595	-0.000200467	-0.0199122	0.0199266	0.364655	-2.22528	0.000748255	0.0181894	0.00904751	0.0344181	0.142267	0.344134	0.0452018	0.231474	0.0289874	0.0983156	0.0196398	0.122675	0.304875	0.533211	0.306155	0.635357	SNX14
ENSSSCG00000021353	-3.90585	-0.361128	0.232655	0.0586622	0.114718	0.417872	0.000395751	0.0665688	0.054597	-0.661702	-8.85734	0.000747401	0.0303906	0.00619056	0.332587	0.0130499	0.164491	0.0464915	0.0147947	0.0289874	0.123961	0.015113	0.362507	0.0889839	0.431144	0.306711	0.305174	TMX4
ENSSSCG00000010388	0.620123	0.47691	-0.101093	-0.214241	-0.150726	-0.234813	0.00013482	-0.051662	0.058288	0.351699	-2.95131	0.000758008	0.392625	0.457512	0.677097	0.132453	0.284211	0.435498	0.530064	0.0290008	0.432617	0.302122	0.488407	0.294496	0.505386	0.58969	0.764491	C10orf128
ENSSSCG00000025053	-1.1816	-0.21443	-0.122289	-0.156739	0.0242019	0.258026	-6.58947e-05	0.00297049	0.0565402	-0.37018	-1.06004	0.000759831	0.0310031	0.410618	0.0875305	0.84291	0.0224382	0.0693953	0.609717	0.0290008	0.124415	0.281796	0.197236	0.651646	0.279652	0.33708	0.788076	RYBP
ENSSSCG00000014562	-2.02574	-1.41694	0.345178	-0.570171	0.511328	-0.130295	0.00038783	0.104874	0.0356491	-0.0253822	-20.3559	0.00075925	0.861472	0.454106	0.161203	0.262902	0.818771	0.98377	0.119017	0.0290008	0.611216	0.300787	0.261375	0.408662	0.682429	0.750723	0.524417
ENSSSCG00000023578	5.8902	-0.41876	-0.0904801	0.125288	0.0955849	-0.582121	0.000430459	0.0769552	-0.0624048	-0.401975	-9.96969	0.000774912	0.0143551	0.00904293	0.499049	0.0105832	0.186063	0.302882	0.0175767	0.0292879	0.0876047	0.0196372	0.430936	0.0781308	0.442806	0.524647	0.318632	ANG
ENSSSCG00000006358	1.23142	0.160342	-0.0605072	0.0415953	-0.106021	-0.00739828	-0.000276981	-0.0158307	-0.00234252	0.505331	1.90456	0.000773732	0.932084	8.7585e-05	0.070868	0.165316	0.893298	0.00208048	0.223888	0.0292879	0.630707	0.000776031	0.178452	0.330673	0.697447	0.169554	0.632042	NDUFS2
ENSSSCG00000005312	3.9583	0.209157	0.0975617	0.142196	-0.0183598	-0.275523	-0.000240736	-0.0260252	0.0571244	-0.494399	2.02935	0.000791803	0.0196221	0.00413045	0.143756	0.0875434	0.018384	0.0148581	0.312209	0.0294981	0.101403	0.0113165	0.246905	0.243673	0.270663	0.232198	0.677042	SIT1
ENSSSCG00000011366	-1.53742	-0.341526	0.155861	0.144312	0.074682	-0.0149886	-0.000419109	-0.000597645	-0.0328237	0.314641	5.36352	0.000799509	0.933975	0.0025841	0.622441	0.979191	0.378727	0.315577	0.10992	0.0294981	0.631211	0.00810616	0.47205	0.685782	0.545632	0.532872	0.513493	SLC25A20
ENSSSCG00000004524	-1.74961	-0.140072	-0.0670949	0.00705889	-0.0269461	0.313572	-3.26221e-05	0.00855811	0.0105188	0.0518635	-1.83336	0.000798169	0.000268905	0.529432	0.466034	0.379036	0.487695	0.679938	0.178622	0.0294981	0.0311417	0.330575	0.419511	0.474285	0.587873	0.675825	0.591803	SMAD4
ENSSSCG00000003950	2.48987	-0.46756	0.0507809	0.0359658	-0.00503343	-0.335564	0.000210246	0.0416186	-0.0935602	0.764743	-14.4681	0.000791922	0.16917	0.243532	0.985897	0.198456	0.0732322	0.0925069	0.00447679	0.0294981	0.284242	0.200939	0.574608	0.359532	0.348988	0.365499	0.204336	TIE-1
ENSSSCG00000028304	0.843286	-0.188471	0.108905	0.208292	0.02648	0.130856	-5.93302e-05	0.0270083	0.0312294	-0.184841	-5.01956	0.000790632	0.196433	0.399734	0.0241455	0.0459337	0.135799	0.279875	0.00987066	0.0294981	0.30664	0.276727	0.102409	0.172753	0.41154	0.511207	0.266944	ZFP36L1
ENSSSCG00000027760	2.71403	0.262693	-0.00258717	0.0394039	-0.0270623	-0.453465	-0.000157212	-0.0254476	0.0445069	-0.145812	-3.09737	0.000803372	0.00360666	0.121562	0.912042	0.18149	0.126938	0.546123	0.227853	0.0295001	0.0507053	0.125147	0.555458	0.345642	0.405749	0.636097	0.633295	PTPN7
ENSSSCG00000002141	-5.43529	-0.808543	0.818068	0.500823	0.491874	-0.0434225	0.000331676	0.055491	0.0775783	-0.590997	-11.2282	0.000817964	0.920031	0.298362	0.0874104	0.317788	0.367045	0.419269	0.148238	0.0297539	0.627171	0.229702	0.197236	0.441099	0.541572	0.583316	0.558816
ENSSSCG00000027231	-0.303897	-0.451523	0.140668	0.254771	0.0512718	-0.344518	0.000107992	-0.0222475	0.0153731	-0.349104	-3.56259	0.000817796	0.168799	0.523906	0.438221	0.474975	0.753243	0.390631	0.415059	0.0297539	0.28399	0.328563	0.40853	0.523992	0.66689	0.570654	0.724978
ENSSSCG00000021051	-1.93769	-1.17359	0.144667	0.156932	-0.242619	-0.353007	0.000139261	0.033109	-0.0577366	0.887678	-4.97313	0.000825215	0.590936	0.753921	0.822259	0.686568	0.641123	0.416853	0.6661	0.0298774	0.521701	0.407368	0.531214	0.605305	0.637302	0.58255	0.800865	PCDHGA10
ENSSSCG00000007460	-1.79708	-0.23257	-0.0495969	0.0810845	0.0443664	0.25985	-2.48532e-05	0.00572574	-0.00604704	0.0295182	-1.33435	0.000831942	0.045304	0.776622	0.472291	0.724582	0.810592	0.889467	0.552392	0.0299809	0.148431	0.414044	0.422092	0.616259	0.680056	0.730871	0.772698	ARFGEF2
ENSSSCG00000001346	1.88269	0.150903	-0.00800242	-0.00267615	-0.115753	-0.1997	-0.000383902	-0.0295815	0.0129455	0.164759	4.27291	0.000895304	0.0240637	5.13297e-07	0.157422	0.00998848	0.438723	0.246905	0.00700966	0.0302918	0.111035	1.95429e-05	0.258606	0.0751128	0.567542	0.493561	0.2327	ABCF1
ENSSSCG00000011062	-3.23124	-0.20457	0.06755	0.174397	0.0732918	0.432843	3.79386e-05	0.0402417	0.0249949	-0.59946	-2.84395	0.00087182	0.000523225	0.620202	0.169974	0.00849358	0.265602	0.00332464	0.160403	0.0302918	0.0352648	0.363204	0.265927	0.0688126	0.49702	0.176592	0.573106	ABI1
ENSSSCG00000012141	-0.277735	-0.656094	0.0146776	0.322097	0.425916	-0.243024	4.41272e-05	-0.11801	0.126151	-0.682829	-15.2851	0.000889376	0.506396	0.862427	0.22808	0.0243426	0.0778902	0.245082	0.0236945	0.0302918	0.48701	0.438458	0.304565	0.122254	0.3552	0.492363	0.343395	CA5B
ENSSSCG00000028703	-7.57882	-0.572177	-0.155467	-0.209334	-0.0446176	0.57003	0.000185153	-0.0158249	0.0610595	-0.300228	-0.845302	0.000853338	0.0772991	0.396709	0.746226	0.683991	0.322137	0.550391	0.872255	0.0302918	0.191491	0.275447	0.510246	0.604433	0.525113	0.637694	0.847844	CCNT1
ENSSSCG00000015092	5.07885	0.235109	0.444286	0.347485	0.14191	-0.265184	-0.000394711	-0.0642088	0.0909564	-0.123671	-2.21554	0.000853	0.045891	0.000135546	0.000250628	0.000578164	0.00158361	0.566556	0.329289	0.0302918	0.149258	0.00105491	0.0055231	0.0136609	0.207708	0.642293	0.681354	CD3E
ENSSSCG00000029403	-1.27122	0.21766	0.0454343	0.0454891	0.0554049	-0.060046	-0.000319561	-0.0382775	0.0213497	0.275024	1.45128	0.000887804	0.615782	0.000586437	0.913054	0.02006	0.377053	0.180592	0.491729	0.0302918	0.531581	0.00284845	0.555791	0.110135	0.54515	0.453728	0.749216	EMC8
ENSSSCG00000010934	-2.49464	-0.491189	-0.0493719	-0.235831	-0.0777214	0.108398	0.000260066	0.00706706	-0.00537019	-0.217192	0.584525	0.000879071	0.686439	0.177255	0.581425	0.837796	0.920125	0.630916	0.90075	0.0302918	0.558322	0.161911	0.458689	0.65088	0.702507	0.66274	0.851766	HABP4
ENSSSCG00000016851	-1.24294	1.4917	-0.289214	0.138688	-0.925955	-0.523662	0.000885992	0.00917031	0.0829673	-0.503508	-18.9645	0.000892114	0.507679	0.158176	0.299639	0.936333	0.648097	0.759471	0.232593	0.0302918	0.487477	0.150387	0.344727	0.674518	0.639637	0.699521	0.635443	OSMR
ENSSSCG00000010199	-2.94597	-0.955856	-0.51755	-0.473892	-0.122832	-0.225036	-0.000591404	0.0118851	-0.0406169	1.09489	9.13264	0.000863594	0.67595	0.122517	0.464941	0.857297	0.705089	0.206161	0.328016	0.0302918	0.554856	0.125928	0.419037	0.655023	0.656173	0.469767	0.681354	RET
ENSSSCG00000021793	-3.39329	-0.277184	-0.181608	-0.376989	-0.0361232	0.47283	3.223e-07	0.0197531	0.0608342	-0.408858	0.207058	0.000862757	0.00325787	0.997515	0.00449403	0.318041	0.0513924	0.108116	0.938698	0.0302918	0.0495052	0.476332	0.0394096	0.441175	0.328393	0.382721	0.854797	SMIM14
ENSSSCG00000012532	-6.75372	-0.909544	-0.762832	-0.858426	-0.0128675	0.206479	-0.000396682	0.130703	-0.237528	1.7519	11.0686	0.000884109	0.676048	0.274991	0.0409338	0.0342872	0.0279286	0.0501021	0.206787	0.0302918	0.554856	0.217522	0.134926	0.14689	0.286762	0.310722	0.618097	TCEAL1
ENSSSCG00000007131	4.05569	0.407208	-0.0587488	-0.41358	-0.0483679	-0.627494	-0.00052437	-0.112291	0.0179912	1.10422	7.09289	0.00086448	0.0118809	0.00250848	0.0408279	0.000443948	0.692066	0.00797128	0.0864444	0.0302918	0.0822317	0.00793268	0.134639	0.0112394	0.652026	0.211757	0.480836
ENSSSCG00000004369	-3.78894	0.623825	0.318005	-0.508332	0.452054	0.141097	0.000333401	0.0618107	-0.0680661	-0.188842	5.81756	0.000888754	0.687625	0.165062	0.001056	0.169518	0.322965	0.741843	0.320516	0.0302918	0.55847	0.154377	0.0153326	0.334403	0.525397	0.695071	0.679317
ENSSSCG00000022216	-7.4378	-1.13245	-1.2256	-0.859207	-0.739274	0.409376	-0.000342764	-0.0214748	-0.197345	0.560525	20.3229	0.000857679	0.500129	0.430324	0.0420141	0.786664	0.111669	0.559486	0.061419	0.0302918	0.485342	0.290623	0.137086	0.636453	0.390797	0.640509	0.445815
ENSSSCG00000017727	1.06754	2.78759	-0.775125	-0.328851	-0.312583	-0.764101	-0.000460589	0.0465014	0.27914	-2.72046	0.265968	0.000904235	0.592576	0.650316	0.892398	0.826239	0.377014	0.291983	0.991865	0.0304609	0.522173	0.373465	0.550437	0.647938	0.54515	0.518659	0.864061	TMEM98
ENSSSCG00000014855	5.91388	0.226833	-0.141683	-0.110527	-0.0177343	-0.17449	-7.17375e-05	-0.0371406	0.0346803	-0.170748	3.96819	0.000912189	0.164368	0.399234	0.321676	0.0305476	0.170316	0.413515	0.0783737	0.0305959	0.279846	0.276479	0.356606	0.137932	0.433748	0.581463	0.464626	RPS3
ENSSSCG00000013933	-3.77606	0.505264	-0.22433	-0.125509	0.108598	-0.188635	4.40581e-05	-0.00231503	-0.0794985	0.940083	8.091	0.000934236	0.517548	0.827376	0.390456	0.949821	0.161425	0.0541273	0.0993398	0.0312002	0.492106	0.42913	0.388836	0.677275	0.429044	0.316799	0.499152	PBX4
ENSSSCG00000008400	-4.53286	0.427459	-0.11012	-0.168377	0.0515937	0.24531	6.02711e-05	-0.0576324	-0.0485387	0.692378	1.09011	0.000944272	0.323582	0.71866	0.525939	0.0724958	0.315647	0.0939855	0.793416	0.0313709	0.393744	0.396137	0.438648	0.222645	0.522649	0.366458	0.829823	CCDC104
ENSSSCG00000025448	0.315419	0.205889	-0.178802	-0.115323	0.116201	-0.0451504	-0.000111625	0.00266157	-0.0351188	0.434469	0.134083	0.000951491	0.695396	0.162928	0.00703241	0.85354	0.13225	0.0319881	0.947258	0.0313709	0.560823	0.152944	0.0507936	0.654448	0.409305	0.280035	0.856044	SERTAD3
ENSSSCG00000027860	2.25839	0.251573	-0.0860408	-0.167979	-0.0254777	-0.0311942	-6.31702e-05	-0.024072	0.0306832	-0.135721	0.235927	0.000948979	0.824251	0.50883	0.307232	0.190072	0.268402	0.55129	0.922728	0.0313709	0.600079	0.322516	0.34818	0.351721	0.497416	0.638128	0.854464
ENSSSCG00000006902	2.21398	0.311199	-0.0369373	-0.179031	0.145336	-0.420241	-0.000307706	-0.110016	0.0128888	0.509434	4.45224	0.000965034	0.0256027	0.0185871	0.0721606	3.58465e-05	0.710536	0.0933976	0.154649	0.0314163	0.114223	0.0327591	0.179958	0.00221948	0.657139	0.366322	0.566605	GFI1
ENSSSCG00000008600	-3.51914	-0.340691	0.0263089	0.129503	0.172469	0.555657	3.31644e-05	-0.00321494	0.0394591	-0.558428	-4.92852	0.000961776	0.00497355	0.798115	0.516833	0.892916	0.289469	0.0791898	0.14499	0.0314163	0.0558748	0.420637	0.43568	0.664662	0.507928	0.347971	0.553699	PUM2
ENSSSCG00000003701	0.678565	0.205838	-0.174852	-0.122315	-0.0987694	-0.116737	-0.000172801	-0.0369281	-0.0058854	0.269662	6.63625	0.000961015	0.308543	0.0339257	0.204337	0.018624	0.797255	0.166585	0.00257829	0.0314163	0.385957	0.0505696	0.288946	0.106362	0.677371	0.445261	0.164113	SNRPD1
ENSSSCG00000022798	-0.6831	-0.27103	-0.057408	-0.077614	-0.0859175	0.0573718	9.90233e-05	-0.00577706	-0.0223726	-0.0351654	0.125509	0.000970617	0.70244	0.343996	0.848711	0.769494	0.459211	0.890769	0.962397	0.0314659	0.563094	0.251049	0.53838	0.631736	0.577434	0.730871	0.859127	LRRC8B
ENSSSCG00000011125	1.36237	0.384585	0.124401	0.170146	0.0329708	-0.0822686	-0.00025127	0.00223339	0.170932	-1.06689	-5.42493	0.00101257	0.692528	0.091836	0.62053	0.9365	0.000462108	0.00565911	0.15087	0.0325765	0.559935	0.102526	0.471305	0.674518	0.193469	0.19905	0.56062	GATA3
ENSSSCG00000021210	-0.910565	-0.280023	-0.219138	0.0402597	0.0712473	-0.0937656	-0.000238444	-0.040959	-0.0904208	0.597495	6.36275	0.00101328	0.546416	0.0314727	0.056551	0.0483372	0.00704955	0.02557	0.0255591	0.0325765	0.504379	0.0478518	0.158652	0.177656	0.23225	0.262605	0.346321
ENSSSCG00000026219	-5.91493	-0.431914	0.251497	0.378035	0.213055	0.267231	-0.000100543	0.0206766	0.0182865	-0.400846	-3.34529	0.00101823	0.262778	0.53749	0.17532	0.497072	0.698474	0.312391	0.432971	0.0326001	0.355347	0.333523	0.270073	0.531503	0.654035	0.530494	0.731673	DCAF6
ENSSSCG00000008239	3.68067	0.296523	0.242516	0.303937	0.0967019	-0.20777	-0.000337276	-0.0124883	0.0384899	0.000149559	-0.232635	0.00103049	0.21464	0.0054334	0.0573597	0.565569	0.245859	0.999569	0.937219	0.0327222	0.319735	0.0138355	0.159906	0.560992	0.483957	0.753309	0.854797	CAPG
ENSSSCG00000011979	-4.82615	-0.420519	-0.312465	0.14718	0.0357373	0.394921	0.00024912	0.0779861	-0.0467608	-0.277828	-5.41463	0.00103013	0.101287	0.127218	0.0487199	0.014585	0.326329	0.47534	0.195902	0.0327222	0.218218	0.129353	0.146884	0.0935126	0.526703	0.606865	0.607614	GPR15
ENSSSCG00000017139	1.30206	0.258295	0.178572	0.101276	0.167541	-0.307789	8.51708e-05	0.00553719	0.0588957	-0.416536	-2.94439	0.00103515	0.0391439	0.390447	0.274248	0.769385	0.0478867	0.0940084	0.246736	0.032736	0.138477	0.272994	0.3307	0.631736	0.321915	0.366458	0.643236
ENSSSCG00000005319	1.3675	0.282843	-0.0587557	-0.0326735	0.0178707	-0.0504781	4.86086e-05	-0.0163349	0.00936397	-0.0375421	-1.35234	0.00104531	0.743053	0.659468	0.90631	0.422039	0.764616	0.887807	0.623682	0.0327785	0.574719	0.376219	0.553923	0.498977	0.669395	0.730871	0.790812	GBA2
ENSSSCG00000003608	4.56675	0.225275	0.345499	0.250936	0.0387936	-0.250427	-0.000503947	-0.0767959	0.05293	0.22271	3.9759	0.00105709	0.0580782	4.46099e-06	0.00197161	5.62123e-05	0.0456536	0.299682	0.0844979	0.0327785	0.16781	8.59426e-05	0.0230616	0.00294334	0.319793	0.523356	0.478453	LCK
ENSSSCG00000008675	1.523	0.162602	0.266293	0.187233	0.032807	-0.221724	-0.000178869	-0.0279083	0.0282365	-0.000192133	-0.112322	0.00105183	0.0188494	0.00775375	0.000882009	0.0247607	0.127673	0.998995	0.943593	0.0327785	0.09959	0.0176422	0.0133809	0.123331	0.405939	0.753264	0.85515	LETM1
ENSSSCG00000023537	-1.10528	-1.0958	-0.517657	-0.567392	-0.762969	-0.605977	4.63326e-05	0.0367902	0.0839208	0.715974	-0.778254	0.00105275	0.334297	0.916532	0.340419	0.618251	0.511954	0.485811	0.94211	0.0327785	0.400638	0.45452	0.36643	0.580171	0.595092	0.611698	0.854797	SYT8
ENSSSCG00000028327	-1.68584	-0.426987	-0.295438	-0.603164	-0.360393	-0.0876872	0.000293222	0.012259	0.00197945	0.375452	4.35713	0.00105764	0.715884	0.0870127	0.0111882	0.681928	0.967725	0.359408	0.309525	0.0327785	0.567433	0.0986268	0.0669677	0.603957	0.712535	0.557072	0.676362
ENSSSCG00000026622	1.759	-0.235408	0.0956367	0.122549	-0.0788892	0.0153384	0.000444443	0.0602501	-0.00316446	-0.470587	-4.86271	0.00106517	0.903552	5.00486e-05	0.117786	0.00113479	0.903587	0.040055	0.0433915	0.0328176	0.623052	0.000513342	0.225456	0.0206564	0.698816	0.298257	0.410464	EAF1
ENSSSCG00000028095	-8.66728	-1.44268	0.407872	-0.132739	-0.289225	0.54415	-0.000982424	0.00254749	-0.0656969	-0.520873	8.68418	0.00106738	0.504904	0.0926307	0.606222	0.979296	0.683874	0.696693	0.512315	0.0328176	0.486838	0.103119	0.466975	0.685782	0.649988	0.680394	0.75894
ENSSSCG00000014285	-4.02076	-0.454252	-0.138088	-0.112601	0.0951532	0.133681	0.000191611	0.0366753	-0.103234	0.611397	0.0972299	0.00107575	0.591487	0.290077	0.542992	0.267487	0.049257	0.168677	0.982454	0.0329442	0.521875	0.225406	0.445178	0.41164	0.325807	0.446139	0.862823	SEPT8
ENSSSCG00000008614	-3.40861	-0.273395	-0.266845	-0.308539	-0.00516986	0.72481	-0.000104801	0.0247189	0.0260906	-0.0619289	0.34608	0.00110068	5.54849e-05	0.328837	0.00990659	0.218823	0.398889	0.807573	0.898903	0.0335751	0.0259334	0.244495	0.0618074	0.376047	0.554343	0.712776	0.851086	SMC6
ENSSSCG00000005313	-0.0428641	-0.337052	-0.16217	-0.0772861	-0.171523	-0.227652	0.000104144	0.0130124	0.0590865	-0.254208	-2.26645	0.00114649	0.230252	0.426306	0.497159	0.590137	0.130363	0.416194	0.494299	0.0338426	0.332882	0.28884	0.430247	0.569401	0.407957	0.582541	0.749435	CCDC107
ENSSSCG00000021130	0.814072	0.298503	-0.0919893	0.190956	0.245483	-0.338391	-0.000377826	-0.0833728	0.0123822	0.201852	-1.47169	0.00113978	0.0554086	0.00287786	0.0272236	0.000933149	0.711645	0.479795	0.620006	0.0338426	0.163909	0.00873299	0.109897	0.0183228	0.657296	0.608384	0.790568	FLJ22638
ENSSSCG00000023122	-0.923867	-0.194087	-0.127972	-0.0846893	-0.0476228	0.224049	-0.000291233	-0.00762931	0.0183659	-0.0669801	-0.0064769	0.00115109	0.0472053	0.000704922	0.424829	0.587347	0.403967	0.714138	0.997341	0.0338426	0.151364	0.00321283	0.402762	0.568093	0.556587	0.686134	0.864653	KHDRBS1
ENSSSCG00000021646	-5.6379	-0.444036	-0.340919	-0.21571	-0.0819472	0.514643	0.000234342	0.0824814	0.0270046	-0.539209	-4.3537	0.0011367	0.0442276	0.175926	0.272539	0.0143246	0.590516	0.205392	0.329377	0.0338426	0.146885	0.161066	0.329901	0.0929639	0.622308	0.469767	0.681354	KLF9
ENSSSCG00000002852	1.25429	0.498005	0.286144	-0.00445143	0.126102	-0.473385	-0.000663413	-0.0987608	-0.0070687	0.981762	5.25078	0.00115313	0.104627	0.00237437	0.396654	0.00750531	0.898103	0.0434093	0.292592	0.0338426	0.222031	0.00764901	0.391266	0.0641126	0.698145	0.303843	0.669307	PLEKHF1
ENSSSCG00000020769	1.47873	0.247363	0.0952794	0.124124	0.0718158	0.0413429	-0.000189665	-0.0246417	-0.0592687	0.527595	6.02952	0.00113737	0.77072	0.055857	0.628931	0.169961	0.0409369	0.0298186	0.0199914	0.0338426	0.583397	0.0723592	0.474258	0.3348	0.310362	0.274629	0.328884	PSMA2
ENSSSCG00000026744	-0.132883	-0.156283	-0.0512502	-0.0262464	-0.113228	0.180515	4.11751e-05	0.0115753	0.00882078	-0.0652235	-1.60742	0.00112656	0.0470024	0.502302	0.297651	0.305594	0.618072	0.65988	0.31068	0.0338426	0.15114	0.320307	0.343518	0.435683	0.631065	0.670265	0.676446	ZDHHC20
ENSSSCG00000017513	-1.73368	-0.154938	-0.0198236	0.0198767	-0.0215249	0.295215	0.000109828	0.029261	0.00618846	-0.199169	-2.03836	0.00111497	0.00217225	0.0773069	0.864913	0.0134823	0.725054	0.18104	0.192594	0.0338426	0.0452901	0.0911905	0.543031	0.0899088	0.660534	0.453874	0.60495
ENSSSCG00000010283	1.08765	-0.334465	0.17534	-0.255753	0.0925441	-0.178549	0.000236095	0.0462905	0.144584	-1.67744	-8.5438	0.00111995	0.331823	0.0791042	0.00980286	0.0679781	0.000659659	1.48265e-05	0.0135634	0.0338426	0.399359	0.0925546	0.0616341	0.214279	0.193469	0.0457316	0.295905
ENSSSCG00000025565	0.437222	0.15962	0.0516973	0.0348803	0.0996192	-0.110679	-0.00030517	-0.0087276	0.0100245	0.0699617	1.63764	0.00114948	0.225842	4.6488e-05	0.450801	0.45631	0.578767	0.644506	0.308646	0.0338426	0.329201	0.000482513	0.414007	0.515872	0.619406	0.666126	0.676362
ENSSSCG00000005943	2.09606	0.200388	-0.0199067	-0.0385176	0.052053	-0.12719	-0.000194402	-0.0106434	0.0613333	-0.423983	-0.913126	0.00116482	0.255126	0.0190475	0.672728	0.467391	0.0117769	0.0346948	0.648022	0.0340566	0.350614	0.0333498	0.487086	0.521146	0.253028	0.284542	0.79685	ST3GAL1
ENSSSCG00000005385	-4.39321	-1.15444	0.132805	-0.341099	0.570432	0.0172077	-0.000634747	0.0189664	-0.104042	1.01549	9.09281	0.00117036	0.9793	0.190334	0.223178	0.804957	0.428757	0.341369	0.404291	0.0340899	0.642191	0.170005	0.301218	0.64206	0.56559	0.548259	0.722176	NOR-1
ENSSSCG00000005358	1.50848	-0.513708	-0.17274	-1.02474	-0.331208	-0.707277	-0.00020768	-0.0293557	-0.00346619	0.56753	10.2786	0.00117496	0.0173247	0.32636	0.00026339	0.43051	0.952438	0.258494	0.0521902	0.0340958	0.0960833	0.243169	0.00568999	0.50328	0.709618	0.498054	0.431022	SHB
ENSSSCG00000027423	-3.1022	-0.577307	-0.31514	0.0783245	0.0501828	-0.264155	0.000310343	0.139322	-0.0808664	-0.624236	-1.10554	0.00118628	0.426079	0.169005	0.288958	0.00219282	0.222779	0.252869	0.848862	0.034296	0.450439	0.156441	0.339119	0.0302449	0.468674	0.49658	0.842358	TMEM53
ENSSSCG00000001344	3.33276	0.418956	-0.183023	0.0201913	0.0456362	-0.911449	-0.000113724	-0.0535038	0.0644614	-0.289799	-1.01137	0.00119296	0.000559804	0.494617	0.518162	0.0861839	0.165071	0.456053	0.807865	0.0343608	0.0355078	0.317389	0.43636	0.242202	0.431401	0.597554	0.833384	GNL1
ENSSSCG00000027986	1.1098	0.178521	0.00364518	0.0529827	0.0478362	-0.187892	-0.000112477	-0.0290605	0.0185516	-0.0411621	2.65434	0.00120335	0.0699906	0.117557	0.805625	0.0353966	0.358877	0.808571	0.139639	0.0344315	0.182934	0.122399	0.526698	0.1502	0.539126	0.712869	0.547776	ABCB8
ENSSSCG00000022789	-5.88658	-0.428516	0.13845	0.300715	0.417699	0.312475	0.000256305	0.0887907	-0.0523624	-0.298632	-6.89915	0.0012043	0.190541	0.141955	0.105104	0.00713348	0.266739	0.454593	0.115541	0.0344315	0.302193	0.139728	0.213665	0.0623169	0.497145	0.596807	0.518985
ENSSSCG00000029408	-1.11475	-0.420802	-0.350062	-0.299766	-0.259844	0.133565	0.000141537	-0.0365575	0.0578333	-0.857464	0.543038	0.00120928	0.562161	0.396173	0.175329	0.229115	0.224513	0.0361949	0.896428	0.0344466	0.511544	0.275303	0.270073	0.384467	0.469861	0.289726	0.850677	ZFP30
ENSSSCG00000026904	2.45856	0.189538	0.266192	0.18839	0.22713	-0.368188	-0.000227852	-0.0276101	-0.0269674	0.310603	3.09718	0.0012296	0.00200672	0.00453211	0.00914645	0.0547478	0.219391	0.0969394	0.11116	0.0348973	0.044069	0.0121368	0.0593629	0.189241	0.467104	0.369155	0.514088	NFKBIB
ENSSSCG00000014878	-1.48194	0.423174	-0.0564819	0.365331	0.132002	0.200147	-0.000227354	-0.00217124	-0.0893465	0.708197	-3.25552	0.00123594	0.41887	0.167681	0.0586234	0.942636	0.0696172	0.0851399	0.434377	0.0349493	0.446862	0.155739	0.161704	0.675504	0.344679	0.355258	0.732797	PAK1
ENSSSCG00000013906	2.54718	0.131877	0.0453228	0.118575	-0.0622188	-0.219804	-0.000215789	-0.0194503	0.00885978	0.181321	1.24487	0.0012491	0.00689989	0.000285033	0.0107439	0.0530054	0.557245	0.159476	0.348685	0.0351928	0.06546	0.0017069	0.064976	0.185714	0.612464	0.438018	0.690571	KXD1
ENSSSCG00000007719	-1.65299	0.436643	-0.113649	-0.550237	0.308392	-0.201177	-0.000287755	-0.0232872	-0.0610194	1.18787	-0.514901	0.00127384	0.431813	0.108933	0.000356077	0.462922	0.23949	0.0100517	0.904479	0.0354438	0.452542	0.115846	0.00704219	0.519066	0.479875	0.220729	0.852356	CLIP2
ENSSSCG00000028593	-0.153894	0.240599	0.0908775	0.158294	0.00346246	-0.136229	-0.000127869	0.00485624	0.0400935	-0.226672	0.517532	0.00126418	0.319405	0.181736	0.276699	0.783135	0.148009	0.328698	0.828374	0.0354438	0.391531	0.164611	0.331628	0.635864	0.418546	0.540048	0.838683	ENTHD2
ENSSSCG00000016147	-1.98214	-0.164612	-0.0919038	-0.0990862	0.0419335	0.249846	0.00017966	0.000166524	0.0410562	-0.350026	-1.29182	0.00126991	0.012269	0.0108888	0.110502	0.988912	0.0384064	0.0372297	0.439549	0.0354438	0.0829666	0.0224387	0.218784	0.6877	0.306256	0.291174	0.734523	PIKFYVE
ENSSSCG00000012276	1.5376	0.307458	0.106161	-0.413787	0.205303	-0.507086	-0.000148137	-0.0333484	0.073455	-0.423595	1.10758	0.0012763	0.00831607	0.231828	9.0193e-05	0.148223	0.0517342	0.169893	0.718942	0.0354438	0.0711271	0.194157	0.00269063	0.310185	0.328393	0.446517	0.812828	SYN1
ENSSSCG00000013930	3.52654	0.137948	0.114853	-0.0678352	0.0842919	-0.356785	-0.00014493	-0.0382855	0.0276008	-0.00110708	0.780443	0.00134099	0.000130036	0.0131972	0.00639405	0.00089621	0.0897771	0.993359	0.577097	0.0360778	0.030372	0.0257039	0.0484501	0.0177205	0.369869	0.752077	0.778967	ATP13A1
ENSSSCG00000028924	-0.40657	0.305119	0.114581	-0.0400302	0.0752639	-0.311721	-0.000118291	-0.0281796	-0.0411763	0.269806	15.8676	0.00133029	0.0874434	0.345511	0.523975	0.223717	0.256077	0.371084	2.08887e-05	0.0360778	0.20338	0.251872	0.438085	0.380938	0.491152	0.563355	0.02554	AURKB
ENSSSCG00000028195	-2.32693	-0.297822	0.111276	0.297276	-0.00942654	0.0483412	-0.000450036	-0.0132905	-0.0329751	0.25989	4.65084	0.00133039	0.766966	0.00073158	0.0361273	0.530018	0.3299	0.360376	0.131494	0.0360778	0.582108	0.003291	0.125799	0.545245	0.528413	0.557763	0.54021	ERICH1
ENSSSCG00000017196	0.051312	0.254338	-0.0246967	0.0791577	-0.185072	-0.0528825	-0.000257404	-0.0112067	0.018229	0.283665	2.64298	0.00134397	0.720608	0.0145814	0.0749682	0.55437	0.536892	0.261529	0.308298	0.0360778	0.568758	0.0274592	0.183101	0.556838	0.604273	0.499445	0.676362	MRPL38
ENSSSCG00000023257	5.27112	0.22635	-0.0993721	0.064753	0.113447	-0.28284	-0.000125545	-0.034345	-0.00348213	0.100359	0.961067	0.00134482	0.0395157	0.167657	0.144657	0.0526038	0.895275	0.654472	0.678264	0.0360778	0.139051	0.155739	0.247724	0.184923	0.697777	0.668598	0.803715	PDAP1
ENSSSCG00000004053	2.9211	0.24739	-0.0123186	0.130024	0.0921591	0.0182843	2.42938e-05	0.0506518	-0.0129176	-0.17028	-2.78978	0.00130899	0.894188	0.799035	0.387861	0.00957409	0.645822	0.47165	0.27059	0.0360778	0.620683	0.42091	0.387697	0.0732665	0.638902	0.604734	0.655339	TAGAP
ENSSSCG00000013110	2.8387	0.170302	0.0855952	0.183335	0.0710833	-0.243409	-0.000279229	-0.0213439	0.0159028	0.220737	2.00798	0.0013457	0.0184822	0.000318356	0.0761278	0.103272	0.421394	0.192691	0.252775	0.0360778	0.0988917	0.00184971	0.184588	0.262032	0.564394	0.462958	0.646263	TMEM109
ENSSSCG00000022305	5.40987	-0.96323	0.550682	0.837434	0.0409637	-1.24936	4.61041e-05	-0.11042	-0.00966478	-0.778282	-3.02464	0.00133426	0.0308507	0.900672	0.0852152	0.10713	0.930031	0.369421	0.747667	0.0360778	0.124415	0.449866	0.195486	0.265867	0.705766	0.562102	0.819807	WDR78
ENSSSCG00000005984	-4.96734	-0.200382	0.0549983	0.0876295	0.0311962	0.501476	-3.89985e-05	0.00771568	0.0508147	-0.402949	-2.78398	0.00131994	0.000137814	0.618867	0.721117	0.599324	0.0324895	0.0407256	0.176801	0.0360778	0.0304175	0.362704	0.503509	0.572302	0.289497	0.298257	0.590285	ZHX1
ENSSSCG00000000500	-4.18674	-0.345867	-0.042012	-0.0331483	-0.0902956	0.353494	1.1333e-05	0.0376906	0.0327151	-0.462046	-1.58692	0.00132796	0.0765895	0.933979	0.930969	0.131009	0.413158	0.174255	0.652967	0.0360778	0.190697	0.459587	0.560836	0.292684	0.56186	0.449775	0.798543
ENSSSCG00000014258	-1.53508	-0.355246	-0.0541052	0.0433874	0.0375631	0.0845336	-0.000135364	-0.00587869	0.0253201	-0.129415	-2.43479	0.00135626	0.67005	0.335272	0.893864	0.820666	0.545755	0.707064	0.496569	0.0362355	0.551603	0.247489	0.550706	0.646411	0.607616	0.683733	0.750395	ISOC1
ENSSSCG00000027053	-0.613803	-0.611999	0.191889	-0.370521	0.172918	-0.352264	0.000350322	0.10691	0.124294	-1.45944	5.56365	0.00137636	0.308944	0.16204	0.0677225	0.0255634	0.0868745	0.0241003	0.367086	0.0366462	0.386187	0.152575	0.174467	0.124788	0.366857	0.257515	0.701742	PACSIN1
ENSSSCG00000015565	0.900663	0.692802	0.504808	0.35727	0.484133	-0.553222	-0.000163133	0.00595821	-0.0682152	0.361704	7.86912	0.00138762	0.168884	0.561686	0.280285	0.905938	0.396107	0.592507	0.238584	0.036699	0.284037	0.34192	0.333896	0.667835	0.552562	0.651148	0.638438	C1orf21
ENSSSCG00000000675	-4.22016	0.694568	-0.603379	0.208679	-0.0248491	0.307545	-0.000399506	0.154859	-0.280726	2.1897	10.0206	0.00138808	0.43209	0.142075	0.043336	0.00329467	0.00189134	0.00419384	0.170547	0.036699	0.452545	0.139729	0.139253	0.03884	0.212233	0.188964	0.583963	C1R
ENSSSCG00000028755	2.81516	0.250265	0.100836	0.129702	-0.0429081	-0.36769	-7.0593e-05	-0.0653067	-0.0277236	0.396195	-0.973047	0.00139255	0.0157449	0.476996	0.271892	0.00158512	0.337292	0.113649	0.705307	0.036699	0.0916708	0.310228	0.329646	0.0253217	0.53122	0.390127	0.811527	TSSC1
ENSSSCG00000014180	-0.220194	-0.249824	0.0690313	0.137273	0.00624708	0.189624	0.000366737	0.081937	0.00102373	-0.464008	-3.70487	0.00140341	0.185715	0.000962949	0.455682	0.000112099	0.971602	0.0621221	0.152101	0.0367657	0.297831	0.00402271	0.415595	0.00443249	0.713036	0.327916	0.562012	ST8SIA4
ENSSSCG00000009052	-1.60212	-0.158995	-0.101792	0.0792869	-0.063803	0.119482	-0.000116422	0.0224862	-0.0289551	0.371183	-1.16067	0.00140457	0.19653	0.0725541	0.0264122	0.06141	0.122084	0.0216351	0.476085	0.0367657	0.306688	0.0872716	0.107898	0.202306	0.402394	0.249	0.742656
ENSSSCG00000007026	-6.26671	-0.377235	0.269648	0.0470794	0.0975286	0.494391	0.000267103	0.0368647	-0.0169786	0.360431	1.69554	0.00141233	0.0270854	0.0797495	0.286465	0.183521	0.696929	0.326852	0.656058	0.0368442	0.117346	0.0931138	0.337577	0.346862	0.653671	0.539347	0.799437
ENSSSCG00000024692	4.78778	0.184252	0.135776	-0.00342685	0.0187213	-0.422736	-0.000344443	-0.042284	-0.00722648	0.354581	1.21728	0.00142592	0.000651421	7.76115e-05	0.208913	0.00472955	0.737697	0.0604126	0.519046	0.0370265	0.0364507	0.000711338	0.291698	0.0485695	0.663702	0.325199	0.761674	RRBP1
ENSSSCG00000000170	-7.47891	-0.369731	0.095606	-0.0763918	-0.159105	0.641853	0.00013542	0.0639916	-0.0553111	-0.0345534	-2.95189	0.00142887	0.00417064	0.364798	0.394181	0.0229469	0.200838	0.921998	0.426744	0.0370265	0.0528326	0.261724	0.390416	0.118832	0.452561	0.73692	0.729181
ENSSSCG00000016599	4.6027	-1.09662	-0.246735	-0.191083	-0.086626	-0.837211	0.00017893	0.0234118	-0.0321405	0.668742	15.6854	0.00144997	0.227989	0.683047	0.955245	0.757251	0.811003	0.534256	0.165159	0.0374479	0.331162	0.384024	0.566905	0.628247	0.680056	0.631163	0.58106	GPR37
ENSSSCG00000011001	-0.282715	0.234793	-0.236404	-0.134497	-0.0816257	-0.24794	-0.000137484	-0.0154462	-0.0147478	0.246483	4.50498	0.00145883	0.0774267	0.14963	0.132694	0.384086	0.592002	0.292334	0.0697365	0.0375417	0.191535	0.144705	0.238211	0.477574	0.622567	0.518659	0.455087	APTX
ENSSSCG00000006930	0.248974	-0.258419	-0.173081	-0.0955516	-0.0925656	0.152492	-7.03529e-05	-0.0140517	-0.0158287	0.609673	-0.713898	0.00146329	0.316091	0.498751	0.462664	0.46686	0.596317	0.0210104	0.786829	0.0375417	0.390056	0.318854	0.418858	0.521002	0.624209	0.248297	0.829052	SH3GLB1
ENSSSCG00000010831	-3.8369	0.299391	0.213983	0.0860548	0.116996	0.204314	-0.000429574	-0.0838705	-0.030816	0.615891	3.6698	0.0014862	0.247223	0.00129753	0.388859	0.000811773	0.373403	0.0392793	0.22819	0.0380034	0.344686	0.00498635	0.388203	0.0167551	0.544262	0.297602	0.633338	DUSP10
ENSSSCG00000016342	3.35317	0.401687	0.305566	0.45043	0.11115	-0.534608	0.000263636	0.0508233	0.0150369	-0.581074	-8.93208	0.00149365	0.0265621	0.10752	0.0454696	0.0904242	0.752772	0.148822	0.0413353	0.0380685	0.116476	0.114826	0.142658	0.246869	0.66689	0.426029	0.403947	HES6
ENSSSCG00000010226	-0.801441	-0.235439	-0.11993	-0.0524008	0.0329415	0.342574	0.000516679	0.0897965	0.00341833	-0.566265	-6.27394	0.00150576	0.0141796	1.08209e-05	0.42578	2.64341e-05	0.898584	0.0171425	0.014314	0.0381263	0.0875306	0.000167921	0.403276	0.00182299	0.698145	0.236033	0.299872	JMJD1C
ENSSSCG00000004775	-3.04267	0.266838	-0.241239	-0.520547	-0.205347	0.0438917	-0.00011605	-0.0214459	-0.0277751	0.332859	9.86197	0.00150135	0.781168	0.29445	0.000688588	0.289664	0.386152	0.215979	0.00109659	0.0381263	0.588056	0.227806	0.0111978	0.427207	0.54841	0.473585	0.105902	KNSTRN
ENSSSCG00000015557	-11.5452	-0.92724	0.36621	0.472776	0.967617	0.682831	-0.000742364	0.101167	0.025064	0.0463563	-9.73623	0.00151507	0.193425	0.0601265	0.106886	0.126802	0.809052	0.958913	0.269295	0.0382371	0.303983	0.0763201	0.21576	0.288442	0.679534	0.745016	0.654804	NMNAT2
ENSSSCG00000008555	-0.0255416	-0.781881	-0.548799	-0.301599	-0.426171	-0.451022	-0.000179918	0.0279582	0.0828303	-1.28156	-4.83844	0.00153368	0.318573	0.570497	0.331056	0.643561	0.353352	0.0983272	0.549454	0.0384759	0.391369	0.345416	0.361782	0.589048	0.537537	0.371369	0.771212	CGREF1
ENSSSCG00000012165	-4.43938	-0.17975	-0.0640457	-0.113088	-0.205664	0.342071	-0.000204734	0.0216277	0.0153269	0.0435369	2.2297	0.00153447	0.00259699	0.00829535	0.063932	0.113889	0.467053	0.804149	0.228643	0.0384759	0.0469631	0.0184797	0.169624	0.27412	0.581023	0.711738	0.633347	MBTPS2
ENSSSCG00000021732	-6.30893	-0.444565	0.0105366	0.145264	-0.00921751	0.440365	0.000167378	0.0531914	-0.0434589	-0.238387	-4.01521	0.00154161	0.0942824	0.356955	0.76247	0.115291	0.394786	0.576442	0.383667	0.0385303	0.211149	0.257935	0.514889	0.275791	0.55159	0.646576	0.71142	CRYBG3
ENSSSCG00000010824	-0.377193	-0.145433	0.0163352	0.0726577	0.180707	0.145083	-4.83702e-05	-0.0148757	0.0309703	-0.229411	-2.02521	0.00156475	0.0928148	0.413714	0.0235396	0.180687	0.075966	0.114922	0.184414	0.0389829	0.20963	0.283026	0.100864	0.34476	0.353628	0.392546	0.596973	RAB3GAP2
ENSSSCG00000011549	-2.03968	0.261162	-0.213471	-0.0928322	0.0547355	-0.0401677	-0.000303633	-0.0483853	0.0189118	0.0573407	2.15211	0.00157566	0.794867	0.00688087	0.107202	0.0197137	0.536134	0.819023	0.421892	0.0391288	0.592086	0.0162234	0.216023	0.108939	0.604273	0.715683	0.726962	OGG1
ENSSSCG00000025029	-4.0174	-0.435066	-0.0609214	0.100017	-0.0422031	0.350329	0.00094252	0.0358435	-0.0790315	-0.205619	-4.57848	0.00158687	0.170694	1.89137e-05	0.753949	0.276529	0.128219	0.638208	0.307099	0.0392813	0.285686	0.000247257	0.512338	0.418793	0.406548	0.664665	0.676362	RNF11
ENSSSCG00000010968	-6.59844	-0.764613	-0.150569	0.00775519	-0.702316	0.339729	-0.000387504	-0.0263526	-0.0109012	1.03714	8.63395	0.00159406	0.438442	0.222036	0.110394	0.647542	0.901926	0.186182	0.283283	0.0393336	0.455369	0.188435	0.218755	0.590685	0.698598	0.458316	0.662657	IL11RA
ENSSSCG00000000036	-0.254558	0.309318	-0.100357	0.0862462	0.102546	0.261598	4.78657e-05	0.0475467	-0.0312768	-0.144182	-1.11329	0.00161006	0.153867	0.69626	0.359379	0.0512065	0.379989	0.626803	0.720799	0.0396023	0.271324	0.388321	0.374799	0.183042	0.545632	0.661501	0.812828	PACSIN2
ENSSSCG00000012029	-5.49455	-0.405003	0.0945999	0.109923	0.189073	0.605396	0.000411898	0.0951817	-0.0155339	-0.815767	-6.71389	0.00164103	0.0142953	0.0173648	0.723945	0.00358704	0.7371	0.0437365	0.115013	0.0397594	0.0875761	0.0312428	0.504037	0.0410091	0.663702	0.30452	0.518385	BACH1
ENSSSCG00000004023	-2.2512	-0.29387	-0.281195	-0.107365	-0.334107	0.110735	0.000248413	0.110004	-0.0219931	0.0759998	-3.89794	0.0016575	0.509926	0.0438261	0.0299517	2.38208e-05	0.53092	0.794803	0.210367	0.0397594	0.488392	0.0608379	0.115386	0.00168383	0.602921	0.708834	0.620506	FGFR1OP
ENSSSCG00000010830	0.571839	0.752275	0.277876	0.768604	0.491285	-0.16847	-0.000649763	-0.00336139	-0.162902	0.146233	8.26202	0.00165266	0.725713	0.035886	0.0946565	0.952295	0.0785614	0.849903	0.272122	0.0397594	0.569861	0.0526089	0.203451	0.678013	0.355598	0.722835	0.656396	HLX
ENSSSCG00000022777	2.98761	0.168947	-0.0102048	0.00053649	-0.03097	-0.267076	-0.000248746	-0.0485559	0.0373107	0.0171299	1.72379	0.00164773	0.0115977	0.00116615	0.96117	0.000813597	0.0699731	0.918586	0.329164	0.0397594	0.0818896	0.00460224	0.568488	0.0167551	0.344679	0.735745	0.681354	SLC35C2
ENSSSCG00000027165	-0.608804	0.145554	-0.0782453	-0.00680567	-0.0733391	0.0314926	-0.000262315	-0.0214594	0.0231444	0.316949	0.710803	0.00163154	0.71141	0.00015278	0.364736	0.0612065	0.185804	0.0366281	0.639603	0.0397594	0.566035	0.00113695	0.377322	0.202096	0.442806	0.290783	0.795149	UBE2G2
ENSSSCG00000023624	0.408102	0.930018	-0.116519	0.131417	0.413537	-0.674561	-0.000483593	-0.197921	0.047567	0.434697	-7.04828	0.00163304	0.22008	0.198346	0.489842	0.0115141	0.644472	0.610329	0.444896	0.0397594	0.324492	0.174545	0.427851	0.0827	0.638444	0.657657	0.736479
ENSSSCG00000018063	10.9194	-0.508639	0.260928	0.0248155	-0.0595749	-0.809617	0.000824438	-0.0863646	0.0783216	-1.22901	-7.50001	0.00165066	0.0110293	0.000495814	0.464414	0.0254483	0.195188	0.0209223	0.163808	0.0397594	0.0806219	0.00253951	0.419037	0.124633	0.449057	0.248297	0.578066
ENSSSCG00000024708	-3.39127	-0.516235	0.175882	0.244108	-0.463941	-0.213908	3.92924e-05	0.0156135	0.154493	-0.843856	-15.2173	0.00165544	0.492146	0.850699	0.0140141	0.678942	0.0149365	0.0953207	0.00900048	0.0397594	0.482342	0.435185	0.0759129	0.602798	0.265746	0.367136	0.253615
ENSSSCG00000014961	-0.737118	0.146403	0.19951	0.129643	0.0158306	0.14326	-0.000160665	-0.0120599	0.00462387	0.159754	1.53422	0.00166906	0.105254	0.0107875	0.00982663	0.281075	0.79092	0.276511	0.315313	0.0397904	0.222572	0.0222616	0.0616341	0.421836	0.67622	0.509154	0.678609	CWC15
ENSSSCG00000002927	-3.63355	1.074	0.976452	0.673141	0.120803	-0.402152	-0.000495127	-0.105446	0.366469	-2.36989	-2.85097	0.00166749	0.489838	0.251539	0.0823787	0.203316	0.00526282	0.023427	0.780378	0.0397904	0.481767	0.205636	0.192082	0.36384	0.215386	0.255977	0.827511	LRFN3
ENSSSCG00000027443	-8.05447	-0.407175	0.268701	0.628326	0.335524	0.465519	-0.000216691	0.0513161	-0.106555	1.85645	-12.4163	0.00168889	0.0588651	0.19679	0.00716076	0.0918143	0.0323848	9.42887e-05	0.0058536	0.0400169	0.169037	0.173705	0.0514069	0.248841	0.289497	0.100937	0.222526	MRAS
ENSSSCG00000026741	1.21074	0.166794	-0.0978398	0.0665056	-0.0693086	-0.167137	-0.000230712	-0.022538	0.0301906	0.0779959	-0.299364	0.00168719	0.0939031	0.00198225	0.0646087	0.0836175	0.135676	0.636775	0.862212	0.0400169	0.210711	0.00676144	0.170592	0.238926	0.4115	0.66398	0.845747	TBCC
ENSSSCG00000007315	0.818324	0.157039	0.1867	0.166932	0.0494634	-0.197908	-0.000306387	-0.0331833	0.0295471	0.0340428	0.836652	0.00170403	0.0409437	5.32506e-05	0.023362	0.00957026	0.118098	0.826431	0.608179	0.0401627	0.141242	0.00053957	0.100405	0.0732665	0.397377	0.7174	0.787541	AAR2
ENSSSCG00000006912	-11.181	0.818106	-0.449169	-0.12067	-0.0477696	0.80801	0.000139064	0.0947298	0.181094	-1.70718	-6.20304	0.00170541	0.105384	0.686004	0.572295	0.140869	0.075166	0.0371739	0.464851	0.0401627	0.222641	0.385009	0.455582	0.303104	0.35157	0.291174	0.739699	HFM1
ENSSSCG00000010085	1.22083	0.270625	0.0662923	0.12934	0.0151292	-0.399338	-0.000358401	-0.0210011	0.00432741	0.132746	3.96138	0.00171177	0.0205429	0.00278887	0.618547	0.311115	0.892577	0.619304	0.160191	0.0401904	0.103571	0.00854708	0.470408	0.438535	0.697447	0.659755	0.573106	SDF2L1
ENSSSCG00000016441	1.22326	0.135036	0.109151	0.0343255	0.0825143	-0.147643	-0.000397834	-0.024943	-0.0177884	0.290263	4.53931	0.00173746	0.072671	1.57849e-07	0.208419	0.0217703	0.275731	0.0407927	0.0031341	0.0406702	0.185667	9.6501e-06	0.291243	0.115132	0.502052	0.298257	0.174479	ABCF2
ENSSSCG00000016926	0.42419	-0.663027	-0.213994	-0.313839	-0.363194	-0.33996	0.000886879	0.067958	0.0132986	-0.796815	-8.36924	0.00174319	0.405903	0.00267104	0.581092	0.172934	0.862917	0.222076	0.251363	0.0406815	0.439698	0.00830329	0.458519	0.336842	0.691701	0.47769	0.645415	GAPT
ENSSSCG00000003818	-15.7808	-0.671142	-0.068345	-0.295949	0.468436	1.34503	-0.000337418	0.11193	-0.047919	0.135625	4.20359	0.00176299	0.00192171	0.258154	0.049927	0.0325954	0.551834	0.843539	0.529873	0.0410199	0.0440176	0.208835	0.148615	0.142889	0.609852	0.721067	0.764491
ENSSSCG00000027016	0.958789	0.312539	-0.0694849	-0.0514062	0.143816	-0.507299	-1.36432e-05	-0.0410942	-0.0059772	0.143875	1.94686	0.00178239	0.010832	0.915695	0.35228	0.0974522	0.870297	0.645878	0.551303	0.0412238	0.0798402	0.454192	0.371333	0.255162	0.693727	0.666496	0.772442	C19orf47
ENSSSCG00000001405	4.32905	0.218773	-0.0787312	0.085901	0.0149468	-0.242794	-0.00029961	-0.043538	0.0572276	-0.40368	-0.688829	0.00178052	0.0657812	0.00206538	0.313702	0.0158637	0.0344032	0.0693771	0.762676	0.0412238	0.17682	0.00695585	0.351973	0.0978648	0.294694	0.33708	0.822842	LTB
ENSSSCG00000024424	-1.44239	-0.154535	-0.157332	-0.107094	-0.0540842	0.263666	5.99628e-05	-0.0243453	0.0346849	-0.155331	-3.86234	0.00180062	0.00650569	0.348	0.118297	0.0463186	0.065659	0.309518	0.0235148	0.0415132	0.0636606	0.253277	0.225668	0.173556	0.340189	0.528719	0.343132	FAM91A1
ENSSSCG00000002276	2.87524	0.272138	0.0539501	-0.0290157	0.0303969	-0.304175	0.000448014	0.0523733	-0.0620689	0.320827	-4.11242	0.00180562	0.0700243	0.000573077	0.869687	0.0152327	0.0605654	0.240426	0.16588	0.0415132	0.182934	0.00280395	0.544273	0.0955273	0.33397	0.489771	0.581631	PLEKHG3
ENSSSCG00000008495	-1.43719	-0.186033	-0.029973	-0.110305	-0.0978299	0.39226	0.000184177	0.0357634	0.0260694	-0.198082	-2.45707	0.00181134	0.00110807	0.0220207	0.435112	0.015205	0.245019	0.287051	0.214254	0.0415214	0.0409968	0.0370278	0.407397	0.0954672	0.483469	0.51581	0.623547	PRKD3
ENSSSCG00000000656	-1.35623	0.66781	0.0659336	0.234215	0.049648	0.0918001	0.000470415	0.0805454	-0.129394	0.139964	0.705182	0.00182199	0.821724	0.0846999	0.806274	0.122352	0.103115	0.82669	0.916587	0.0416425	0.599135	0.0969623	0.526911	0.283257	0.381574	0.7174	0.853542	CLEC2B
ENSSSCG00000028875	-6.92984	0.843737	0.0486935	-0.0636335	0.416184	0.573584	-0.000653397	-0.050809	-0.194361	1.23579	17.1467	0.00184117	0.295944	0.0688295	0.463883	0.420764	0.0608555	0.157696	0.0543837	0.0419571	0.37717	0.0839556	0.419037	0.498273	0.33397	0.436337	0.435791	HAVCR2
ENSSSCG00000000651	-3.36349	1.78926	-0.510842	-0.592822	-0.642448	-0.270433	0.00140716	-0.0500735	0.175396	-0.993719	-2.30882	0.00185855	0.796176	0.070146	0.774372	0.713053	0.427342	0.576433	0.897576	0.042109	0.592422	0.085215	0.518257	0.613125	0.56527	0.646576	0.850677	CLEC12B
ENSSSCG00000016620	-4.7747	-0.39602	-0.127632	-0.120796	-0.230242	0.442965	0.000317754	0.0961213	-0.0480244	0.322082	-4.25181	0.00185871	0.0626631	0.0614562	0.583728	0.00319234	0.324279	0.421433	0.317121	0.042109	0.173367	0.0775374	0.459272	0.0381395	0.526331	0.584569	0.678751	TSPAN12
ENSSSCG00000018061	9.28533	-0.485969	0.164435	-0.170677	-0.0500792	-0.767716	0.00118129	-0.0519511	0.0172291	-0.937558	-7.11562	0.00186502	0.0124667	4.00346e-06	0.417065	0.147087	0.765177	0.0665766	0.173422	0.0421287	0.0834505	8.02977e-05	0.399545	0.309658	0.669641	0.333003	0.587273
ENSSSCG00000022395	3.18258	0.578643	0.313894	0.644985	0.458661	-1.01848	3.50555e-05	-0.0354191	0.0486211	-0.46487	-2.22877	0.0018712	0.00804311	0.884275	0.0770848	0.428887	0.475303	0.418617	0.719979	0.0421455	0.0699215	0.444923	0.185652	0.502353	0.583388	0.583198	0.812828	SLC25A35
ENSSSCG00000010473	-5.07835	-0.314767	-0.0159725	-0.00314535	0.0121549	0.406826	5.75864e-05	0.0245028	0.0554662	-0.43032	-8.30801	0.00188829	0.0283056	0.654595	0.99728	0.311967	0.134546	0.165411	0.0197217	0.0424072	0.1204	0.374785	0.577247	0.438849	0.410854	0.443718	0.328215
ENSSSCG00000013065	1.34314	0.551416	0.295176	0.537625	0.460348	-0.0892077	-0.000320025	0.00696867	-0.0974257	0.320435	-0.0475991	0.00193369	0.796044	0.162612	0.12561	0.868609	0.14602	0.56836	0.993325	0.0424394	0.592412	0.152794	0.23208	0.657855	0.417233	0.642623	0.864611	ASRGL1
ENSSSCG00000012000	-5.98276	-0.247241	0.128877	0.154606	-0.0449609	0.516964	0.000125753	0.0596056	-0.0412644	0.137657	-1.9224	0.00192474	0.00128995	0.225396	0.166095	0.00318254	0.165319	0.574104	0.468661	0.0424394	0.0409968	0.190569	0.263352	0.038076	0.431401	0.645822	0.74098	GBE1
ENSSSCG00000001074	-3.24358	-0.171399	-0.130176	-0.104968	-0.0493327	0.469317	6.09262e-05	0.0282177	0.0114636	-0.197641	-1.83859	0.00193902	7.92198e-05	0.389675	0.304373	0.0404065	0.573363	0.251647	0.313161	0.0424394	0.0271969	0.272762	0.34699	0.160522	0.617897	0.496017	0.677687	KDM1B
ENSSSCG00000007247	-0.614589	0.362368	-0.250595	-0.426908	-0.334774	0.0105309	0.000293769	-0.0278947	0.0861772	-0.621817	-1.32394	0.00191369	0.962117	0.0540914	0.0514099	0.319109	0.0594841	0.0973733	0.730106	0.0424394	0.639136	0.0706975	0.150831	0.442077	0.333797	0.36988	0.814886	KIF3B
ENSSSCG00000013896	-0.362696	0.353288	0.178783	0.221862	-0.0426037	-0.332897	-0.000383889	-0.021113	-0.0327187	0.514256	2.84718	0.00190739	0.119924	0.0137523	0.198787	0.426126	0.428099	0.14754	0.434517	0.0424394	0.23739	0.026416	0.286111	0.501252	0.565285	0.424284	0.732835	MPV17L2
ENSSSCG00000023408	-7.81457	-0.768974	-0.0516135	0.192487	0.088797	0.26971	-0.000226646	-0.00316869	0.0742052	-0.717825	-3.98011	0.00193579	0.556625	0.477317	0.858605	0.955522	0.391196	0.336858	0.616705	0.0424394	0.509126	0.310334	0.540866	0.679168	0.550425	0.545628	0.789638	SAMD4A
ENSSSCG00000005291	-4.91262	0.620391	0.271996	0.401617	0.138398	0.0306665	0.000365498	0.0569094	0.130627	-2.30011	-0.355556	0.00190434	0.935692	0.161405	0.419142	0.250389	0.0909356	0.000983397	0.955961	0.0424394	0.631561	0.152147	0.40031	0.39976	0.37005	0.152652	0.858375	TLE1
ENSSSCG00000013040	-2.77257	0.667098	-0.0593739	-0.101761	0.0778948	-0.211322	-0.000121639	-0.0358109	0.0155466	-0.155178	-1.341	0.00190567	0.586368	0.662237	0.914911	0.489352	0.843628	0.812397	0.842907	0.0424394	0.520048	0.377026	0.556298	0.528716	0.687671	0.713752	0.841092	TRPT1
ENSSSCG00000005505	2.57428	0.231367	0.211783	0.0553408	0.0903696	-0.496947	-0.000356573	-0.0508963	0.0545615	-0.133864	1.04532	0.0019353	0.00143898	0.000973766	0.174176	0.0086595	0.0590728	0.564347	0.666076	0.0424394	0.041454	0.00405044	0.269129	0.0694931	0.33325	0.641632	0.800865
ENSSSCG00000016113	-2.22078	-0.184456	0.0351643	0.0506522	0.0365629	0.227512	6.63059e-05	0.0248839	-0.0066562	0.0209498	-4.34912	0.00194749	0.0446031	0.38302	0.923521	0.0801033	0.761009	0.90781	0.0317448	0.0424772	0.147484	0.269975	0.558382	0.233704	0.66888	0.733456	0.365757	BMPR2
ENSSSCG00000003439	3.57671	0.580025	0.210111	0.383636	-0.0205691	-0.340343	2.47192e-05	-0.0417276	0.0506844	-0.735017	-0.931479	0.00195172	0.318384	0.915569	0.250091	0.374158	0.437442	0.184121	0.872898	0.0424772	0.391356	0.454192	0.318826	0.472291	0.56721	0.455867	0.847844	DHRS3
ENSSSCG00000013788	-8.74171	-0.790724	-0.336839	-0.447936	0.184772	0.440499	0.000132524	0.221496	-0.189251	1.20023	-9.64466	0.00197526	0.35251	0.693316	0.212582	0.000729833	0.04864	0.149505	0.25676	0.0428691	0.411783	0.387326	0.294615	0.0157127	0.324856	0.426625	0.647421
ENSSSCG00000008635	-3.0587	0.233884	0.105771	0.0549509	0.0158103	0.194734	-0.000237227	-0.0142749	0.00736225	0.0393435	2.49744	0.00198158	0.171607	0.0202465	0.720219	0.422562	0.794289	0.866607	0.306896	0.0428862	0.286001	0.0348551	0.503278	0.499218	0.6767	0.726091	0.676362	NOL10
ENSSSCG00000002853	0.936063	0.589244	-0.0553474	0.4594	0.243655	-0.810017	0.000120064	-0.0120706	0.0114349	-0.149692	4.00358	0.00200008	0.0340255	0.636005	0.12613	0.79411	0.866979	0.797611	0.517848	0.0429268	0.129543	0.367903	0.232603	0.638063	0.692928	0.709529	0.761574	C19orf12
ENSSSCG00000000941	-6.57524	-0.396495	-0.148977	-0.288073	0.0851652	0.317526	9.00116e-06	0.0240674	-0.032017	0.238313	0.738147	0.00199588	0.173026	0.957328	0.12431	0.426234	0.496019	0.545022	0.859731	0.0429268	0.286749	0.465948	0.231169	0.501252	0.589546	0.635973	0.845039	METTL25
ENSSSCG00000004057	0.926623	0.426387	0.0564719	0.0555535	-0.0306555	-0.0958252	-0.000137258	0.00796114	0.143726	-0.587966	-2.98096	0.00199755	0.694981	0.423345	0.944096	0.810455	0.00796969	0.168139	0.493208	0.0429268	0.560792	0.287522	0.564185	0.643637	0.23225	0.446014	0.74942	SYTL3
ENSSSCG00000005619	-0.236134	0.273361	0.373158	0.24791	0.412851	-0.432171	-3.48532e-05	-0.0859242	0.0920088	0.0776461	-8.68985	0.00201282	0.0147232	0.764037	0.00636735	0.000401351	0.00963602	0.782586	0.00533526	0.043081	0.0886262	0.410433	0.048351	0.0105622	0.239176	0.705255	0.219181	TOR2A
ENSSSCG00000002905	2.66694	0.156598	-0.0402019	0.0307387	-0.000270579	-0.175164	-0.000233276	-0.0202664	-0.00637147	0.320612	2.34677	0.00202411	0.068415	0.00118371	0.729523	0.104099	0.736884	0.0544313	0.168263	0.04314	0.1806	0.004659	0.5054	0.263275	0.663702	0.317047	0.582478	RBM42
ENSSSCG00000000811	4.65439	-0.479872	-0.182423	-0.241198	-0.13083	-0.753373	4.26523e-06	0.00258075	0.0414604	-0.638836	-0.680644	0.00202671	0.0161516	0.982149	0.656337	0.94374	0.471247	0.191809	0.891671	0.04314	0.0931148	0.47239	0.483001	0.675779	0.582542	0.462568	0.850601
ENSSSCG00000029420	-4.5387	-0.389659	-0.0245948	-0.0606838	0.142928	0.174959	-0.00017372	-0.043472	-0.0414676	0.086597	1.50606	0.00205785	0.45806	0.297309	0.587673	0.139329	0.378429	0.82119	0.711647	0.0436828	0.46587	0.229322	0.460602	0.301514	0.545632	0.715683	0.812828	ZNF569
ENSSSCG00000006667	0.497815	0.160717	-0.0230612	0.0532643	-0.0609288	-0.20324	-0.000166418	-0.0268244	0.0356559	0.0507128	1.85705	0.00206607	0.0449293	0.0179176	0.338734	0.0395489	0.0762376	0.756099	0.284821	0.0437375	0.147645	0.0319155	0.365309	0.158842	0.354041	0.698874	0.66423	BOLA1
ENSSSCG00000007552	-2.38339	-0.700949	0.152177	-0.18155	-0.495916	-0.348875	-0.000636655	0.000520962	0.029122	1.47218	9.19692	0.00208297	0.419761	0.0502926	0.221387	0.991936	0.724077	0.0452186	0.219628	0.043975	0.447571	0.0670738	0.300141	0.688312	0.660153	0.306155	0.628159
ENSSSCG00000001404	-3.12222	0.39867	-0.0484854	0.259706	0.130239	0.205776	-1.05732e-05	-0.0354949	-0.0988575	0.741612	1.57836	0.00209618	0.414053	0.949139	0.223522	0.258915	0.0449488	0.074644	0.707723	0.0440343	0.444047	0.463658	0.301311	0.405586	0.318944	0.344811	0.811744	TNF
ENSSSCG00000017129	1.47413	0.426997	-0.302431	-0.230644	-0.246888	-0.596228	0.000140797	-0.148786	0.014195	0.523633	-3.40869	0.00209714	0.0315503	0.448028	0.368224	0.000152795	0.786813	0.240109	0.459537	0.0440343	0.125408	0.297702	0.379003	0.00551849	0.674629	0.489568	0.738309
ENSSSCG00000014558	1.92803	-0.358215	-0.074246	0.270002	0.0397272	-0.453798	-9.87481e-05	-0.0177922	0.0357424	-0.0715787	-3.52171	0.00211746	0.0438656	0.510643	0.0994394	0.529953	0.407652	0.841654	0.360394	0.044335	0.146509	0.32328	0.20747	0.545245	0.558408	0.720672	0.697081	SIRT3
ENSSSCG00000016723	1.33935	0.208809	0.0804083	0.0848415	0.0987184	-0.351484	-0.000231618	-0.0361106	0.0487718	0.0536183	-0.779656	0.00212291	0.00899324	0.0115592	0.67808	0.0342856	0.0581544	0.795951	0.726299	0.044335	0.0737399	0.0234539	0.488637	0.14689	0.3328	0.709103	0.814047	URGCP
ENSSSCG00000013891	1.51417	0.187365	-0.152066	-0.137644	-0.0549216	-0.256834	-0.000267876	-0.0334533	0.0203418	0.119465	1.92105	0.00213628	0.0303373	0.00190792	0.219159	0.0293881	0.372206	0.53638	0.338769	0.0444943	0.123959	0.00659236	0.298892	0.134676	0.543672	0.631705	0.686265	CCDC124
ENSSSCG00000005451	-6.76984	-0.485172	0.15437	-0.199404	0.276467	0.428847	0.000332355	0.0247437	0.045352	-1.24462	0.120858	0.00214674	0.158834	0.121346	0.0966307	0.513758	0.4401	0.0160765	0.981025	0.0445924	0.275316	0.12501	0.205486	0.539151	0.568486	0.234197	0.862529
ENSSSCG00000012902	2.72138	0.152134	0.0495998	0.06521	0.0152509	-0.175367	-0.000238269	-0.0220574	0.0102383	0.298174	2.06637	0.0021617	0.0643978	0.000841277	0.726542	0.0712377	0.5845	0.0668853	0.214123	0.0446977	0.175536	0.00364429	0.504691	0.220297	0.620833	0.333003	0.62345	CDK2AP2
ENSSSCG00000003973	0.117349	0.225668	0.082284	0.129861	-0.020835	-0.0440805	-0.000249493	-0.0174897	0.0333511	-0.507361	2.02017	0.00216912	0.742003	0.0125355	0.340787	0.332381	0.230679	0.0368582	0.398128	0.0446977	0.574466	0.0248617	0.366589	0.449838	0.474945	0.290783	0.719321	CTPS1
ENSSSCG00000025765	-5.94706	-0.362692	-0.373573	-0.186555	-0.0441026	0.486073	0.000444742	-0.011305	-0.0526597	0.134946	-0.404597	0.00216363	0.0317641	0.00712321	0.0989891	0.686478	0.230067	0.704634	0.915578	0.0446977	0.125659	0.0166873	0.207315	0.605305	0.474078	0.683236	0.853439
ENSSSCG00000002954	0.429198	-0.344102	-0.0377517	0.130469	-0.0895996	-0.12373	-3.05429e-05	0.0900959	-0.0443623	0.658589	-4.58947	0.00218492	0.552924	0.830544	0.406778	0.00223107	0.305296	0.0791155	0.223701	0.0447879	0.507284	0.429663	0.395139	0.0305243	0.516916	0.347971	0.632042	SPINT2
ENSSSCG00000003679	-2.36838	-0.152454	0.323718	0.32239	0.108175	0.111875	-6.00133e-05	0.0229808	0.0462828	-0.394336	-6.20927	0.00218506	0.232701	0.348491	4.7657e-05	0.0605664	0.0180033	0.0161884	0.000843182	0.0447879	0.333972	0.253572	0.00171841	0.200921	0.270663	0.234307	0.0968693
ENSSSCG00000003113	-2.68341	-0.435151	0.0391268	0.350535	0.0968328	0.128714	0.000483469	0.153137	-0.12745	-0.252122	-7.17347	0.00219487	0.610614	0.0123586	0.199594	0.000100631	0.0179987	0.566697	0.135253	0.0448704	0.529091	0.0245729	0.286536	0.0041437	0.270663	0.642293	0.540965	C5AR2
ENSSSCG00000017759	-1.75524	0.216148	0.503398	0.708189	0.448259	0.101386	-1.48967e-05	0.00169412	0.0196494	0.0634607	2.02442	0.0022181	0.444595	0.872545	1.01047e-06	0.920614	0.46477	0.778718	0.387288	0.0448717	0.45862	0.441258	0.000113878	0.671001	0.580133	0.704029	0.715512	ALDOC
ENSSSCG00000025488	1.45483	0.238535	0.0462386	-0.0186224	-2.20266e-05	-0.138225	-0.000498907	-0.0488866	-0.0280582	0.4385	12.1481	0.00221676	0.351912	3.88353e-05	0.924206	0.0140517	0.342337	0.083022	6.56695e-05	0.0448717	0.411573	0.000423612	0.558552	0.092398	0.532981	0.35255	0.02554	MCM3
ENSSSCG00000008621	1.00017	0.196493	0.342085	0.106507	0.122866	-0.389759	-3.741e-05	-0.061956	0.0227008	0.136794	-1.46705	0.00221663	0.003353	0.647719	0.00332567	0.000441785	0.347453	0.496508	0.484435	0.0448717	0.049607	0.372367	0.0326136	0.0112394	0.534742	0.61603	0.747721
ENSSSCG00000006037	-4.84845	-0.335435	0.071986	0.038122	-0.0483501	0.285014	2.16969e-05	0.0132584	0.0627251	-0.812922	-3.66441	0.00220428	0.160043	0.876435	0.847044	0.610485	0.12873	0.0212973	0.301857	0.0448717	0.276087	0.442634	0.53807	0.577815	0.407078	0.248409	0.674684
ENSSSCG00000014967	-7.05935	-0.301714	-0.200566	0.0663485	0.131644	0.729053	-0.000161182	0.0123516	0.0194556	-0.193608	-5.17075	0.00225234	0.000381361	0.206576	0.0846184	0.596534	0.589412	0.517258	0.117096	0.0451488	0.035234	0.179401	0.194978	0.571588	0.622308	0.624997	0.520476	FAM76B
ENSSSCG00000000139	-4.75817	0.668192	-0.370995	-0.392712	-0.0717344	0.212194	0.000314106	0.0253294	-0.0282906	0.410077	-2.69121	0.00225241	0.604955	0.278949	0.409216	0.627075	0.735772	0.554611	0.699145	0.0451488	0.526663	0.219851	0.396268	0.582922	0.663528	0.639521	0.810234	IFT27
ENSSSCG00000015776	-1.95205	-0.248436	-0.102424	0.034011	0.0268314	0.0223997	-0.000258725	-0.0356157	0.00994231	0.192451	-0.377666	0.00225406	0.882203	0.0180963	0.542245	0.0729492	0.740407	0.444837	0.884892	0.0451488	0.616945	0.0321358	0.445131	0.22331	0.663702	0.591635	0.849988	RWDD4
ENSSSCG00000006871	-7.42137	-0.344508	0.0949591	0.100179	0.191116	0.559368	6.21152e-05	-0.00931292	0.044469	-0.226698	-3.00112	0.00226676	0.00978208	0.667126	0.63617	0.724498	0.286025	0.513362	0.415376	0.0451488	0.0768799	0.378892	0.476306	0.616259	0.506291	0.623148	0.724978	SLC35A3
ENSSSCG00000007659	-6.1658	0.708443	-0.198858	-0.319595	0.235149	0.46358	-0.000555936	-0.0914849	-0.125559	1.20905	9.11482	0.00225766	0.300205	0.0665308	0.256896	0.126262	0.146118	0.101015	0.215986	0.0451488	0.380367	0.0819622	0.322027	0.287924	0.417233	0.375948	0.625141	ZCWPW1
ENSSSCG00000023973	-0.908248	0.28966	-0.0290797	0.0206307	-0.219789	0.0902373	-0.000163404	-0.0685433	0.105464	-0.308288	-3.28858	0.00226186	0.600355	0.175983	0.194892	0.00736873	0.00517722	0.297029	0.288821	0.0451488	0.524953	0.161068	0.28332	0.063651	0.215386	0.521121	0.667735
ENSSSCG00000021283	4.98117	-2.18386	-1.42373	0.177044	-0.911791	-0.881008	0.000833574	0.0270568	-0.200213	-0.00127977	7.36035	0.00228045	0.475284	0.360702	0.14764	0.869346	0.357403	0.999439	0.747651	0.0453049	0.47461	0.259778	0.250549	0.658198	0.53853	0.753309	0.819807
ENSSSCG00000017414	2.35898	0.163522	0.101262	0.119153	0.0307801	-0.214072	-0.000336239	-0.0553526	0.035171	-0.135011	5.54284	0.00229945	0.0407535	4.25534e-05	0.289732	0.000218695	0.0859718	0.42373	0.00362007	0.0455655	0.140906	0.000452307	0.339343	0.00705352	0.366576	0.584862	0.184886	KAT2A
ENSSSCG00000026960	-7.38963	-0.289118	-0.0867617	-0.0859944	0.199653	0.718276	-0.000155646	0.00745518	0.0692554	-0.271027	-6.58085	0.00230696	0.000264135	0.206115	0.0752806	0.743048	0.0538648	0.348324	0.04147	0.0455978	0.0311417	0.179172	0.183299	0.623509	0.328967	0.552338	0.403987	ZNF280D
ENSSSCG00000017605	-2.43037	-0.29718	-0.122896	-0.0523078	-0.0763036	0.308241	0.000285581	-0.00907538	0.0329345	-0.496396	-1.40684	0.00231695	0.0933061	0.0330584	0.799585	0.690468	0.371332	0.107992	0.656435	0.0456787	0.210083	0.0495932	0.52534	0.606555	0.543071	0.38243	0.799437	MMD
ENSSSCG00000006052	-4.54389	-0.882159	-0.450935	-0.0385583	-1.20495	0.0269748	-0.000728509	0.0718838	-0.0393003	-1.16462	22.5655	0.00232387	0.958326	0.0577317	0.0142787	0.29125	0.71955	0.203205	0.0293367	0.0456988	0.638058	0.0740669	0.0764546	0.427925	0.658842	0.469767	0.356151	FZD6
ENSSSCG00000002622	-1.89419	-0.306024	-0.363405	-0.188249	-0.12552	0.046139	-0.000311005	0.00653484	0.00561807	0.399302	-2.10257	0.00234628	0.806172	0.0233769	0.0851881	0.788264	0.882738	0.221475	0.525273	0.0459766	0.595677	0.0385339	0.195486	0.636744	0.696061	0.477383	0.76289	TMEM14A
ENSSSCG00000026896	-7.63883	0.427982	-0.544377	-0.502346	-0.417729	0.280473	9.17543e-05	-0.0478528	0.0266968	0.357028	8.11276	0.00234986	0.294194	0.614186	0.0253428	0.176053	0.609606	0.42045	0.0800336	0.0459766	0.37618	0.361375	0.105039	0.340138	0.627403	0.584257	0.468106
ENSSSCG00000011567	0.459989	-0.193945	0.0706061	0.151148	0.0648198	-0.068157	-0.000310637	-0.0157863	-0.00776639	0.217556	0.997371	0.00236552	0.564978	0.000874259	0.345703	0.304965	0.746972	0.285591	0.642143	0.0460503	0.512096	0.00374835	0.368376	0.43528	0.665857	0.514931	0.795474	VHL
ENSSSCG00000007586	-10.7441	0.824536	0.751729	-0.776174	-0.106016	0.492429	0.000142739	-0.0201731	0.292936	-2.08502	16.2379	0.00236407	0.31109	0.684706	0.00118043	0.772709	0.00609117	0.0190952	0.0581055	0.0460503	0.387107	0.384624	0.0165307	0.633059	0.227391	0.2404	0.441431
ENSSSCG00000011236	-4.18736	-0.218541	0.0930115	0.0822406	0.00186421	0.462301	-0.000106927	0.0220791	-0.024609	0.119188	3.00965	0.00240845	0.00171835	0.256219	0.646049	0.202818	0.365886	0.599226	0.208599	0.0467315	0.0433577	0.207781	0.479293	0.363338	0.541237	0.653281	0.618564	CLASP2
ENSSSCG00000007590	-0.266409	0.175138	-0.00486269	-0.0284067	-0.0699442	-0.00523297	-0.000105918	-0.0128314	0.0173523	0.0343117	0.0535003	0.00241257	0.960309	0.156026	0.791252	0.361129	0.424043	0.849532	0.977669	0.0467315	0.638682	0.149117	0.523325	0.465615	0.564394	0.722835	0.861986	PMS2
ENSSSCG00000013776	2.11023	0.164009	0.0684694	-0.0176657	-0.0187416	-0.201989	-0.000138746	-0.0262247	-0.00256138	0.208021	3.6964	0.00244663	0.0526913	0.0533645	0.565515	0.0520498	0.899419	0.223373	0.0435471	0.0469637	0.160226	0.0700758	0.452824	0.184117	0.698145	0.477814	0.411204	DDX39A
ENSSSCG00000023585	1.54939	-0.82096	0.585295	-0.190857	0.171286	-0.410053	0.0021247	0.0234203	-0.0355934	-1.68566	0.0944619	0.00244744	0.39109	5.03666e-06	0.120875	0.722688	0.704824	0.0454499	0.99111	0.0469637	0.432135	9.28659e-05	0.227999	0.615915	0.656111	0.306155	0.863853	SERINC2
ENSSSCG00000021782	-4.84721	0.828641	-0.647166	0.0336688	0.218798	-0.0825669	0.000119329	-0.073542	0.10654	-0.0190537	0.945354	0.00244881	0.880041	0.738586	0.140234	0.290149	0.30189	0.981131	0.917011	0.0469637	0.616173	0.402836	0.244569	0.427216	0.515438	0.749871	0.853542	TRBV27
ENSSSCG00000008924	-10.3085	-0.360609	-0.0454106	-0.195191	-0.0484215	0.967576	-9.44138e-05	0.0228401	0.0326219	-0.360374	2.90855	0.00244001	0.000189531	0.542675	0.57452	0.417174	0.46584	0.336547	0.447298	0.0469637	0.0311417	0.335518	0.455987	0.496308	0.580413	0.545586	0.736599	UBA6
ENSSSCG00000022477	-3.77819	1.00029	0.142082	0.130638	0.0236593	-0.160151	-3.14504e-05	-0.122443	0.13148	-0.255259	-0.160654	0.00246845	0.815085	0.938619	0.983267	0.120673	0.291435	0.792379	0.988357	0.0472235	0.597571	0.461018	0.573689	0.281859	0.509349	0.708023	0.863579
ENSSSCG00000005833	2.9296	0.175936	0.061795	0.173942	0.0576262	-0.241131	-0.000269341	-0.0315323	0.00485073	0.0969255	1.97986	0.00247973	0.0351521	0.00120566	0.140894	0.032921	0.824557	0.602235	0.305307	0.0472562	0.132437	0.00472319	0.244838	0.143779	0.68383	0.655422	0.674684	MBF1
ENSSSCG00000017103	-4.29815	-0.607555	-0.0501333	-0.192969	-0.363534	-0.120322	-9.62538e-05	0.0395941	0.0700326	-0.326842	16.0147	0.00250065	0.752984	0.714967	0.559118	0.401049	0.3632	0.597848	0.020367	0.0472562	0.577209	0.394692	0.450836	0.486765	0.540327	0.652908	0.329154	SRD5A1
ENSSSCG00000026525	-4.24579	-0.624178	-0.312843	0.0605709	0.0657468	0.0534483	-0.000162591	0.0446931	0.0614363	-0.975898	-6.64453	0.00248706	0.887531	0.53172	0.457811	0.359399	0.438754	0.141367	0.347784	0.0472562	0.618452	0.33137	0.416455	0.464797	0.567542	0.417897	0.690571
ENSSSCG00000012359	-11.6138	-0.338792	0.0536957	0.174523	0.304283	1.00069	-0.000231338	0.0182184	0.109806	-0.724089	-4.10596	0.00249889	3.60894e-05	0.109819	0.184416	0.501778	0.0116486	0.0394071	0.257961	0.0472562	0.0239109	0.116665	0.275662	0.533308	0.253028	0.297602	0.647612
ENSSSCG00000024378	-1.99252	0.414776	0.232583	-0.0590363	0.175784	0.05382	-7.67147e-05	0.0176165	0.120853	-0.555771	-3.40187	0.00248942	0.825057	0.65734	0.247749	0.596057	0.0228503	0.189776	0.436936	0.0472562	0.600336	0.375621	0.317325	0.571588	0.279652	0.461185	0.733351
ENSSSCG00000011721	-0.119876	-0.436106	0.10497	0.24793	0.135117	-0.00752178	0.000390453	-0.00460502	-0.0930668	-0.192262	-3.19926	0.0025072	0.977115	0.0507157	0.606295	0.893868	0.0979249	0.672359	0.493307	0.0472646	0.64166	0.067475	0.466975	0.664933	0.375508	0.674957	0.74942	P2RY1
ENSSSCG00000027251	-3.90282	0.459142	-0.34956	-0.430934	-0.11676	0.148727	-5.1895e-05	0.00137843	0.0172785	0.03403	4.72165	0.00256227	0.602787	0.800702	0.152554	0.968908	0.764527	0.944881	0.350816	0.0481855	0.526049	0.421396	0.254975	0.682613	0.669395	0.742253	0.691986	CDC7
ENSSSCG00000017791	4.39903	-0.271181	0.169225	0.12448	0.00245297	-0.0769003	0.000458364	0.102789	-0.0464865	-0.289519	-5.04844	0.0025772	0.637932	0.000539392	0.379616	5.21701e-05	0.171909	0.30566	0.0947672	0.0482823	0.539811	0.00269083	0.384502	0.00280084	0.435011	0.525833	0.491322	SSH2
ENSSSCG00000016341	-0.786376	0.338611	0.31382	0.159625	0.185299	-0.349906	-0.000412541	-0.0476846	0.071978	-0.783518	5.7298	0.00257987	0.101826	0.00944116	0.224915	0.0868262	0.0966289	0.0342115	0.125791	0.0482823	0.218612	0.0202091	0.302328	0.242852	0.37458	0.28443	0.533617	TRAF3IP1
ENSSSCG00000027314	-3.99148	-0.338259	0.111083	0.0193488	0.0892852	0.268673	0.000496773	0.0399883	0.00634144	-0.367289	-4.40007	0.00265066	0.20354	0.00212604	0.816154	0.154847	0.87837	0.291569	0.23537	0.0483932	0.312081	0.00709083	0.529582	0.317959	0.69534	0.518539	0.637984	CAMSAP2
ENSSSCG00000001852	2.83366	0.312894	-0.00875645	0.12163	0.0965508	-0.105548	-0.00042973	-0.0233695	-0.0649889	0.434042	6.54651	0.00261409	0.599399	0.00317277	0.673211	0.36486	0.0986677	0.189049	0.0652935	0.0483932	0.524634	0.00933866	0.48718	0.467595	0.376282	0.46035	0.449377	IDH2
ENSSSCG00000006664	-11.2847	-0.555557	-0.24231	-0.31938	-0.389613	0.686537	0.00142283	0.299063	-0.0845368	-0.551742	-4.93354	0.00266201	0.0565343	6.28827e-06	0.436169	1.61406e-07	0.224183	0.348997	0.421894	0.0483932	0.165531	0.000111601	0.408118	6.23024e-05	0.469693	0.552672	0.726962	MTMR11
ENSSSCG00000005287	-11.9702	1.102	0.0813637	-0.0246836	-0.552472	0.759175	-0.000961374	-0.220395	0.0588165	0.0289576	10.6763	0.00264149	0.282189	0.0538168	0.568376	0.0202991	0.69197	0.980382	0.344582	0.0483932	0.368721	0.0704562	0.453933	0.11119	0.652026	0.749871	0.689897	PSAT1
ENSSSCG00000008629	-4.82844	-0.2541	0.0430217	0.0446925	0.0973583	0.532792	0.000190434	0.049706	0.00723033	-0.567466	-2.20492	0.00265709	0.00172442	0.0909197	0.845527	0.0199007	0.817971	0.0384651	0.427696	0.0483932	0.04336	0.101697	0.537452	0.109473	0.68235	0.294157	0.729181	ROCK2
ENSSSCG00000012163	-1.99634	-0.247673	0.0798596	0.117529	0.00946369	0.194727	0.000112777	0.0513007	0.0115805	-0.155767	-6.19726	0.00262061	0.190981	0.287578	0.626632	0.0127066	0.706411	0.538006	0.0297113	0.0483932	0.302527	0.224345	0.473538	0.0874869	0.656505	0.632357	0.358259	RPS6KA3
ENSSSCG00000016590	2.38631	0.159122	0.374759	0.227834	-0.0100876	-0.203846	-0.000268254	-0.0149159	0.0434462	-0.178849	2.3921	0.00264159	0.047835	0.000500509	1.81443e-05	0.247956	0.0363879	0.283654	0.176642	0.0483932	0.152277	0.00255341	0.000907215	0.398865	0.300065	0.514052	0.590285	SND1
ENSSSCG00000008437	-8.59965	-0.302974	-0.0390943	0.0573375	0.172923	0.750531	-0.000304411	0.00423499	0.0276534	-0.335806	-1.08495	0.00261002	0.000319239	0.024692	0.415263	0.858672	0.457135	0.281504	0.741074	0.0483932	0.0333761	0.0400122	0.398481	0.655185	0.576329	0.512347	0.818825	SOCS5
ENSSSCG00000030820	-2.33405	-0.363639	0.0852681	0.00893483	0.123885	0.0795886	0.000194415	-0.030961	-0.0164272	-0.195471	-1.28327	0.00267397	0.715625	0.214678	0.797626	0.280476	0.705549	0.586778	0.747389	0.0483932	0.567359	0.184354	0.524883	0.42146	0.656233	0.649627	0.819807	STK4
ENSSSCG00000001697	-3.74759	-0.370733	-0.240571	-0.370868	-0.187289	0.251273	0.000544614	0.0293856	0.0294031	-0.380821	-3.49344	0.0026483	0.259052	0.00185484	0.149675	0.318599	0.5108	0.320701	0.379789	0.0483932	0.352675	0.00647774	0.252601	0.441587	0.594689	0.535562	0.709665	TMEM63B
ENSSSCG00000028507	0.687972	0.188522	0.045508	0.11127	0.0104702	-0.0451227	-9.96265e-05	-0.0441994	0.0501021	0.0426583	0.955159	0.00267949	0.702056	0.228554	0.49207	0.00701063	0.0431407	0.830472	0.643891	0.0483932	0.563094	0.19235	0.428631	0.0615607	0.314451	0.71866	0.796038	TRAF3IP3
ENSSSCG00000025638	4.18459	-0.467947	0.115043	0.199137	0.208869	-0.379891	-1.63933e-05	-0.0202898	0.0424614	-0.970176	-7.52054	0.00266296	0.168598	0.932936	0.724135	0.575708	0.46824	0.0569196	0.140721	0.0483932	0.28392	0.459267	0.504051	0.564227	0.581529	0.320353	0.549219	UBE2Z
ENSSSCG00000010357	-2.31297	-0.189448	0.0720532	0.020365	0.0888105	0.374439	-5.38749e-07	0.00312943	0.0133844	-0.228243	-1.80755	0.00265527	0.00336566	0.994663	0.637543	0.835723	0.570407	0.249753	0.390466	0.0483932	0.049607	0.475505	0.47673	0.650369	0.61722	0.494707	0.717116	WAPAL
ENSSSCG00000024939	-9.5579	-0.342637	0.178643	0.372754	0.190176	0.826204	0.000199074	0.0550271	-0.00132031	-0.49563	-5.38029	0.00264715	0.000490986	0.184141	0.115171	0.0507387	0.974749	0.164833	0.161899	0.0483932	0.035234	0.166197	0.222932	0.182357	0.713664	0.443518	0.57617	ZBTB34
ENSSSCG00000009239	-6.38483	0.914444	-0.215744	0.742944	0.281358	0.459818	-0.00119693	-0.0311418	-0.095793	-0.173407	25.7116	0.00267503	0.439829	0.00363965	0.0648545	0.667996	0.392107	0.853724	0.0077094	0.0483932	0.455699	0.0103477	0.170965	0.599733	0.550425	0.723002	0.241586
ENSSSCG00000016918	1.35205	-0.204688	0.0567802	0.0726795	-0.0273335	0.168448	-6.13293e-06	-0.00692073	0.0601905	-0.520668	-5.59528	0.00268743	0.177539	0.943984	0.626627	0.671033	0.0243179	0.0190091	0.0194055	0.0484237	0.290024	0.462401	0.473538	0.601092	0.282766	0.240298	0.32464	MAP3K1
ENSSSCG00000020738	-1.01479	0.238104	-0.0801996	-0.0320552	0.089206	-0.169686	-0.000187543	0.00179167	-0.0063217	0.275021	5.09851	0.00271403	0.263362	0.0774912	0.453365	0.926254	0.830468	0.278442	0.0578318	0.0486766	0.355824	0.0912942	0.415044	0.672781	0.684188	0.510519	0.441431	EBP
ENSSSCG00000009139	3.26258	0.402697	0.201069	0.134929	-0.0107405	-0.716289	-7.31983e-05	-0.132444	0.067043	-0.765752	-2.1492	0.00271054	0.00649866	0.671998	0.561468	0.000434897	0.18418	0.0698631	0.627242	0.0486766	0.0636606	0.380515	0.451719	0.0111115	0.442414	0.337757	0.791829	PLA2G12A
ENSSSCG00000030431	2.38266	0.249019	-0.246676	-0.0392714	0.109849	-0.456066	-2.21416e-05	-0.00393234	0.035184	-0.299438	2.00533	0.002721	0.00640319	0.836589	0.0304374	0.846435	0.272553	0.269715	0.461543	0.0486803	0.0632833	0.431267	0.116248	0.65221	0.500115	0.504728	0.739141	RANGRF
ENSSSCG00000009627	-2.68142	-0.464672	-0.293627	-0.0207862	-0.291545	0.0163887	0.000341907	0.11631	0.0110178	-0.090943	-8.18362	0.0027268	0.952588	0.0995126	0.241933	0.00435556	0.846408	0.849821	0.132055	0.0486803	0.636371	0.108866	0.313921	0.0460674	0.688084	0.722835	0.54021
ENSSSCG00000024588	-7.64386	0.744557	-0.340985	-0.198183	0.324077	0.291625	-0.00034423	-0.0218837	0.026585	0.048354	2.78988	0.00275336	0.505754	0.279658	0.190717	0.72496	0.768822	0.949548	0.717697	0.0490415	0.48701	0.220143	0.280408	0.616259	0.67057	0.743206	0.812828	TLE6
ENSSSCG00000007681	2.38909	-0.458449	0.312881	-0.220449	0.240075	-0.401691	0.000952702	-0.0135278	-0.0647937	-0.141016	-4.6971	0.00276256	0.163122	8.66023e-05	0.0280472	0.713343	0.250894	0.763905	0.345422	0.0490924	0.278885	0.000769488	0.111489	0.613125	0.48788	0.700937	0.689897
ENSSSCG00000026873	-9.1828	2.70735	-0.0727611	-0.542136	0.865194	0.800601	-0.0010556	-0.269607	-0.157197	2.32	-34.306	0.00277245	0.595756	0.340579	0.661576	0.239138	0.673313	0.454785	0.281717	0.0491555	0.523672	0.249801	0.484097	0.391253	0.645983	0.596839	0.661976
ENSSSCG00000028840	0.138967	0.218802	-0.0912435	-0.266287	-0.0576338	-0.0662056	-0.00019537	-0.0406348	-0.042955	0.522721	11.6901	0.00278724	0.635918	0.0506991	0.0482618	0.0266564	0.131966	0.0336191	5.34889e-05	0.0493049	0.539255	0.0674682	0.146686	0.127629	0.409038	0.282303	0.02554	EZH2
ENSSSCG00000026655	2.7172	0.645951	0.863533	1.06376	0.713282	-0.653276	4.00136e-05	-0.17399	0.0396193	-0.500949	-3.13167	0.00279831	0.143077	0.887061	0.00822857	0.00230352	0.608529	0.441842	0.650591	0.049388	0.260665	0.445771	0.0559606	0.0310625	0.627316	0.590678	0.798069	PTPN13
ENSSSCG00000026368	-3.63699	-0.975462	0.243146	-0.125283	0.13446	-0.343681	0.000140714	0.164945	-0.0305011	-0.306416	1.32666	0.00281288	0.584611	0.757444	0.797638	0.0416433	0.7989	0.766156	0.902547	0.0495322	0.519475	0.408593	0.524883	0.163008	0.677371	0.7014	0.852153	CRTAP
ENSSSCG00000030649	-0.803277	0.299899	-0.114265	-0.125374	-0.0313972	-0.157135	0.000101282	0.0435906	0.00471787	-0.579087	1.12249	0.00282303	0.416304	0.439982	0.739091	0.0774678	0.899953	0.0799844	0.734072	0.0495983	0.445427	0.294465	0.508244	0.230084	0.698145	0.348293	0.816366
ENSSSCG00000002792	2.17445	-0.459151	-0.355226	-0.415602	-0.297451	-0.568597	0.000164305	-0.0169385	0.0452262	0.513084	3.89368	0.00284008	0.0595634	0.429566	0.202114	0.650146	0.444701	0.320188	0.448973	0.0496492	0.170047	0.290444	0.287693	0.592154	0.571213	0.535522	0.736599	HSF4
ENSSSCG00000026764	1.37013	0.22212	-0.145952	0.0635692	-0.179749	-0.19779	-0.000371998	-0.0382242	-0.0130331	0.114538	3.82071	0.00287278	0.164677	0.000555993	0.0348804	0.0443098	0.641678	0.62859	0.128463	0.0496492	0.280067	0.00273866	0.123702	0.169153	0.637495	0.662025	0.534612	PGAM5
ENSSSCG00000013313	-7.18908	-0.445999	-0.0792727	0.441371	0.138902	0.647592	-0.000496428	-0.0108506	-0.053435	0.898593	-7.29982	0.0028836	0.0268209	0.0143071	0.0395866	0.75099	0.333795	0.0571254	0.145049	0.0496492	0.116801	0.0270558	0.132307	0.626009	0.529567	0.320753	0.553699	PRRG4
ENSSSCG00000002004	2.52881	0.244943	-0.0800834	0.00694486	-0.0461438	-0.0226655	-0.0003232	-0.0241206	-0.0485951	0.405209	6.63833	0.00287244	0.884972	0.00456813	0.803812	0.229563	0.123375	0.124573	0.0182105	0.0496492	0.617794	0.0121942	0.526275	0.384733	0.403639	0.40145	0.320436	PSME2
ENSSSCG00000015384	0.942689	0.141724	-0.138558	-0.0548934	0.076605	-0.171466	-0.000257846	-0.0169221	0.00622806	-0.0235214	5.24866	0.00286127	0.0634791	0.000269904	0.0196377	0.14882	0.728559	0.876319	0.00225916	0.0496492	0.174408	0.00165014	0.0903706	0.310533	0.661264	0.728474	0.151894	TOMM7
ENSSSCG00000006156	-1.82385	-0.243714	-0.077097	-0.0564315	-0.190651	0.196156	-0.000157204	0.0208256	0.0396547	-0.0653682	1.41392	0.00288099	0.19685	0.134938	0.342777	0.302765	0.199507	0.796511	0.601145	0.0496492	0.307051	0.134747	0.367356	0.434185	0.452053	0.709201	0.785794	TPD52
ENSSSCG00000002688	-1.51724	-0.287978	0.234358	-0.0828731	0.152746	0.161037	0.000168947	0.057519	-0.0771154	0.243147	4.96551	0.00285806	0.371892	0.180799	0.0481683	0.0214618	0.0410744	0.424658	0.132934	0.0496492	0.422596	0.163964	0.146518	0.114518	0.310871	0.585402	0.540703
ENSSSCG00000001774	-2.00308	0.336365	-0.302482	-0.348397	-0.186495	-0.358528	3.10825e-05	0.0547742	0.0488723	-0.402049	4.02039	0.00286464	0.107065	0.833168	0.118897	0.0545397	0.249354	0.25831	0.284248	0.0496492	0.224225	0.430266	0.226331	0.18883	0.486684	0.498054	0.663887
ENSSSCG00000008591	-9.55678	-0.493151	-0.0781733	-0.177665	0.392169	0.760585	8.07513e-05	0.0334619	-4.1108e-05	-0.3886	-5.44609	0.0028786	0.0201211	0.702208	0.0502836	0.407808	0.99946	0.435671	0.315801	0.0496492	0.102446	0.390449	0.149253	0.490895	0.719599	0.58969	0.678609
ENSSSCG00000027247	-8.67744	-0.594762	0.414063	0.285181	0.894716	0.40308	0.000288113	0.0510317	0.0401468	-1.08024	-7.00921	0.0029118	0.294052	0.276066	0.0111868	0.251154	0.578101	0.0816001	0.291912	0.0498027	0.37618	0.218165	0.0669677	0.400228	0.61921	0.350219	0.668896
ENSSSCG00000026375	-14.4017	-1.16845	0.0446072	-0.168198	0.332024	1.12006	0.00125137	0.0964951	-0.0714555	-0.269006	-15.6308	0.00290825	0.131912	0.024728	0.757978	0.306505	0.634873	0.834449	0.210519	0.0498027	0.249913	0.0400286	0.513722	0.435945	0.635419	0.719612	0.620506
ENSSSCG00000024635	-0.587743	-0.497896	0.0959567	0.341991	-0.0204297	-0.303957	0.000112474	-0.00680144	0.0201552	-0.752984	-4.25405	0.00290545	0.310184	0.600452	0.280691	0.864583	0.750248	0.159736	0.457258	0.0498027	0.386791	0.356405	0.334212	0.656587	0.666529	0.438201	0.738044
ENSSSCG00000026412	-2.74527	-0.529052	-0.15638	0.249424	-0.419059	-0.323947	5.24605e-05	0.0633007	0.0263456	0.128372	-2.7291	0.00292974	0.339965	0.822486	0.0342611	0.142594	0.684472	0.818105	0.639273	0.0499991	0.403768	0.428018	0.122546	0.305065	0.649988	0.715446	0.795018	PLXNA2
ENSSSCG00000015390	-2.81371	0.308286	0.214143	0.336104	0.0689261	0.110934	-0.000124922	0.0304333	0.00840933	-0.367248	0.432227	0.00296797	0.570476	0.343455	0.0698799	0.211965	0.824823	0.253534	0.898154	0.0505402	0.514044	0.250717	0.177322	0.37062	0.683849	0.496631	0.85077	PGP1A
ENSSSCG00000014780	2.02042	0.566602	0.145954	0.17386	0.405508	-0.118195	-0.000337639	-0.0145235	-0.0918767	-0.0618714	1.53287	0.0029767	0.739247	0.166155	0.405686	0.742711	0.182093	0.91294	0.798853	0.0505777	0.573954	0.154845	0.394694	0.623509	0.441134	0.734697	0.831749	TRIM21
ENSSSCG00000014948	-3.44624	-0.238066	-0.171803	-0.154147	-0.177338	0.167148	-0.000174902	-0.0315363	-0.0781312	0.854813	-0.512555	0.00298775	0.265941	0.0977125	0.291072	0.112736	0.0152416	0.0021513	0.846853	0.0506386	0.357545	0.107441	0.340127	0.273098	0.265746	0.169554	0.842051	C11orf54
ENSSSCG00000025228	0.632161	0.241816	0.244411	0.153429	0.0243385	-0.319872	-4.96013e-05	-0.0416169	-0.0079373	-0.134232	7.57419	0.00299335	0.044045	0.640634	0.113818	0.0404215	0.792785	0.596845	0.00820983	0.0506386	0.146738	0.369653	0.221278	0.160522	0.676618	0.652615	0.246754	TRAF3IP1
ENSSSCG00000024621	-5.44177	-0.495591	-0.411046	-0.656085	-0.113892	0.569328	0.00188972	0.0482241	-0.142102	-0.00794798	-2.55563	0.00301266	0.0736666	1.58957e-08	0.0198882	0.23309	0.0322729	0.98819	0.637148	0.0508542	0.186894	3.52672e-06	0.0909833	0.386741	0.289497	0.751483	0.794238	KAT2B
ENSSSCG00000010403	-0.413754	-0.247457	-0.0194639	-0.0530393	-0.0583523	0.207461	0.000742947	0.0681721	-0.0985112	0.0244691	-0.983455	0.00308564	0.178309	4.48812e-07	0.944027	0.00198131	0.00365812	0.925727	0.719226	0.0514218	0.290862	1.83814e-05	0.564185	0.0285339	0.212233	0.737331	0.812828	MARCH8
ENSSSCG00000011924	-4.26241	-0.228351	0.0401511	0.174001	0.156947	0.239568	-0.000235769	0.0232834	-0.0360289	0.31434	0.46967	0.0030954	0.103983	0.0279888	0.257771	0.207579	0.217322	0.201075	0.853012	0.0514218	0.221162	0.0438525	0.322327	0.36729	0.465741	0.469199	0.843496	GTPBP8
ENSSSCG00000002652	4.0039	-0.383721	0.171057	0.116038	0.182741	-0.632445	0.000124897	-0.0117901	0.00653187	-0.23496	-8.94906	0.00307915	0.0134666	0.454915	0.685502	0.70549	0.892108	0.561929	0.0417054	0.0514218	0.085532	0.301151	0.491672	0.611038	0.697447	0.641559	0.403987	KLHDC4
ENSSSCG00000004587	0.736389	-0.429538	-0.10543	-0.288394	-0.16631	-0.24702	0.000373601	0.0657578	-0.0322575	0.318113	0.517042	0.00308442	0.358284	0.0538346	0.480059	0.0668792	0.545754	0.476888	0.915349	0.0514218	0.415063	0.0704562	0.424597	0.213143	0.607616	0.607553	0.853439	MYO1E
ENSSSCG00000026257	3.27197	0.180712	0.0510351	0.0387988	-0.114157	-0.140124	-0.000395328	-0.0429669	0.00772951	0.245165	8.3089	0.00310287	0.225786	3.31288e-05	0.179971	0.00771012	0.738893	0.210056	0.000313198	0.0514218	0.32918	0.000372408	0.273473	0.0652054	0.663702	0.470952	0.0650588	STMN1
ENSSSCG00000017091	3.96676	0.194894	0.126568	0.0513565	0.0315227	-0.247348	0.000120775	0.0476141	-0.0370986	-0.09877	-1.57375	0.00310601	0.0500582	0.160134	0.532983	0.00520947	0.136343	0.633943	0.47571	0.0514218	0.156043	0.151484	0.441713	0.0516835	0.412581	0.662827	0.742551	TNIP1
ENSSSCG00000013978	1.05933	0.426836	-0.349368	-0.214172	-0.263928	-0.289163	2.07406e-06	-0.0144748	0.0599664	-0.226825	-1.09865	0.0030886	0.283686	0.991109	0.307483	0.684807	0.277511	0.620746	0.809899	0.0514218	0.369788	0.474464	0.348235	0.604734	0.502639	0.6604	0.833962	ZNF672
ENSSSCG00000028443	-2.04904	0.90513	0.310534	0.353222	0.17045	-0.00461538	0.000190034	-0.102639	0.234134	-1.22572	-19.5133	0.00310153	0.99277	0.613325	0.789328	0.143831	0.0428542	0.170442	0.0549652	0.0514218	0.645607	0.361009	0.523027	0.30643	0.314179	0.446806	0.437081
ENSSSCG00000027668	-7.67644	-0.359357	-0.00200017	-0.0345508	-0.215145	0.529746	-0.000192895	0.0105855	-0.0267899	-0.306798	2.99857	0.00307353	0.0254964	0.231163	0.494188	0.711888	0.562909	0.427209	0.441311	0.0514218	0.113916	0.193766	0.428956	0.612723	0.614411	0.587129	0.735148
ENSSSCG00000022464	-2.28766	-0.1883	-0.145668	-0.286436	-0.107912	0.28273	-5.82942e-06	0.00661836	0.0253539	0.00786496	-1.02103	0.00312134	0.0237886	0.943718	0.0155315	0.663012	0.299409	0.968676	0.630192	0.0515654	0.110615	0.462401	0.0799404	0.597726	0.514737	0.746521	0.792216	KBTBD2
ENSSSCG00000013785	-0.862612	-0.477891	0.38484	0.0533652	0.324583	0.0349496	0.000713915	0.136083	-0.00414148	-1.22164	-14.2321	0.00312851	0.906073	0.00207455	0.159448	0.00138985	0.945025	0.0207003	0.0143865	0.0515738	0.623811	0.00698234	0.260189	0.0231618	0.708154	0.248297	0.299872
ENSSSCG00000003626	-2.99615	0.495254	0.646254	0.505628	0.0708622	0.170179	0.000220283	-0.0841611	0.0861539	-0.238442	-2.07982	0.00315257	0.574203	0.28687	0.0123428	0.0525897	0.18119	0.640747	0.695444	0.0516409	0.515415	0.223983	0.0706195	0.184923	0.440252	0.665437	0.808931	DNAJC8
ENSSSCG00000012289	-0.700606	0.24031	-0.160971	-0.311937	-0.0405375	-0.242099	-0.000105522	-0.0205033	0.0102994	0.27985	3.33075	0.0031512	0.117698	0.318598	0.0274517	0.302244	0.73833	0.288735	0.223031	0.0516409	0.234562	0.23967	0.110241	0.434185	0.663702	0.517282	0.631637	PRAF2
ENSSSCG00000017866	0.969972	0.337496	-0.114892	-0.615075	-0.118994	-0.530297	0.00021053	0.0286984	0.0225205	-0.437557	-4.03385	0.00314868	0.0187705	0.164539	0.00119211	0.298418	0.59654	0.228616	0.287601	0.0516409	0.0994964	0.154085	0.0166286	0.432855	0.624237	0.480201	0.666827	TAX1BP3
ENSSSCG00000003265	-4.02077	0.217227	0.000212878	0.0176742	-0.0683526	0.225325	-0.000340827	0.0142052	0.0251383	0.183546	1.63259	0.0031975	0.102554	0.00126569	0.802306	0.417822	0.365403	0.433492	0.499183	0.0522663	0.219681	0.0048832	0.526111	0.496592	0.541069	0.589492	0.751984	LENG1
ENSSSCG00000027157	-5.38493	2.41689	-1.90327	-1.77021	-0.231727	-0.00541897	0.000663964	0.060744	-0.100149	0.897216	-54.7877	0.00320837	0.997324	0.551284	0.262197	0.758117	0.788848	0.789639	0.090057	0.0523337	0.646718	0.338224	0.324734	0.628247	0.675261	0.707523	0.484426
ENSSSCG00000009406	-12.3835	-1.02734	-0.810046	-0.628687	-0.0760447	0.73546	0.00108349	0.101587	-0.0461214	-0.446638	-2.54704	0.00322024	0.305721	0.0306731	0.297527	0.237777	0.730832	0.692752	0.829123	0.0524168	0.383877	0.0469709	0.343487	0.389955	0.662214	0.679199	0.838848	HTR2A
ENSSSCG00000012939	1.55067	0.164869	-0.0945854	-0.0314624	0.0179122	-0.205749	-0.000391018	-0.0234138	0.0317616	0.0074239	3.41523	0.00324097	0.0566738	1.22401e-05	0.482958	0.0939645	0.13842	0.966528	0.0749656	0.0526437	0.1658	0.000180794	0.425276	0.250804	0.413046	0.745966	0.460289	BRMS1
ENSSSCG00000025640	-2.61155	-0.279471	-0.259521	-0.252684	-0.284307	0.175888	0.000760122	-0.0287338	-0.0594931	0.212195	-1.5711	0.00324885	0.315801	1.8998e-06	0.0967672	0.209212	0.100227	0.474178	0.614272	0.0526457	0.38988	4.63603e-05	0.205568	0.368641	0.378235	0.606374	0.789638	C9orf40
ENSSSCG00000001507	2.94407	0.197136	0.100778	-0.00906905	0.119365	-0.0565831	-0.000114658	0.0223123	-0.0296088	-0.0899678	2.08728	0.00325468	0.653757	0.185553	0.284141	0.176634	0.239125	0.668445	0.348806	0.0526457	0.545247	0.166957	0.335954	0.3406	0.479769	0.673566	0.690571	TAPBP
ENSSSCG00000013072	-5.72623	0.363432	-0.12941	-0.249957	0.164468	0.424337	-0.000139534	0.0262557	-0.00220744	-0.123309	10.3799	0.00328955	0.0875181	0.391078	0.0917672	0.408784	0.962852	0.756244	0.0157827	0.0530988	0.20338	0.27303	0.200909	0.491427	0.71142	0.698911	0.309909	FADS2
ENSSSCG00000012348	-1.12646	0.180449	-0.0401114	-0.160884	-0.0565885	-0.0126775	8.69304e-05	-0.0255932	-0.0229099	0.303473	1.99931	0.00340149	0.912893	0.2856	0.221477	0.0949175	0.333029	0.132067	0.326247	0.0531938	0.625795	0.223379	0.300141	0.251818	0.529533	0.409184	0.681333	APEX2
ENSSSCG00000003926	-3.31816	0.393275	-0.130123	-0.0783113	-0.228906	0.146642	-0.000166341	-0.0123476	0.10842	-0.264168	-6.65456	0.00340875	0.540297	0.333112	0.592363	0.700988	0.0335516	0.522722	0.130678	0.0531938	0.501114	0.246521	0.462761	0.610167	0.292209	0.627253	0.538478	BTBD19
ENSSSCG00000012911	9.74477	1.54669	0.23902	0.156432	-0.648005	-2.1119	0.000273497	0.0548968	0.345623	-1.47649	-46.9416	0.00338827	0.0349437	0.699933	0.653386	0.670775	0.106178	0.407059	0.0189026	0.0531938	0.131964	0.38957	0.482179	0.601019	0.38418	0.578345	0.323356	CARNS1
ENSSSCG00000010448	-2.88672	0.53817	0.016633	-0.147465	0.0221717	0.362607	-6.01223e-05	0.0345763	-0.145032	0.803915	6.62861	0.00335271	0.315639	0.796057	0.84297	0.432021	0.0418725	0.172065	0.270204	0.0531938	0.389843	0.42012	0.536779	0.504188	0.312739	0.447996	0.654983	FAS
ENSSSCG00000004133	0.25153	-0.184493	0.541096	0.382786	0.23718	-0.140291	-5.30251e-05	0.002863	0.0236987	-0.0535942	-6.58566	0.00332847	0.236513	0.51292	1.01148e-05	0.846202	0.31851	0.783757	0.00360519	0.0531938	0.336544	0.324125	0.000635534	0.65221	0.523546	0.705483	0.184886	FUCA2
ENSSSCG00000005285	-11.5299	-0.585895	0.430344	0.0688641	0.692464	0.878209	0.000590826	0.0738291	-0.0538929	-0.500137	-12.6229	0.00331813	0.0289684	0.0356801	0.0276986	0.116671	0.476225	0.429624	0.0611445	0.0531938	0.121915	0.0524119	0.110857	0.277376	0.583726	0.587877	0.445684	GNAQ
ENSSSCG00000015707	0.400495	-1.22634	0.184647	-0.174886	-0.203358	-0.852613	0.000619871	0.14511	0.0412039	-1.28424	-1.99021	0.00334572	0.29451	0.281911	0.891599	0.128187	0.789572	0.312251	0.880421	0.0531938	0.376356	0.221144	0.550364	0.290269	0.675647	0.530451	0.848831	GPR39
ENSSSCG00000002627	4.24042	-0.461648	0.226322	0.388626	-0.00123301	-0.478539	-0.0004669	0.0268991	0.0671612	-0.719622	-4.77813	0.00332714	0.0905907	0.0253494	0.153763	0.47946	0.255804	0.160516	0.348891	0.0531938	0.206663	0.0407978	0.255731	0.525686	0.490842	0.438916	0.690571	GSTA4
ENSSSCG00000006273	0.42597	0.213774	0.0392392	-0.0263744	0.0235087	-0.0473874	-0.000355272	-0.0306619	-0.0347803	0.387114	13.3283	0.00338098	0.734792	0.000957473	0.890808	0.0924736	0.215746	0.10647	9.01735e-06	0.0531938	0.572229	0.00401391	0.550312	0.249097	0.464263	0.380695	0.0221321	MCM4
ENSSSCG00000012796	1.16854	0.132641	0.108089	0.0664048	0.0412286	-0.159951	-9.85866e-05	-0.0115358	0.0490687	-0.29267	0.295388	0.00337716	0.0688889	0.102873	0.359928	0.299211	0.00765296	0.0495694	0.843275	0.0531938	0.181078	0.111449	0.375023	0.433337	0.23225	0.31034	0.841174	MECP2
ENSSSCG00000014149	-5.86155	-0.26552	-0.118172	-0.101605	0.117334	0.722575	-7.22965e-05	0.0163863	0.0750485	-0.716876	-6.0182	0.00340477	0.000181522	0.540338	0.192171	0.457122	0.035156	0.0156543	0.0530377	0.0531938	0.0311417	0.334557	0.281438	0.51631	0.29693	0.232198	0.433678	MEF2C
ENSSSCG00000013751	2.77981	0.135782	0.250268	0.111116	0.109693	-0.299294	-0.000151893	-0.0338363	0.0365533	-0.274769	3.03369	0.00337202	0.00174844	0.0165944	0.00428153	0.00590877	0.0428327	0.0687614	0.0539349	0.0531938	0.0435251	0.0302434	0.0381436	0.0556283	0.314179	0.335859	0.434715	NACC1
ENSSSCG00000010440	-3.61057	-0.292026	0.0502945	0.06596	0.0811539	0.565538	0.000446743	0.0964917	0.0215704	-0.864907	-8.0268	0.00332756	0.00327713	0.00177285	0.931789	0.000303844	0.555734	0.00811587	0.0206127	0.0531938	0.0495052	0.00628512	0.56112	0.00864927	0.611866	0.211757	0.330542	PTEN
ENSSSCG00000006495	3.38325	0.202925	0.597349	0.336801	0.0966619	-0.358502	0.000279033	0.0404757	0.0407621	-0.763278	-5.5012	0.00333907	0.00815333	0.00446941	3.6691e-06	0.0196283	0.113665	0.00133815	0.022614	0.0531938	0.0706478	0.0120128	0.000272513	0.108614	0.393269	0.152652	0.340683	SEMA4A
ENSSSCG00000020893	-3.42966	1.01687	-0.908253	-1.31968	-0.976417	-0.166409	0.000831377	0.003958	-0.0433323	-0.23913	-2.40284	0.0033651	0.810397	0.0674647	0.0427745	0.964023	0.750215	0.835366	0.832101	0.0531938	0.596523	0.0827126	0.138486	0.681217	0.666529	0.719714	0.839396	TAP
ENSSSCG00000028345	-9.55641	-0.472435	-0.169622	-0.154087	0.212656	0.711258	-0.000207429	-0.041687	0.0299421	-0.175116	-7.67315	0.00341864	0.0229806	0.319189	0.22452	0.269689	0.606934	0.721773	0.150762	0.0531938	0.109204	0.239895	0.301985	0.413902	0.626595	0.688575	0.56062	ZNF33B
ENSSSCG00000029179	1.3979	0.202074	-0.104693	-0.0255533	-0.0157149	-0.211424	-0.000190386	-0.0131541	0.0123118	0.00625526	4.36383	0.00341902	0.106632	0.038626	0.673023	0.433605	0.631199	0.976924	0.0661315	0.0531938	0.223677	0.0555003	0.48718	0.505366	0.634495	0.748646	0.450045
ENSSSCG00000015434	-1.82155	-0.142387	-0.0881663	0.0684135	-0.00724925	0.214451	-0.000237142	-0.00803244	0.0335935	-0.0606948	-1.71464	0.00336844	0.0232828	0.000800718	0.104423	0.492369	0.0731715	0.689736	0.289406	0.0531938	0.109811	0.00352597	0.21323	0.529981	0.348887	0.678609	0.668153
ENSSSCG00000015753	0.287356	-0.412188	0.190218	0.682451	0.25305	-0.0827854	-0.000445041	-0.0221073	0.112391	-1.36907	-9.74524	0.00344265	0.740943	0.0175491	0.00518016	0.507407	0.0431481	0.00445601	0.0409355	0.0532408	0.574229	0.0314745	0.0428333	0.535921	0.314451	0.188964	0.403947	ANGPT2
ENSSSCG00000017388	0.554813	0.175542	-0.100055	0.0792575	-0.0255586	-0.157001	-0.00033291	-0.0137301	-0.00247829	0.186692	4.39139	0.00343715	0.17601	0.000224905	0.129373	0.351403	0.913223	0.337285	0.0335118	0.0532408	0.288952	0.00147337	0.234983	0.459958	0.701563	0.545764	0.370959	COA3
ENSSSCG00000002375	-6.13917	-0.72138	0.0591866	0.358025	0.815318	0.0892443	0.000109931	0.102747	0.0141251	-1.72595	-13.1153	0.00343337	0.845632	0.732126	0.0630866	0.0850085	0.875495	0.0333918	0.123295	0.0532408	0.606451	0.400683	0.168643	0.240278	0.6948	0.281408	0.529414	RPS6KL1
ENSSSCG00000010738	-1.49412	-0.274691	-0.245323	-0.103324	-0.120891	0.171855	0.000634612	0.0657929	-0.0225085	-0.105541	-6.20038	0.00345046	0.315082	2.35052e-05	0.272359	0.00749954	0.524274	0.722426	0.0567168	0.0532552	0.389664	0.000287394	0.329879	0.0641126	0.600064	0.688575	0.438506	ZRANB1
ENSSSCG00000003111	0.171274	0.156509	0.223389	0.195933	-0.239042	-0.0396715	-0.000190848	-0.0139355	0.0211824	-0.0023502	4.17027	0.00347437	0.691376	0.00984124	2.38666e-06	0.283396	0.30267	0.988905	0.0259407	0.0535177	0.559935	0.020785	0.000217247	0.423596	0.515631	0.751592	0.349708	SAE1
ENSSSCG00000003913	-4.78083	-0.707613	-0.133009	-0.689264	-0.20958	0.315548	0.000865228	0.022087	-0.0717003	0.141347	4.7166	0.00352734	0.475827	0.0105212	0.124479	0.700058	0.421679	0.851844	0.536499	0.0542258	0.474854	0.0218662	0.231361	0.609859	0.564394	0.722907	0.765733	MAST2
ENSSSCG00000011927	0.0581447	-0.255976	0.141253	0.130776	-0.117471	0.0203668	0.00109079	0.0392787	-0.0589793	-0.0875789	-8.14853	0.00353757	0.897671	1.05296e-09	0.0902673	0.0696936	0.0774118	0.748771	0.0084845	0.0542754	0.621601	2.05562e-06	0.199843	0.217105	0.354938	0.697466	0.246936	UBE2B
ENSSSCG00000009612	3.44561	0.199094	0.465874	0.423703	0.0909861	-0.422956	2.11441e-05	-0.0458079	0.0330439	-0.276595	-1.10416	0.00354729	0.00277744	0.813015	2.53739e-05	0.00906941	0.200854	0.204715	0.62396	0.0543171	0.0478591	0.424885	0.00113305	0.0707236	0.452561	0.469767	0.790881	DOK2
ENSSSCG00000027538	0.536132	0.205695	-0.338154	-0.195682	-0.052794	-0.202062	-0.00025889	-0.0179536	0.0217931	-0.0151653	4.59735	0.00360079	0.139216	0.00806223	0.00761286	0.303886	0.418525	0.946001	0.0570578	0.0550275	0.257368	0.0181397	0.0534104	0.434514	0.563559	0.742467	0.439862	TMEM258
ENSSSCG00000030839	0.199248	0.236532	-0.026922	0.145807	0.121297	0.00485337	-0.000281155	0.00462369	-0.036387	0.724889	-3.42455	0.00360812	0.974989	0.0138186	0.297615	0.809171	0.242668	0.0104185	0.217128	0.0550309	0.641213	0.0264739	0.343518	0.643299	0.481957	0.220729	0.625585	JUN
ENSSSCG00000013039	3.67907	0.504864	-0.0104046	0.0906875	0.166271	-0.730603	0.000101971	-0.0993778	0.00921212	0.587608	-5.43582	0.00365754	0.0336264	0.664052	0.853181	0.0300444	0.883993	0.292264	0.367392	0.0556751	0.128764	0.377691	0.539027	0.136503	0.696552	0.518659	0.702003	NUDT22
ENSSSCG00000027550	1.30912	-0.658017	-0.133637	0.0759827	-0.0575302	-0.354928	0.000173197	0.120459	-0.0215928	0.152362	-10.2623	0.00367828	0.402588	0.577338	0.894641	0.035386	0.807704	0.845246	0.197684	0.0557397	0.438287	0.347689	0.550811	0.1502	0.678975	0.721436	0.61029	PLCD1
ENSSSCG00000010928	-0.44721	-0.143516	0.0502693	0.0825323	-0.0115286	0.122241	4.8762e-05	0.046582	0.0226588	-0.513567	-1.17786	0.00368337	0.185228	0.447972	0.413832	0.000612914	0.223041	0.00248189	0.471094	0.0557397	0.297508	0.297699	0.397639	0.0140895	0.468779	0.169554	0.741916
ENSSSCG00000021006	7.36231	0.666462	0.857376	0.598222	0.328602	-0.787081	-0.000243056	0.0760531	0.122283	-1.2626	8.75472	0.00367515	0.0719701	0.395071	0.0484901	0.176973	0.177979	0.100284	0.238644	0.0557397	0.185132	0.274765	0.146841	0.340866	0.437898	0.374935	0.638438
ENSSSCG00000028470	-6.14041	-0.278615	-0.178799	-0.166786	-0.170558	0.444511	-9.03755e-05	0.00943845	0.0601412	-0.142891	-5.62403	0.00369451	0.0183401	0.463317	0.437367	0.675817	0.0993808	0.62577	0.0855266	0.0557993	0.0985961	0.304596	0.408431	0.602138	0.377378	0.66148	0.478523
ENSSSCG00000022058	-0.0504656	0.163503	-0.157487	-0.0214079	-0.132659	-0.0304462	-0.000279147	-0.01502	0.0210243	0.310475	-0.567483	0.00374975	0.773199	0.000629815	0.0818245	0.278521	0.332864	0.0933898	0.762827	0.0560307	0.584551	0.00299887	0.19185	0.42001	0.529533	0.366322	0.822842	ATRAID
ENSSSCG00000001516	1.57314	0.198589	-0.205117	-0.171524	0.117686	-0.085365	-9.24612e-05	0.042647	-0.0588403	0.0696455	5.57867	0.00373387	0.51049	0.295035	0.00442595	0.0142934	0.0282535	0.746182	0.0190841	0.0560307	0.488582	0.228079	0.0390364	0.0929639	0.286762	0.696316	0.324554	BAK1
ENSSSCG00000013644	1.83504	0.174478	0.0830014	-0.188846	-0.0166879	-0.320107	-3.85085e-05	-0.0296692	0.0337107	-0.187085	-0.145038	0.00376513	0.00766158	0.622275	0.0100674	0.0514583	0.136661	0.323691	0.941995	0.0560307	0.0679427	0.363973	0.0622637	0.183176	0.412752	0.537778	0.854797	FLJ12949
ENSSSCG00000007039	-16.1693	-0.60088	-0.019945	0.1533	0.0660286	1.25926	0.000270515	0.13511	-0.0193772	-0.147606	7.80601	0.00375421	0.00363161	0.328134	0.8953	0.00859081	0.807256	0.825365	0.250524	0.0560307	0.0507053	0.244158	0.55093	0.069294	0.678975	0.717292	0.644704	PRNP
ENSSSCG00000002389	6.7885	0.657746	0.32512	0.22212	0.133452	-1.02446	0.000279188	-0.0223206	0.0814559	-0.995256	-5.35283	0.00376489	0.0229626	0.341554	0.735281	0.708066	0.342209	0.178211	0.500887	0.0560307	0.109204	0.250202	0.506696	0.611813	0.532968	0.451917	0.752888	VASH1
ENSSSCG00000002295	0.612363	0.154684	-0.051681	0.0127751	-0.00149102	-0.153203	-0.000359162	-0.0536213	0.0165843	0.197939	3.28755	0.00375224	0.140171	1.95688e-05	0.790871	0.00035227	0.411238	0.244209	0.0690648	0.0560307	0.257874	0.000251886	0.523317	0.00977899	0.560746	0.49174	0.45327	VTI1B
ENSSSCG00000028241	-4.26744	-0.584552	-0.0325635	-0.0786401	-0.12368	-0.186111	0.00119168	0.246462	-0.059933	-0.946413	2.63929	0.00376768	0.634363	0.000191015	0.973094	1.04872e-05	0.427684	0.140399	0.692102	0.0560307	0.538549	0.00131983	0.57132	0.00105902	0.565285	0.417157	0.807651
ENSSSCG00000029147	2.54182	-3.01914	-2.0817	-2.74983	1.25535	-0.227214	0.000408686	0.437252	-1.25738	4.73913	71.968	0.0037262	0.931113	0.764851	0.0225297	0.0732848	0.0083463	0.169507	0.0245484	0.0560307	0.630485	0.410585	0.0979553	0.223554	0.237052	0.446232	0.34494
ENSSSCG00000003569	2.07169	0.219963	0.269507	-0.0750251	0.12936	-0.374441	9.47823e-05	-0.00372114	0.0726851	-0.44234	-5.59852	0.00380244	0.013053	0.33938	0.0066404	0.838338	0.017028	0.0743634	0.0339674	0.0563313	0.0848082	0.249302	0.0496283	0.650885	0.269762	0.344808	0.372758	SLC9A1
ENSSSCG00000015487	-4.2089	-0.868583	-0.667476	-0.590914	-0.325712	-0.13862	0.000205117	0.0800163	0.00193256	0.0521887	-15.3719	0.00380162	0.801038	0.588981	0.333538	0.275205	0.986717	0.956488	0.136718	0.0563313	0.59413	0.352405	0.362728	0.417682	0.71608	0.744669	0.54294	TNFSF18
ENSSSCG00000004617	-2.81755	-0.230633	-0.0575513	-0.182137	-0.165002	0.280553	0.000114753	-0.0135569	0.0614442	-0.307852	-3.55746	0.00385918	0.0635768	0.27477	0.264066	0.481408	0.0480696	0.219275	0.189068	0.0563953	0.174495	0.217464	0.325675	0.525959	0.322876	0.475395	0.602787	FAM214A
ENSSSCG00000009585	1.39844	-0.548486	0.210453	0.362116	0.125724	-0.851489	-0.000341764	0.0575603	0.0930024	-0.885322	2.85668	0.0038864	0.0243852	0.18371	0.509175	0.200445	0.195218	0.137685	0.634617	0.0563953	0.111547	0.165885	0.433852	0.360995	0.449057	0.415133	0.794072	GADD45G
ENSSSCG00000015112	2.32303	0.225173	-0.125491	-0.110729	-0.128349	-0.355189	-0.000202826	-0.0410146	0.0873824	-0.511536	-1.75583	0.00388116	0.0203741	0.0525256	0.547004	0.0417133	0.00580571	0.0442382	0.496362	0.0563953	0.10331	0.0693005	0.446663	0.163207	0.22609	0.305199	0.750395	HINFP
ENSSSCG00000010703	-0.737923	-0.7847	-0.295289	-0.499452	-0.259785	-0.319887	0.000419578	-0.0855778	-0.012164	-0.112987	15.954	0.00384005	0.574036	0.272436	0.597201	0.205725	0.908509	0.896193	0.0848828	0.0563953	0.515382	0.216143	0.464162	0.365841	0.700569	0.731092	0.478523	HTRA1
ENSSSCG00000009113	-0.749198	-0.150254	-0.0277992	-0.0471271	-0.160849	0.0977005	-0.000314657	-0.036025	-0.00481058	0.467952	1.82571	0.00390501	0.321055	8.35541e-05	0.124899	0.00722944	0.807481	0.00825132	0.295499	0.0563953	0.392379	0.000754273	0.231775	0.0629979	0.678975	0.211777	0.669986	METTL14
ENSSSCG00000022754	-0.959011	0.23795	0.0787066	0.0897157	0.113671	-0.263543	-0.000224855	0.0111018	0.0208901	-0.135626	1.84199	0.00388624	0.0970618	0.0451315	0.746791	0.576965	0.493636	0.596908	0.493918	0.0563953	0.213873	0.0621075	0.510319	0.564554	0.588582	0.652615	0.74942	SLC39A3
ENSSSCG00000017707	4.21577	0.177889	0.0311388	-0.136265	0.257484	-0.381893	-0.000390347	-0.0224107	0.0665126	-0.160278	-0.177554	0.00390136	0.00237819	4.60038e-05	0.000363125	0.140132	0.00905626	0.424377	0.931257	0.0563953	0.0457852	0.000481123	0.00712207	0.302537	0.237736	0.585232	0.854797	TAF15
ENSSSCG00000026583	-2.37816	-0.215542	-0.235636	-0.214973	-0.0703428	0.304941	-7.64027e-05	0.0325715	-0.0291933	0.177513	-0.522599	0.0039144	0.0343686	0.436941	0.072972	0.0867809	0.301078	0.454227	0.834793	0.0563953	0.130365	0.293303	0.180965	0.242852	0.515438	0.596779	0.839779	TLR1
ENSSSCG00000001800	-2.46754	-0.227116	-0.344934	-0.14049	-0.21811	0.220701	0.00064085	0.111893	-0.0153013	-0.108431	-5.62679	0.00384258	0.128066	1.57259e-06	0.017737	2.70487e-06	0.606287	0.660317	0.0408062	0.0563953	0.245377	4.0679e-05	0.085727	0.000401957	0.626411	0.670265	0.403947	TM6SF1
ENSSSCG00000014066	-9.95679	1.24195	-0.528843	-0.0245456	-0.252997	0.541622	-0.000418877	0.0588794	0.0401597	0.534181	-22.6955	0.00390444	0.488028	0.465645	0.74728	0.585496	0.80391	0.701686	0.147012	0.0563953	0.480989	0.305515	0.510358	0.567201	0.678601	0.682103	0.555772	TMEM171
ENSSSCG00000004730	-1.26575	-0.148776	-0.0725348	0.0860383	-0.091542	0.175165	-0.000174001	0.0167443	0.00665396	0.137095	-3.64886	0.0038457	0.0717874	0.0137927	0.033222	0.172938	0.730672	0.395884	0.0413523	0.0563953	0.185004	0.0264408	0.120962	0.336842	0.662149	0.573189	0.403947	TMEM87A
ENSSSCG00000029221	-10.5226	-0.362945	-0.115076	0.100554	0.194998	0.757422	-0.000294828	0.0974245	-0.0232796	0.342025	-6.39124	0.00388664	0.00394334	0.0784955	0.312302	0.00254092	0.622897	0.386747	0.12743	0.0563953	0.0523957	0.0920917	0.351012	0.032955	0.632932	0.568371	0.534241
ENSSSCG00000027590	-2.00622	0.320619	-0.1524	-0.0421776	-0.326563	-0.010897	-0.000178406	-0.0666355	0.114383	-0.367778	-3.02475	0.00387297	0.957936	0.209773	0.118153	0.0239984	0.00910535	0.286709	0.405963	0.0563953	0.638039	0.181312	0.225568	0.121532	0.237736	0.515591	0.723707
ENSSSCG00000013768	3.10195	0.548855	0.523906	0.56593	0.287915	-0.569955	0.000406589	0.0739904	0.0844227	-1.21614	-5.28542	0.00391593	0.115389	0.10544	0.127186	0.13817	0.239205	0.0500464	0.411811	0.0563953	0.232702	0.113307	0.233358	0.300601	0.47982	0.310722	0.724978
ENSSSCG00000028737	-1.84561	-0.310542	-0.257833	-0.311901	-0.338137	-0.0949679	-0.000294574	-0.0374525	-0.00279433	0.057898	1.16735	0.0038538	0.633188	0.0447815	0.0881846	0.146325	0.943837	0.861245	0.739018	0.0563953	0.538146	0.0617542	0.197686	0.309162	0.708075	0.724591	0.818116
ENSSSCG00000012034	-0.730978	-0.29732	0.0564806	0.20511	-0.134642	0.134452	-0.000323353	0.0173074	-0.0126558	0.155367	-3.86069	0.00392338	0.464955	0.0191597	0.0792576	0.472676	0.737628	0.622202	0.262953	0.0563977	0.469258	0.033466	0.188204	0.523156	0.663702	0.660853	0.650841	TIAM1
ENSSSCG00000017264	-0.938239	0.246655	-0.122848	-0.084001	-0.10955	0.0246221	-0.000120658	-0.0147145	0.0252119	0.710434	-1.21849	0.00397413	0.880445	0.28943	0.70372	0.479764	0.441699	0.0140598	0.669587	0.0567155	0.616173	0.225142	0.498445	0.525686	0.569449	0.232198	0.802234	AMZ2
ENSSSCG00000026034	-1.63052	-0.192846	-0.071866	-0.149747	0.0159011	0.33472	0.000125348	0.0129079	-0.00120924	-0.19989	0.130702	0.00397477	0.0115762	0.157309	0.21474	0.423365	0.961247	0.346105	0.953252	0.0567155	0.0818896	0.149855	0.295934	0.499749	0.711296	0.550967	0.857643	NUP153
ENSSSCG00000016067	-4.41182	-0.373719	0.0351921	0.0827541	0.105345	0.7552	0.000195157	0.0291211	0.049788	-0.752169	-5.62034	0.00396615	0.00314531	0.251166	0.925683	0.345428	0.303877	0.0666158	0.197823	0.0567155	0.0493875	0.205377	0.558968	0.456828	0.516375	0.333003	0.610543	STK17B
ENSSSCG00000024626	-2.05788	0.22597	0.0106537	-0.0989918	0.0532367	-0.080294	8.94365e-05	-0.0254862	0.0396038	-0.120587	-4.57168	0.00395799	0.590102	0.387833	0.448143	0.191067	0.183506	0.621689	0.0854806	0.0567155	0.521614	0.271983	0.41274	0.352332	0.442414	0.660698	0.478523	TNFAIP1
ENSSSCG00000006878	-1.69559	-0.247191	-0.0328804	0.0269359	0.0427982	0.280776	0.000126874	0.0543559	-0.03246	0.0373704	-0.0511198	0.00398279	0.0900729	0.263837	0.915366	0.013089	0.315948	0.887851	0.985939	0.0567254	0.206549	0.211238	0.556335	0.0890159	0.522708	0.730871	0.863225	DPYD
ENSSSCG00000014876	-2.71791	-1.03046	-0.519422	-0.666691	-0.121333	-0.165552	0.000669388	0.0660616	0.0170344	-1.61561	-10.9638	0.00399562	0.812759	0.172959	0.477812	0.435549	0.899819	0.169953	0.394497	0.0568038	0.597046	0.159183	0.423872	0.505881	0.698145	0.446517	0.717982	MYO7A
ENSSSCG00000015403	-11.1113	-0.488474	0.115969	0.294743	0.340581	0.902554	0.000628331	0.15333	-0.0481541	-0.643609	-7.68152	0.00401667	0.00832993	0.00925135	0.415837	0.000798643	0.445835	0.22597	0.176708	0.0568943	0.0711691	0.0200008	0.398763	0.0166449	0.571633	0.479098	0.590285	HGF
ENSSSCG00000008553	0.815281	0.185322	0.0988747	0.239459	0.0221753	-0.205588	-0.000354177	-0.0430965	-0.0214677	0.242058	3.08093	0.00400976	0.104805	0.00027435	0.0284131	0.0100709	0.37997	0.246599	0.154943	0.0568943	0.222194	0.00166505	0.112074	0.0753987	0.545632	0.493561	0.567379	PREB
ENSSSCG00000009347	-8.16114	-0.93371	-0.242217	-0.584484	-0.233145	0.421067	0.0010007	-0.0676548	0.095069	-2.13524	-0.283227	0.00403224	0.473566	0.0306768	0.566778	0.379683	0.451675	0.0441421	0.978812	0.0569785	0.473728	0.0469709	0.453371	0.47457	0.574357	0.305199	0.862195	KL
ENSSSCG00000011624	1.42388	0.233745	-0.0789562	-0.271091	-0.075171	-0.194072	-0.00015358	-0.0238843	-0.0704093	0.411413	13.7706	0.00405939	0.215034	0.160879	0.0895698	0.240968	0.030215	0.123944	2.98893e-05	0.0569785	0.320043	0.151872	0.198851	0.392637	0.288078	0.401419	0.02554	MCM2
ENSSSCG00000002922	1.34896	-0.639993	0.326802	0.70537	-0.240873	-0.78809	-0.000359638	0.00913305	0.190104	-0.535303	-28.2179	0.00405429	0.0586166	0.216635	0.0137514	0.864264	0.0297051	0.448204	0.000838729	0.0569785	0.16897	0.1853	0.074927	0.656587	0.288078	0.593585	0.0968693	THAP8
ENSSSCG00000017124	-1.92093	-0.572359	-0.131803	-0.146504	0.0359834	-0.0423634	0.000694341	0.180619	-0.037059	-1.322	-5.08919	0.00404768	0.901873	0.00934756	0.832112	0.000727494	0.618309	0.0406267	0.41302	0.0569785	0.622591	0.0200901	0.533296	0.0157127	0.631088	0.298257	0.724978
ENSSSCG00000007034	-10.7389	-0.517436	0.115317	0.135104	0.451604	0.673562	5.99939e-05	0.0509917	-0.0493184	-0.101274	-3.48771	0.0040465	0.052386	0.792911	0.265416	0.229115	0.458841	0.85302	0.556882	0.0569785	0.15984	0.419117	0.326426	0.384467	0.577434	0.72296	0.774095
ENSSSCG00000013649	6.54297	0.265287	-0.183885	-0.0496064	-0.0830357	-0.456766	0.000286475	0.0447405	-0.0433312	0.0672531	-7.64104	0.00406801	0.0128791	0.0226612	0.49253	0.0518632	0.204096	0.81281	0.0181489	0.0569963	0.0842896	0.0377616	0.428727	0.18361	0.454546	0.71379	0.320436	ICAM3
ENSSSCG00000004435	-4.05619	-0.206711	-0.0231175	0.0859639	-0.118406	0.324473	1.06162e-05	0.052713	-0.0119182	0.0881899	-0.261842	0.00412581	0.0214402	0.9092	0.174848	0.00568059	0.662931	0.699235	0.912578	0.0575634	0.105275	0.45236	0.26964	0.054202	0.643199	0.681223	0.853439	NT5DC1
ENSSSCG00000012997	1.8416	0.192216	0.0666962	0.0588411	-0.00211824	-0.242478	-0.000212346	-0.0648237	0.00929007	0.24187	4.89679	0.00413069	0.0650714	0.0222493	0.800246	0.000621873	0.713472	0.261306	0.0383678	0.0575634	0.176217	0.0372837	0.525388	0.0141962	0.657927	0.499445	0.393042	POLA2
ENSSSCG00000027508	-0.214285	-0.197176	-0.105715	-0.02213	-0.108609	0.0186499	0.000319644	0.0033639	0.00551974	-0.378165	-6.29162	0.00413078	0.884014	0.00149544	0.479772	0.83904	0.832296	0.0894046	0.00990072	0.0575634	0.617451	0.00554313	0.424524	0.651024	0.685119	0.361313	0.266944	SMURF2
ENSSSCG00000003629	-1.03749	-0.177181	-0.132662	-0.200701	-0.0671348	0.291823	-1.90969e-05	0.018875	0.0360912	-0.0140728	-2.42111	0.00415101	0.0153702	0.813109	0.103281	0.21329	0.134537	0.942774	0.244377	0.0577414	0.0908686	0.424885	0.211935	0.371659	0.410854	0.741883	0.641703	AGO4
ENSSSCG00000017261	-3.09999	0.591054	-0.251868	-0.743188	-0.496881	-0.252215	0.000889725	0.0754782	-0.0574102	-0.662879	14.3322	0.00416155	0.525606	0.00350253	0.073709	0.12658	0.483546	0.339478	0.0451988	0.0577844	0.495058	0.0100901	0.181523	0.288244	0.586648	0.547163	0.415077	ARSG
ENSSSCG00000006923	-3.80574	0.865777	-0.158152	-0.285252	0.248923	0.716617	-0.000494819	-0.0105825	-0.193611	1.0743	23.3229	0.0042173	0.256706	0.208975	0.513827	0.884915	0.0911719	0.260571	0.0203078	0.0578298	0.351427	0.180836	0.435089	0.66264	0.37037	0.498687	0.329127	GBP2
ENSSSCG00000017213	3.05605	0.129131	0.0147737	-0.0218784	-0.0027258	-0.238182	-0.00021231	-0.0335596	0.0212714	0.123834	1.69225	0.00422453	0.00850306	0.00114959	0.931999	0.00487707	0.218351	0.390803	0.267459	0.0578298	0.0717204	0.00455533	0.561159	0.0496931	0.466237	0.570654	0.653759	HN1
ENSSSCG00000009864	-3.19763	-0.272777	0.152083	0.176882	0.146518	0.271143	0.000194692	0.0216012	0.00400675	-0.760653	-3.34263	0.00420712	0.126951	0.127039	0.50358	0.352313	0.90927	0.015743	0.290964	0.0578298	0.244716	0.129194	0.432359	0.460187	0.700569	0.232336	0.668256	MED13L
ENSSSCG00000016794	-6.67159	0.671797	0.397227	0.171898	-0.132993	0.161644	0.000420656	0.0382689	0.161113	-1.60559	4.20741	0.0042079	0.72706	0.174299	0.387146	0.502754	0.0790856	0.0368916	0.564626	0.0578298	0.570192	0.159977	0.387418	0.533677	0.356495	0.290783	0.77585	MYO10
ENSSSCG00000008792	-4.39515	-0.245415	0.00375381	-0.0310146	-0.0102956	0.579592	0.000128409	0.0217137	0.0378746	-0.46286	-0.259568	0.00418272	0.000917826	0.259942	0.988159	0.29863	0.239683	0.0890851	0.926768	0.0578298	0.0391155	0.20973	0.575123	0.43294	0.480003	0.361313	0.854464	N4BP2
ENSSSCG00000012854	0.608257	0.223589	-0.0768973	0.118415	-0.0560886	-0.25996	-0.000286345	-0.00875357	0.00987248	0.0730506	3.03761	0.00420405	0.0783945	0.00847684	0.179306	0.644273	0.732544	0.766629	0.244933	0.0578298	0.192848	0.0188267	0.273363	0.589287	0.662291	0.70153	0.641703	RASSF7
ENSSSCG00000004177	7.71058	0.220988	-0.180762	-0.287109	0.0128712	-0.38968	0.000388015	-0.0201982	0.0155861	-0.33094	3.43862	0.00421235	0.0112693	0.000578904	0.014262	0.287749	0.592078	0.183517	0.188866	0.0578298	0.0814578	0.00282302	0.0764231	0.42551	0.622573	0.455867	0.602787	RPS12
ENSSSCG00000027877	-4.808	-0.349899	-0.194632	-0.185263	-0.0531144	0.460528	9.56457e-05	0.0404918	0.0602287	-0.552045	-0.651988	0.00418382	0.0487046	0.539447	0.549283	0.187876	0.196665	0.15627	0.872541	0.0578298	0.153591	0.334277	0.447293	0.350563	0.450261	0.435108	0.847844	TLR10
ENSSSCG00000012307	-3.18935	0.429746	-0.0354247	-0.274154	-0.316636	-0.0779121	-0.000103007	-0.0983781	0.0279202	0.17396	14.3273	0.00425276	0.788438	0.603753	0.293596	0.0145603	0.620211	0.708643	0.00675299	0.0580541	0.590081	0.357567	0.341205	0.0934248	0.631862	0.684369	0.23034	CCNB3
ENSSSCG00000026951	-0.838799	0.393749	-0.213852	-0.33915	0.0374782	-0.467113	-0.000267335	0.0460329	-0.0720492	-0.211109	2.14979	0.0042559	0.0951782	0.15136	0.148226	0.178371	0.184113	0.638595	0.642211	0.0580541	0.212068	0.145993	0.251254	0.341928	0.442414	0.664843	0.795474	PSMB8
ENSSSCG00000000182	-2.331	-0.908212	0.115217	0.717459	-0.111016	-0.418193	0.000347121	0.186063	0.0718471	-0.00985232	-26.0576	0.00427712	0.455581	0.413114	0.160982	0.0163493	0.54025	0.992245	0.0245882	0.0582409	0.464449	0.282781	0.261348	0.10008	0.605222	0.751785	0.34494	WNT10B
ENSSSCG00000000037	-0.322291	0.16016	0.0259811	-0.055163	-0.0660489	0.131852	-0.00026359	-0.00721795	0.0370817	-0.114812	1.71865	0.00429926	0.214137	0.00124481	0.556155	0.596416	0.0922125	0.519216	0.355673	0.0583374	0.319735	0.00483183	0.449975	0.571588	0.370794	0.625672	0.693528	ARFGAP3
ENSSSCG00000009036	-0.626432	0.155622	-0.0917931	0.0110563	-0.0208971	-0.08245	-0.000279549	-0.0163038	0.0131198	0.0193217	5.42635	0.00429618	0.420289	0.000475968	0.452232	0.225047	0.52389	0.910188	0.00526023	0.0583374	0.447799	0.00247565	0.414678	0.381874	0.600064	0.733974	0.219137	LSM6
ENSSSCG00000002723	1.79488	0.147734	0.0795143	0.128834	-0.0664462	-0.0823265	-0.000383091	-0.0440463	0.000333446	0.2327	3.55507	0.00430863	0.407498	5.3612e-06	0.0359175	0.00165042	0.986373	0.163216	0.0456769	0.0583623	0.440825	9.75117e-05	0.125314	0.0258774	0.71595	0.441297	0.415911	AARS
ENSSSCG00000016784	3.88051	-0.497621	0.105083	0.235098	0.133192	-0.643816	0.000335943	-0.030736	-0.103352	-0.0878965	-2.10191	0.00444816	0.0613474	0.149173	0.770179	0.480332	0.13164	0.875627	0.717507	0.0585133	0.17194	0.144453	0.516752	0.525686	0.408554	0.728474	0.812828	ANKH
ENSSSCG00000010836	-4.74997	-0.21787	-0.099397	0.0234663	0.0647636	0.477635	7.02392e-05	0.0294895	-0.00401598	-0.170119	-4.37588	0.00444074	0.00204657	0.486007	0.439963	0.116586	0.88803	0.48023	0.0936065	0.0585133	0.044069	0.314095	0.409014	0.27734	0.697079	0.60861	0.490181	BROX
ENSSSCG00000017236	3.48875	-0.440764	0.290985	0.460742	0.243805	-0.350983	2.59128e-05	0.0753919	-0.0630395	0.198328	-2.36556	0.00441294	0.243576	0.899603	0.196337	0.0568245	0.275476	0.694638	0.647839	0.0585133	0.3417	0.449584	0.284479	0.193995	0.501795	0.67975	0.79685	CD300C
ENSSSCG00000007151	3.44351	0.179531	0.184541	0.0770875	0.106035	-0.121665	-0.000255315	-0.0488304	0.0904179	-0.243295	-2.35197	0.00442522	0.304956	0.00435637	0.194051	0.00330135	0.000806681	0.22769	0.265847	0.0585133	0.383522	0.0118157	0.282906	0.03884	0.193469	0.479821	0.653141	CDC25B
ENSSSCG00000029753	-1.87004	-0.249698	0.0290005	-0.00787919	0.0347017	0.390033	0.00046614	0.0886862	0.016947	-0.708043	-5.74095	0.00439641	0.0208838	0.000345786	0.970667	0.000290387	0.605264	0.0145623	0.0536303	0.0585133	0.104313	0.00196236	0.570824	0.00834987	0.626155	0.232198	0.434512	CYTIP
ENSSSCG00000008831	-3.49487	-0.3057	-0.103002	0.00334275	-0.0499292	0.186425	0.000118775	0.0954634	0.0223576	-0.303619	-5.10968	0.00444718	0.350626	0.39807	0.835662	0.000944905	0.585309	0.377504	0.156423	0.0585133	0.410607	0.276009	0.53452	0.0184709	0.621293	0.565605	0.568221	DCUN1D4
ENSSSCG00000017430	4.74906	-0.339995	-0.033649	-0.16266	-0.0649055	-0.137887	0.000626033	0.0301904	-0.00704697	-0.388957	-5.2354	0.00437999	0.532526	0.000489926	0.730766	0.302742	0.876602	0.321404	0.18962	0.0585133	0.497988	0.00252448	0.5054	0.434185	0.695118	0.536156	0.603554	EIF1
ENSSSCG00000015106	0.539809	0.171163	-0.0765817	-0.103634	0.0358819	-0.114331	-0.000313271	-0.00606551	0.00423562	0.247729	4.09405	0.00444359	0.319248	0.00045633	0.272867	0.673664	0.852538	0.200889	0.0471327	0.0585133	0.391473	0.00239908	0.3301	0.601638	0.690049	0.469199	0.418591	HYOU1
ENSSSCG00000016836	-4.32189	-0.210061	-0.00440373	0.017123	-0.0237952	0.33126	-0.000239144	-0.0219174	0.0247196	0.302735	-2.9529	0.00441019	0.0220682	0.0180564	0.975317	0.226365	0.375134	0.19204	0.234166	0.0585133	0.106634	0.0320941	0.571927	0.382758	0.544663	0.462763	0.63653	NADK2
ENSSSCG00000009480	-2.70916	-0.264846	-0.0177465	0.0482011	-0.0286769	0.319974	0.0001137	-0.0107868	0.0289777	-0.538795	-2.75365	0.00440944	0.0744855	0.35743	0.905145	0.630283	0.413138	0.0744366	0.375934	0.0585133	0.187707	0.258165	0.553868	0.584172	0.56186	0.344808	0.707636	NDFIP2
ENSSSCG00000000549	-9.58474	-0.618295	-0.742321	-0.415046	-0.107318	0.715116	0.000749914	0.0208347	-0.11449	0.532664	-1.23589	0.00433782	0.093076	0.0122324	0.0872886	0.684111	0.180208	0.435825	0.864247	0.0585133	0.209925	0.0244698	0.197121	0.604436	0.439524	0.58969	0.845978	PPFIBP1
ENSSSCG00000025514	-5.74541	-0.288561	0.0168333	0.00905142	0.169932	0.42324	-2.05957e-05	0.022953	0.00918936	-0.11011	-1.29756	0.00442107	0.0303482	0.875497	0.526436	0.357057	0.810933	0.730568	0.699612	0.0585133	0.123959	0.442445	0.438876	0.463432	0.680056	0.691003	0.810234	RUFY3
ENSSSCG00000004889	-0.125688	-0.410881	-0.332655	-0.0415798	-0.266708	0.20105	-0.000164945	0.0114665	-0.0239566	0.404392	2.28471	0.00442144	0.453386	0.379348	0.212676	0.740443	0.655858	0.380615	0.628452	0.0585133	0.463171	0.268214	0.294615	0.622381	0.641481	0.567	0.792216	SERPINB10
ENSSSCG00000006665	3.15047	0.131641	0.184652	-0.187841	0.207506	-0.392487	-1.41797e-05	-0.0320793	0.0464908	-0.316281	0.804172	0.00436481	0.00012438	0.811429	5.28685e-07	0.00841542	0.0120394	0.0373431	0.600673	0.0585133	0.030372	0.424499	7.36012e-05	0.0686623	0.253028	0.291174	0.785536	SF3B4
ENSSSCG00000024753	3.36843	0.179636	0.140224	0.12288	-0.0529384	-0.31718	-0.000333938	-0.0495647	0.022063	0.308582	1.97839	0.00435923	0.0120904	0.000351286	0.0842353	0.00328893	0.363401	0.13882	0.352013	0.0585133	0.0827494	0.00198396	0.194745	0.03884	0.540327	0.415366	0.691986
ENSSSCG00000021941	-2.7649	0.348659	-0.152094	-0.201116	0.0152089	0.0165879	-0.000493042	-0.0540427	0.0110143	0.0597783	1.49374	0.00434821	0.942375	0.00469373	0.439657	0.086643	0.812169	0.877206	0.708912	0.0585133	0.633823	0.0124274	0.408957	0.242852	0.680335	0.728481	0.811968
ENSSSCG00000004041	-5.83647	-0.836357	-0.878753	-0.569104	0.0955833	0.110368	0.00114788	0.0160082	-0.00966528	-0.822066	-16.0903	0.00440125	0.853774	0.00769847	0.0742355	0.817123	0.929204	0.383424	0.122046	0.0585133	0.608718	0.0175779	0.182008	0.645307	0.705563	0.567835	0.528755
ENSSSCG00000022623	-2.65126	-0.139161	0.0716787	0.202906	-0.0851155	0.250412	5.13317e-05	0.0315352	-0.0424166	0.4596	-2.50667	0.00449246	0.0106259	0.421068	0.000669775	0.011475	0.0291856	0.00633678	0.132287	0.0588268	0.0794822	0.286551	0.0110079	0.0824885	0.288057	0.200788	0.54021	CDADC1
ENSSSCG00000013008	-1.82945	0.298258	0.00287586	-0.297322	0.0703968	-0.0628886	-0.000219815	-0.0452207	-0.0406791	0.418564	15.2548	0.00449477	0.755766	0.119228	0.0428434	0.0857722	0.308186	0.213256	0.000154582	0.0588268	0.578137	0.123479	0.138554	0.241555	0.518465	0.471881	0.0416851	CDCA5
ENSSSCG00000001667	-2.3661	-0.231894	-0.0279262	-0.146636	0.0767313	0.317704	5.47389e-05	0.0275984	0.0694643	-0.592933	-0.400375	0.00448136	0.0419756	0.605555	0.202446	0.177713	0.0320776	0.0287616	0.883317	0.0588268	0.143206	0.358209	0.28787	0.341594	0.289497	0.273464	0.849118	ZNF318
ENSSSCG00000012257	2.78187	-0.857835	0.281545	0.293263	-0.258665	-0.633483	0.000734396	0.168891	0.108429	-0.722369	-19.2169	0.00451284	0.239003	0.0687161	0.506617	0.0271637	0.359182	0.469062	0.0870561	0.0588644	0.338157	0.0838607	0.433291	0.128868	0.539126	0.602664	0.480836	MAOA
ENSSSCG00000025813	4.39659	0.189085	-0.214148	-0.13043	-0.0466999	-0.444624	6.19082e-05	-0.0169092	0.04636	-0.297859	2.10025	0.00450563	0.00161917	0.471152	0.118312	0.306414	0.0784737	0.174238	0.349734	0.0588644	0.0425342	0.307692	0.225668	0.435945	0.355427	0.449775	0.691466	SNRPD2
ENSSSCG00000031047	-2.4844	-0.338947	-0.216271	0.071414	-0.247586	-0.0548176	0.000148547	0.0264293	-0.058237	0.44564	-2.29714	0.00455128	0.810585	0.345416	0.0956843	0.365655	0.209239	0.242783	0.559445	0.0590676	0.596523	0.251834	0.204543	0.467999	0.459205	0.491718	0.774453	CH242-363D24.1
ENSSSCG00000011760	-9.63267	-0.332619	0.205546	0.18515	0.150408	0.894637	-8.81719e-06	0.011106	0.0173503	-0.421042	0.0648497	0.00453829	0.000330823	0.954234	0.55404	0.690969	0.692794	0.257098	0.986435	0.0590676	0.0336824	0.465138	0.449307	0.606645	0.652148	0.498054	0.863318	TBL1XR1
ENSSSCG00000023278	-6.32777	-0.309139	0.072556	-0.101877	0.0740311	0.435114	7.13879e-05	0.0224152	0.0537233	-0.560249	-3.40869	0.00454888	0.0386304	0.620217	0.503578	0.401485	0.194	0.110289	0.34833	0.0590676	0.137598	0.363204	0.432359	0.487	0.448356	0.3854	0.690571
ENSSSCG00000025719	0.783043	0.226338	-0.20753	-0.0410326	-0.0236056	-0.297362	-8.3259e-05	-0.0296322	0.0013968	0.311405	0.794671	0.00456256	0.0587385	0.423533	0.228907	0.136027	0.963708	0.238489	0.765946	0.059115	0.169037	0.287527	0.305095	0.298611	0.71142	0.488921	0.823887	ANAPC11
ENSSSCG00000008468	-6.35093	-0.608434	0.10119	0.104724	0.234922	0.190731	-0.000160753	0.0322381	-0.00551712	0.0813514	-0.201296	0.00457687	0.624457	0.572933	0.872665	0.538825	0.944464	0.904367	0.976842	0.0592013	0.534903	0.346377	0.54493	0.549151	0.708132	0.732673	0.861986	PKDCC
ENSSSCG00000023662	-3.27873	-0.443857	0.2173	0.11952	0.0307749	-0.0901591	0.000299694	0.0763534	0.0259761	-0.498653	-4.51278	0.00463383	0.758351	0.150571	0.719978	0.0512335	0.655836	0.318298	0.400455	0.0598382	0.578832	0.145399	0.503234	0.183062	0.641481	0.53522	0.719321	CHST3
ENSSSCG00000013307	1.51128	0.410758	0.00479054	0.269616	0.361747	0.110733	-2.56363e-05	0.0278462	-0.123583	0.15717	4.9244	0.00467222	0.698571	0.89032	0.168846	0.435417	0.0305017	0.735907	0.305849	0.0601614	0.561806	0.446578	0.265694	0.505881	0.28838	0.692649	0.675199	LMO2
ENSSSCG00000027614	-11.3641	-0.465323	0.1805	0.125214	0.436528	0.994981	7.54428e-05	0.0511846	-0.0134776	-0.653994	2.36117	0.00467439	0.0024668	0.721649	0.212759	0.204615	0.821854	0.189402	0.660805	0.0601614	0.0463761	0.397098	0.294615	0.365111	0.683072	0.460845	0.799864	RALGPS2
ENSSSCG00000010941	-7.77456	-0.324629	0.25317	0.115564	0.247047	0.65488	-0.000213348	-0.0091171	0.0486388	-0.346506	-1.93888	0.00470353	0.00480362	0.164678	0.272097	0.743862	0.259831	0.330369	0.606238	0.0602683	0.0558504	0.154149	0.32975	0.623509	0.49364	0.541176	0.786915	ERCC6L2
ENSSSCG00000003783	-9.99875	-0.392444	-0.422145	-0.329004	0.0864022	1.00545	-3.16658e-05	0.0008801	0.00535621	-0.124647	-5.88404	0.00470603	0.000658296	0.86187	0.0309935	0.979272	0.917447	0.77534	0.205551	0.0602683	0.0365779	0.438281	0.117487	0.685782	0.702245	0.703311	0.616151	FPGT
ENSSSCG00000011848	-7.26526	-0.33504	-0.318439	-0.298248	0.0806628	0.740173	0.000451627	0.0497718	0.0236105	-0.719645	-0.837346	0.00469508	0.00199442	0.00807497	0.0322138	0.098535	0.594086	0.0609078	0.829073	0.0602683	0.044069	0.0181545	0.119999	0.25669	0.623424	0.325217	0.838848	TFRC
ENSSSCG00000027205	-0.649137	0.134872	0.00756512	0.0823981	-0.132829	0.0208822	-0.000279662	-0.0172116	0.0111406	0.31121	-0.0439335	0.00471604	0.817037	0.000129711	0.0135009	0.147868	0.538822	0.0488096	0.977873	0.0602968	0.59795	0.00103302	0.074244	0.310161	0.604574	0.309563	0.862076	LPCAT3
ENSSSCG00000007529	-9.72251	-0.791975	-1.15201	-0.757218	-0.639595	0.636777	0.000394955	0.0545491	-0.175351	0.535788	22.1446	0.00482286	0.261256	0.292929	0.0397395	0.408643	0.103495	0.515275	0.0201384	0.061561	0.354243	0.226962	0.132465	0.491397	0.382004	0.624407	0.328884	SYCP2
ENSSSCG00000013664	0.4647	0.242483	-0.0450377	0.0679123	0.0966424	-0.171626	-0.000429582	-0.0435455	-0.0512907	0.615331	5.64826	0.00483671	0.30007	0.000653209	0.59786	0.0414259	0.118132	0.0306829	0.0552232	0.0615632	0.380267	0.00307526	0.464268	0.162532	0.397377	0.277265	0.437112	C19orf66
ENSSSCG00000004610	-4.43873	-0.268275	0.0122369	0.200767	0.0682167	0.518466	0.000369995	0.106383	-0.037586	-0.32766	-7.84898	0.00483892	0.00620754	0.0059499	0.328127	7.66046e-05	0.287726	0.268515	0.0181947	0.0615632	0.0624261	0.0147032	0.359535	0.00342094	0.50708	0.503885	0.320436	CCPG1
ENSSSCG00000002258	-7.66334	0.621874	0.34666	-0.172377	0.177145	0.347392	8.45239e-05	0.0693519	-0.100807	0.253809	4.71188	0.00486684	0.439089	0.769493	0.258163	0.198569	0.237922	0.721765	0.508681	0.0618169	0.455426	0.412171	0.322477	0.359532	0.479769	0.688575	0.757146	KLHL25
ENSSSCG00000012583	3.14436	-0.326257	0.0665834	0.0709539	-0.0158547	0.0210711	0.000836794	0.185991	-0.0235333	-1.12589	-8.60251	0.00489629	0.91913	9.69003e-06	0.910119	5.13984e-07	0.588253	0.00431167	0.0361163	0.0619545	0.627038	0.000155058	0.555046	0.000128232	0.622308	0.188964	0.382067	ACSL4
ENSSSCG00000027722	-6.06698	-0.240946	-0.0427697	0.0153832	-0.0381858	0.545742	7.96155e-05	0.00131439	-0.0371154	0.311002	-0.887283	0.00489209	0.00265619	0.481881	0.927127	0.94876	0.252209	0.2478	0.755254	0.0619545	0.0471101	0.31233	0.55948	0.67686	0.488402	0.493636	0.821573	BMP2K
ENSSSCG00000011166	-4.30275	-0.187177	0.321045	0.33263	0.298153	0.462502	-7.20773e-05	0.0222947	0.0446484	-0.383525	-2.37031	0.00490167	0.000861678	0.409278	0.00252636	0.171604	0.0835618	0.0738013	0.285297	0.0619545	0.0391155	0.281141	0.0272601	0.335871	0.362828	0.343734	0.664739	ZYMND11
ENSSSCG00000024015	-9.11912	0.405262	-0.230007	-0.237719	0.0903703	0.890032	-0.00012731	0.0924303	-0.0428633	0.399276	10.3099	0.00492545	0.00445497	0.500075	0.274114	0.017923	0.441774	0.385935	0.0374641	0.0620609	0.0538781	0.319387	0.330617	0.103705	0.569449	0.56812	0.388518	FADS1
ENSSSCG00000021038	-9.68348	-0.44145	-0.0177057	0.0577056	0.172598	0.981165	0.000159752	0.0524256	0.05837	-1.0164	-7.28913	0.0049261	0.00207719	0.456249	0.80009	0.182719	0.334154	0.050634	0.168093	0.0620609	0.0444873	0.301694	0.525388	0.346195	0.529946	0.312119	0.582409	NRIP1
ENSSSCG00000022993	-1.2373	-0.413257	-0.0600057	0.0661608	-0.253447	-0.0438977	0.00111541	0.194765	0.0496523	-1.51048	-16.2492	0.00493492	0.867686	4.8653e-06	0.367367	8.04734e-06	0.373441	0.00316328	0.00298055	0.062071	0.612371	9.13284e-05	0.378674	0.000902048	0.544262	0.176592	0.17302	TBC1D8B
ENSSSCG00000022230	-1.12104	-0.265404	-0.143935	-0.00517391	-0.0393688	0.0163569	0.000719282	0.13587	-0.0471268	-0.324616	-4.19636	0.00496916	0.925348	4.14352e-06	0.620043	2.43721e-06	0.1891	0.275167	0.198379	0.0621988	0.628674	8.19839e-05	0.471137	0.000382846	0.444468	0.507961	0.610803	CD9
ENSSSCG00000003867	-0.0419656	-0.158697	0.194461	0.30105	0.0248338	-0.0771415	-0.000344733	-0.0159157	-0.000950761	0.321087	-0.607717	0.00495849	0.465293	6.91313e-05	0.000854777	0.249792	0.96427	0.0787042	0.744778	0.0621988	0.469411	0.000658417	0.0131078	0.39963	0.711484	0.347971	0.81932	TXNDC12
ENSSSCG00000005830	-4.18264	-0.693773	0.165466	-0.00825903	0.216782	-0.222664	0.000997211	0.243357	-0.0362253	-0.147166	-30.2729	0.00496169	0.646234	0.00483716	0.831084	0.000251802	0.696551	0.853809	0.00138783	0.0621988	0.54248	0.0127096	0.533036	0.00768245	0.653547	0.723002	0.123247
ENSSSCG00000029168	-1.46992	-0.210564	-0.090714	-0.216198	0.0636433	0.292615	0.000243412	0.0233172	-0.0412057	-0.19071	0.474402	0.00500433	0.0453192	0.0198909	0.0378254	0.20513	0.150867	0.424746	0.848761	0.062538	0.148431	0.0344251	0.128747	0.365552	0.420979	0.585402	0.842358	KIAA0430
ENSSSCG00000017364	-4.41959	0.58695	0.0449328	-0.271868	-0.237946	-0.224341	-3.52046e-05	-0.0548401	0.0215455	0.202532	13.6648	0.00502688	0.573482	0.903498	0.582085	0.299701	0.787155	0.762105	0.056069	0.0627186	0.515117	0.450723	0.458831	0.433381	0.67482	0.700369	0.438506	C17orf53
ENSSSCG00000016954	-2.41073	-0.173015	-0.00301707	-0.018115	-0.00476392	0.419842	5.78918e-05	-0.00157777	0.0465047	-0.322938	-3.19641	0.00507374	0.00121238	0.474012	0.995689	0.915167	0.0548066	0.104333	0.132476	0.0628981	0.0409968	0.309011	0.576811	0.670256	0.329924	0.379635	0.54021	ERBB2IP
ENSSSCG00000015706	-5.78123	-1.14711	-0.21126	-0.437306	-0.181998	0.00355229	-2.70053e-05	0.172107	-0.0742069	-0.0647492	13.4047	0.00507297	0.99631	0.961628	0.881725	0.07086	0.609731	0.957698	0.328162	0.0628981	0.646344	0.467329	0.547225	0.21977	0.627403	0.744669	0.681354	LYPD1
ENSSSCG00000019065	-7.21876	-0.788983	-0.368362	0.124189	0.22929	0.280699	0.000523962	-0.0145048	0.0679374	-1.72146	-12.8224	0.00507012	0.573865	0.156257	0.434448	0.824628	0.512198	0.0569045	0.177094	0.0628981	0.515382	0.149192	0.407044	0.647437	0.595217	0.320353	0.590484	ssc-mir-186
ENSSSCG00000001493	0.101656	0.371182	0.468498	-0.362174	0.446531	-0.342919	-0.000282952	-0.042776	0.0204018	-0.00517914	4.65858	0.00505058	0.180143	0.111559	4.50686e-05	0.183903	0.684036	0.989745	0.279368	0.0628981	0.292943	0.117957	0.0016666	0.347212	0.649988	0.751677	0.661446
ENSSSCG00000007422	0.0356137	0.197542	-0.18102	-0.180688	-0.131479	-0.104158	0.000415249	-0.0185734	-0.0543264	0.123024	4.702	0.00508338	0.427444	0.000118697	0.197956	0.286058	0.051509	0.58662	0.0522113	0.062917	0.450695	0.000971878	0.285429	0.424493	0.328393	0.649627	0.431022	DNTTIP1
ENSSSCG00000017222	-4.46906	-1.09024	-0.156022	-0.660931	-0.0385057	-0.243624	0.00063748	0.186883	-0.0991172	-0.105055	28.9608	0.0051151	0.756533	0.260546	0.584618	0.042237	0.505562	0.929088	0.0286729	0.063108	0.578338	0.209952	0.459565	0.16412	0.593121	0.737953	0.354742
ENSSSCG00000002077	-1.93646	0.799444	0.159232	0.00827763	0.245693	-0.23126	0.000202045	-0.0385167	0.0204323	-0.126092	4.21335	0.00511243	0.680509	0.590085	0.879278	0.582168	0.853448	0.885674	0.650853	0.063108	0.556232	0.352754	0.546757	0.565858	0.690254	0.730692	0.798298
ENSSSCG00000009341	-0.546883	-0.521344	0.0115351	-0.0126886	0.103172	-0.521423	0.000295224	-0.0462813	-0.099406	0.769498	-3.42204	0.00512893	0.164435	0.248468	0.960916	0.288544	0.1723	0.193938	0.578116	0.063178	0.279896	0.203645	0.568488	0.426184	0.435056	0.463809	0.779227	N4BP2L2
ENSSSCG00000030484	-1.88543	-0.344664	-0.00853897	0.211305	-0.0271272	0.272686	0.000313868	0.0724986	0.0256221	-0.441932	-8.45542	0.00518689	0.232392	0.0613376	0.34289	0.0220395	0.580077	0.257611	0.0458995	0.0637374	0.333849	0.0774378	0.367419	0.116046	0.619832	0.498054	0.417103
ENSSSCG00000008394	-6.65633	0.461697	-0.210884	-0.183659	-0.256658	0.216205	-0.000261805	0.0281791	0.00103391	0.624858	4.32945	0.00519437	0.4883	0.245986	0.663526	0.47968	0.986844	0.243235	0.413343	0.0637374	0.481055	0.202275	0.485024	0.525686	0.716081	0.491718	0.724978
ENSSSCG00000015940	-5.32008	-0.248195	-0.0164457	-0.0205983	0.0393276	0.52583	-3.58847e-05	0.00810677	0.03289	-0.275904	-2.22444	0.00519902	0.00326939	0.757333	0.949303	0.701346	0.32619	0.321783	0.45147	0.0637374	0.0495052	0.408571	0.565478	0.610167	0.526703	0.53645	0.736599
ENSSSCG00000010046	5.20705	-0.608555	-0.546197	-0.102206	0.122305	-0.625179	0.00114253	0.0267993	-0.207299	0.148404	-1.35912	0.0052154	0.142224	0.0011295	0.161016	0.618143	0.021818	0.841893	0.85731	0.0638372	0.260147	0.00450005	0.261348	0.580171	0.279652	0.720672	0.844488	GNAZ
ENSSSCG00000000148	1.41184	0.337941	-0.178834	0.0878763	0.113138	-0.239955	-0.000264236	-0.103353	0.0681518	0.45287	-7.71277	0.00522909	0.304154	0.107093	0.289964	0.00132245	0.147503	0.24724	0.0640713	0.0639037	0.38284	0.114542	0.339472	0.0225255	0.417926	0.493636	0.447841
ENSSSCG00000017796	1.63503	0.187642	0.0237889	-0.0126495	-0.0635652	-0.208894	-0.000454999	-0.0537565	-0.01658	0.735607	5.43785	0.0052494	0.117504	2.24609e-05	0.811035	0.00253407	0.525181	0.00222835	0.0223284	0.0640509	0.234562	0.00027811	0.528433	0.0329295	0.600488	0.169554	0.339337
ENSSSCG00000009223	-0.424191	0.154728	0.0496826	0.0183097	0.00196446	0.0496982	-0.000274944	-0.0248084	0.00742979	0.21842	2.81971	0.00526823	0.641224	0.000691864	0.90539	0.075814	0.725093	0.223098	0.133178	0.0641797	0.541248	0.00317998	0.553923	0.226956	0.660534	0.477814	0.540703	NUDT9
ENSSSCG00000030797	-3.61064	-0.845574	-0.321566	-0.416266	0.0104639	-0.266069	0.000983196	-0.020577	0.0843822	-1.08423	-7.51955	0.00528406	0.660238	0.0232851	0.627757	0.784308	0.450217	0.245672	0.456	0.0642714	0.547605	0.0384141	0.473992	0.63591	0.573558	0.492906	0.737759	IGKJ5
ENSSSCG00000004727	0.715836	-0.236541	-0.138646	-0.0018347	-0.0367773	0.162845	0.000310205	0.0168971	-0.044528	0.109636	-3.77772	0.00530473	0.319131	0.0104772	0.558571	0.41363	0.172677	0.683169	0.192079	0.0644217	0.391473	0.0217834	0.450823	0.49445	0.435294	0.676276	0.604764	SNAP23
ENSSSCG00000001427	-3.83352	0.311534	-0.100101	-0.162055	-0.032427	0.00778062	-9.23048e-05	-0.055697	0.0301471	0.0438341	-6.85692	0.00538202	0.97074	0.526814	0.68344	0.0524485	0.484713	0.902839	0.0749049	0.0644971	0.64062	0.329669	0.490834	0.184834	0.586865	0.732491	0.460289	C4A
ENSSSCG00000026006	0.67647	-0.141282	0.104039	0.113004	0.104011	0.217091	9.02833e-05	0.0479386	0.0218806	-0.352922	-1.87762	0.00538945	0.0294863	0.185515	0.321117	0.000604931	0.261289	0.0373409	0.278493	0.0644971	0.122793	0.166948	0.356452	0.0139438	0.49466	0.291174	0.660664	KLF13
ENSSSCG00000005105	0.786165	0.200018	-0.00272591	-0.0558599	-0.0340752	-0.305486	-0.000249861	-0.050482	0.0219662	-0.0151326	1.54554	0.00536333	0.0296904	0.0110605	0.914356	0.00756474	0.422739	0.946979	0.517502	0.0644971	0.122964	0.0226893	0.556054	0.0644256	0.564394	0.742792	0.761574	MRPL46
ENSSSCG00000006219	-2.37404	-0.224851	-0.163001	-0.0730558	-0.265809	0.0394076	0.000148263	0.000585823	0.0561085	-0.287316	-3.60369	0.0054	0.798626	0.163535	0.0906835	0.976163	0.0783844	0.273273	0.189008	0.0644971	0.593329	0.153342	0.20007	0.685044	0.355427	0.50752	0.602787	MTFR1
ENSSSCG00000028872	-3.27014	0.815377	-0.318654	-0.565528	-0.386306	-0.385379	0.000471482	0.0424284	-0.0355054	-0.199477	1.56605	0.0054025	0.552681	0.248259	0.542432	0.577773	0.764731	0.839295	0.881438	0.0644971	0.507284	0.203609	0.445178	0.564822	0.669395	0.720546	0.849049	PSMB8
ENSSSCG00000007463	-14.2388	-1.64923	-0.100988	-1.31732	-0.163012	0.897369	-0.000484218	0.107272	-0.0122315	-0.556573	40.1424	0.00537711	0.436562	0.591592	0.349998	0.454352	0.956229	0.777198	0.033493	0.0644971	0.454526	0.353286	0.370406	0.515178	0.71064	0.703811	0.370959	PTGIS
ENSSSCG00000012784	4.27028	0.203974	0.0534998	0.0797287	-0.0443966	-0.368645	2.97726e-05	-0.0117441	0.0583557	-0.269634	0.071698	0.0053976	0.0142539	0.754402	0.582473	0.521795	0.0458241	0.259196	0.976533	0.0644971	0.0875306	0.407403	0.458997	0.542085	0.320493	0.498054	0.861986	SSR4
ENSSSCG00000028428	-12.0599	-0.443578	-0.177927	0.0295429	0.148817	0.974562	0.000467102	0.0737812	0.0181836	-0.433902	-4.20516	0.00533682	0.00250286	0.0353497	0.500142	0.0573558	0.757444	0.380083	0.419555	0.0644971	0.0463761	0.0520834	0.431255	0.195076	0.66806	0.566852	0.726106
ENSSSCG00000020737	1.98537	0.245763	0.369629	0.23776	0.23163	-0.409828	0.000182298	-0.0289203	0.0511137	-0.228594	-2.98262	0.00534731	0.0170977	0.120392	0.032353	0.185794	0.136867	0.424695	0.313526	0.0644971	0.0956676	0.124334	0.120248	0.348903	0.412752	0.585402	0.677918
ENSSSCG00000021164	-3.04459	0.441024	-0.112202	-0.336179	-0.404807	-0.173508	-0.000440644	0.0155185	0.147995	-0.135053	-16.3322	0.0053661	0.566131	0.0412795	0.197578	0.67849	0.0220673	0.791151	0.00417702	0.0644971	0.512512	0.0583117	0.285112	0.602625	0.279652	0.707756	0.197213
ENSSSCG00000025204	-5.53482	0.818465	-0.259719	-0.613436	-0.10698	0.158133	-9.57445e-05	-0.0193241	0.174877	-1.35791	-5.16479	0.00536825	0.773059	0.800222	0.372061	0.786671	0.126722	0.130098	0.581854	0.0644971	0.584551	0.421233	0.380694	0.636453	0.405749	0.408123	0.780057
ENSSSCG00000005441	-2.81758	-0.230451	0.0672362	0.0476053	-0.0864264	0.275044	-0.000131053	0.0126242	0.0647275	-0.615001	0.182453	0.00544463	0.0747575	0.228629	0.50224	0.532799	0.0424393	0.0226019	0.946729	0.0647963	0.188094	0.192385	0.431961	0.546093	0.313513	0.253451	0.856017	IKBKAP
ENSSSCG00000011500	-2.74548	-0.225357	-0.236782	-0.323633	-0.0720987	0.449196	-9.24706e-05	-0.0185872	0.0337778	-0.203419	1.85229	0.00546938	0.00571061	0.381571	0.0215173	0.357078	0.274851	0.427675	0.499121	0.0647963	0.0601789	0.269213	0.0948671	0.463432	0.501172	0.587218	0.751984	KBTBD8
ENSSSCG00000015277	-2.25444	0.680548	0.479908	-0.563008	0.820909	-0.0957377	0.000491133	-0.00345593	0.253957	-2.15469	-19.0528	0.00544157	0.82611	0.135169	0.0004443	0.954993	0.00780995	0.00747238	0.0201523	0.0647963	0.600772	0.134954	0.00826529	0.678965	0.23225	0.209756	0.328884	SOX13
ENSSSCG00000014131	-5.51101	-0.411275	-0.476334	-0.372095	-0.179026	0.433858	0.0010207	0.0628107	-0.053232	-0.0730909	-5.02636	0.00545898	0.11267	2.40432e-05	0.0938711	0.101574	0.347114	0.878531	0.308958	0.0647963	0.229915	0.000291815	0.202548	0.260089	0.534487	0.728762	0.676362	SSBP2
ENSSSCG00000022023	-0.813087	0.217623	-0.00697079	-0.00691189	-0.0547206	-0.0976055	-5.47309e-05	-0.0410127	0.0390338	-0.194522	-0.60062	0.00546307	0.510369	0.590366	0.946883	0.0417794	0.198332	0.44549	0.819277	0.0647963	0.488525	0.352851	0.564805	0.16325	0.451855	0.59196	0.836459	ZNF444
ENSSSCG00000004485	-1.84731	-0.582042	0.235915	0.397743	0.595286	-0.321359	-0.00034135	0.00419374	-0.0735044	-0.580638	0.92533	0.00549254	0.402834	0.20726	0.198251	0.930893	0.356112	0.372493	0.890944	0.064903	0.438346	0.179803	0.285687	0.673568	0.537943	0.563486	0.850421	CD109
ENSSSCG00000010332	0.71397	-0.674277	0.39804	0.279281	-0.0823222	-0.660758	0.000202824	0.138951	0.18256	-1.56213	-18.5514	0.00550352	0.150056	0.530127	0.450925	0.0204688	0.0606125	0.0559269	0.0343133	0.064903	0.267873	0.330859	0.414068	0.111945	0.33397	0.319862	0.374628	PLAC9
ENSSSCG00000004854	-2.37904	-0.300966	0.363992	0.202417	0.0920301	0.103703	-0.000292681	-0.0288147	0.0234115	-0.0522948	-1.02895	0.00549806	0.607852	0.0446195	0.0978261	0.269208	0.565279	0.873191	0.771949	0.064903	0.528174	0.061618	0.206171	0.413532	0.614778	0.728146	0.825219
ENSSSCG00000011712	-7.95636	0.825895	-0.0177534	0.0882019	0.45749	0.67221	-0.000345921	0.0515982	-0.293956	0.339726	13.2933	0.00553419	0.251437	0.341431	0.540968	0.485496	0.0148496	0.704321	0.183448	0.0650666	0.347307	0.250175	0.444567	0.526973	0.265746	0.683157	0.595214	P2RY14
ENSSSCG00000009511	-0.301201	-0.36093	0.0771229	0.084261	0.0574689	0.19302	-7.75767e-06	0.106083	-0.0459049	-0.712409	0.486255	0.00552749	0.432741	0.963102	0.962131	0.00192098	0.365386	0.101523	0.911903	0.0650666	0.452847	0.467686	0.568488	0.028388	0.541069	0.375952	0.853439	STK24
ENSSSCG00000026025	2.14902	0.145243	-0.00904229	0.0175557	0.0486762	-0.280955	5.3745e-06	-0.0135473	-0.0106464	-0.00988361	-1.00381	0.00556852	0.00844614	0.937109	0.856177	0.293718	0.597889	0.952695	0.569744	0.0652722	0.0716229	0.460579	0.540007	0.429562	0.624671	0.743967	0.776735	HMGCL
ENSSSCG00000012844	0.349173	0.308022	0.0551032	0.125211	-0.00314001	-0.0815597	0.000124696	0.0477519	0.0172823	-0.449524	-5.41495	0.00556266	0.687231	0.390893	0.76996	0.0939036	0.672707	0.202674	0.149422	0.0652722	0.55847	0.27303	0.516752	0.250799	0.645612	0.469767	0.559782	SLC25A22
ENSSSCG00000030413	-1.5752	-0.171709	-0.0531397	-0.0808601	-0.0126817	0.166171	5.54033e-05	-0.00777918	0.0461509	-0.292862	-1.961	0.00559226	0.159411	0.490898	0.733512	0.606844	0.0585907	0.145815	0.352917	0.0654514	0.275474	0.315699	0.506212	0.575983	0.3328	0.421913	0.692072	PIK3CA
ENSSSCG00000009676	-3.10485	-0.245985	0.122918	0.0899679	-0.12078	0.223704	-1.42347e-06	0.0340419	0.105486	-0.811217	-4.15445	0.00560899	0.177461	0.990155	0.198859	0.129318	0.00435284	0.00752392	0.16973	0.0655482	0.289982	0.47424	0.286158	0.291068	0.212233	0.209756	0.583703	ZNF395
ENSSSCG00000000679	-1.00951	-0.82733	0.586553	0.308331	1.00511	-0.502275	0.000368717	-0.0487137	0.1522	-3.17445	-14.5142	0.00561976	0.364162	0.357223	0.0634098	0.485939	0.181619	0.00269715	0.155018	0.0655751	0.418382	0.258065	0.168934	0.526973	0.440711	0.169554	0.567459	LRRC23
ENSSSCG00000022280	-4.94123	-0.534797	-0.390586	-0.106198	0.396591	-0.193821	0.000253935	0.143516	-0.019298	-0.0558155	3.04268	0.00566275	0.609389	0.34285	0.0506085	0.00423215	0.784877	0.926858	0.636909	0.0658593	0.528531	0.250521	0.149842	0.045442	0.674408	0.737448	0.794238	DACT3
ENSSSCG00000029509	2.19582	0.237846	0.0647812	-0.192004	-0.0853773	-0.405548	-0.000305747	-0.0360743	-0.0592266	0.563719	13.9878	0.00566273	0.021553	0.0117538	0.141193	0.0954067	0.0827393	0.0516649	4.85095e-05	0.0658593	0.105647	0.0237324	0.244999	0.25235	0.361676	0.313973	0.02554	KIF22
ENSSSCG00000003627	-5.40104	-0.262195	0.315209	0.160923	0.121013	0.36717	9.99379e-05	-0.0161121	0.0770728	-0.884555	-1.79508	0.00566962	0.0434782	0.423378	0.112875	0.482728	0.0394989	0.00609304	0.562371	0.0658593	0.145912	0.287522	0.220713	0.526384	0.307265	0.200788	0.775016	ZMYM4
ENSSSCG00000001654	2.6681	0.12247	0.161121	0.143082	-0.0539499	-0.264673	-0.000225006	-0.040272	0.0343509	0.0524593	0.822144	0.00570838	0.00371327	0.000576231	0.00242492	0.00100532	0.0496062	0.710455	0.579081	0.0662104	0.0509579	0.00281467	0.0264876	0.0191632	0.32625	0.684803	0.779227	PPP2R5D
ENSSSCG00000000125	-1.71671	0.303292	-0.484754	-0.15533	-0.00344147	0.1845	-0.000363139	0.0496449	-0.0105086	1.02435	-0.812432	0.00593153	0.378762	0.016898	0.0126871	0.0753344	0.806831	0.0100975	0.825539	0.0681862	0.425224	0.0306446	0.0719478	0.226391	0.678861	0.220729	0.838585	LGALS1
ENSSSCG00000013575	-0.0448919	0.835964	-0.107224	0.103784	0.430631	-0.368925	0.000635884	0.174872	-0.145587	-0.0239297	-3.88413	0.00593042	0.524118	0.117169	0.58598	0.0164536	0.201624	0.98003	0.703407	0.0681862	0.494536	0.122124	0.460126	0.100102	0.452919	0.749871	0.811158	RETN
ENSSSCG00000012963	2.90679	0.1491	0.159549	-0.0509397	0.153893	-0.313755	-0.000190014	-0.00587591	0.0361796	-0.157813	0.931318	0.00592065	0.00497104	0.0116052	0.00674302	0.656558	0.0890563	0.368891	0.609729	0.0681862	0.0558748	0.0235101	0.0498601	0.595069	0.368566	0.562092	0.788076	SART1
ENSSSCG00000028558	-4.13354	-0.242715	0.00450295	0.155646	-0.0735463	0.388049	-0.000182133	-0.0104054	-0.0134653	0.645569	-7.62508	0.00591944	0.0259555	0.120804	0.207962	0.627836	0.682713	0.0278191	0.0146865	0.0681862	0.11528	0.124627	0.291043	0.583278	0.649745	0.272106	0.304125	SGPP1
ENSSSCG00000006830	0.574597	0.21169	-0.00810722	0.0148693	0.0272341	0.065757	-0.00046624	-0.0646404	-0.0516428	0.596341	8.3628	0.00590667	0.658183	7.3315e-05	0.986272	0.00190111	0.085522	0.0210067	0.00288023	0.0681862	0.546928	0.000682642	0.574686	0.0282419	0.366464	0.248297	0.171893
ENSSSCG00000011621	-0.700268	0.155205	0.175446	-0.0121946	-0.165738	3.2853e-05	-0.000344176	-0.0224513	0.00847116	0.0542346	2.7799	0.00592529	0.999753	7.57113e-05	0.0018211	0.11249	0.686369	0.758461	0.149846	0.0681862	0.646997	0.000697083	0.0219522	0.272783	0.650879	0.699302	0.559782
ENSSSCG00000000082	-7.82247	-0.819624	0.242539	0.116341	0.12944	0.252072	0.000520905	0.102507	0.131615	-2.22816	-2.44324	0.00594231	0.648651	0.173027	0.93707	0.15387	0.246656	0.0192747	0.799622	0.0682089	0.543212	0.159183	0.562448	0.316798	0.484739	0.241346	0.831749	CACNA1I
ENSSSCG00000006624	-5.83159	0.375528	-0.285457	-0.368745	-0.0479329	0.252091	-0.000263875	0.0060797	-0.024181	0.293258	5.74788	0.00598559	0.337284	0.149886	0.152983	0.858517	0.641569	0.50794	0.218819	0.0686041	0.402336	0.144904	0.255331	0.655125	0.637495	0.621398	0.628081	SELENBP1
ENSSSCG00000017923	-7.55536	-0.632061	0.108836	0.231709	0.248532	0.797035	0.000780415	0.0603755	-0.0244646	0.570753	-8.37351	0.00602559	0.0785355	0.013356	0.833787	0.314609	0.787359	0.46588	0.288287	0.0688132	0.193135	0.02591	0.533724	0.439222	0.674901	0.601747	0.667422	ALOX15
ENSSSCG00000022611	-4.92475	-0.287473	-0.226776	-0.124067	-0.126921	0.272202	6.38142e-05	-0.00138291	0.000910063	0.267089	-2.65379	0.00602503	0.180083	0.649921	0.458473	0.957098	0.981954	0.431854	0.452834	0.0688132	0.292943	0.37332	0.41674	0.67942	0.71509	0.588918	0.737424	CAPRIN2
ENSSSCG00000022916	2.88993	-0.187948	-0.176506	0.19031	0.245509	-0.261781	-2.48617e-05	-0.0238502	-0.0126875	-0.343303	-3.5122	0.00603198	0.051166	0.78145	0.000372771	0.163194	0.62168	0.123472	0.13233	0.0688132	0.158006	0.415835	0.00723134	0.327488	0.632378	0.401396	0.54021	EVL
ENSSSCG00000026612	0.814806	0.136788	0.236948	0.213498	0.0821182	-0.219876	-0.000188951	-0.018886	0.00773198	0.0774037	1.5296	0.00603936	0.0251785	0.00737933	0.00491547	0.130694	0.680641	0.627933	0.362592	0.0688132	0.113189	0.0171026	0.0413996	0.292664	0.649139	0.66186	0.697781	TIMM50
ENSSSCG00000003885	-1.43332	-0.23204	-0.068017	0.0710991	0.0681095	0.0303063	-0.000114032	0.00950486	-0.0168702	-0.127603	1.25866	0.00607492	0.849475	0.310714	0.567281	0.652424	0.605472	0.642823	0.653346	0.0688136	0.606936	0.236342	0.453561	0.593312	0.626155	0.665976	0.798543	CMPK1
ENSSSCG00000001804	2.68856	-0.457829	-0.154816	0.144702	-0.458764	-0.627516	-4.20661e-05	-0.00118995	0.0233032	-0.221008	-0.916632	0.00606698	0.0588033	0.84638	0.0436519	0.976763	0.711889	0.666383	0.871812	0.0688136	0.169037	0.433984	0.139787	0.685196	0.657296	0.672439	0.847797	HOMER2
ENSSSCG00000010627	0.0754052	-0.170137	0.0679309	0.106033	-0.106738	0.199523	-0.000151307	0.00172236	0.0542389	-0.108692	-3.88283	0.00606495	0.0908253	0.0693948	0.0673045	0.908654	0.0288059	0.579146	0.07381	0.0688136	0.20702	0.084548	0.173768	0.6685	0.286762	0.647591	0.45912	PDCD4
ENSSSCG00000020995	-5.89058	0.456637	-0.533354	-0.199561	0.297623	0.0213918	-0.00013651	-0.095766	0.0299946	-0.142503	5.41031	0.00605582	0.946545	0.535701	0.00831235	0.027757	0.633438	0.780267	0.317386	0.0688136	0.63436	0.332742	0.0563684	0.130119	0.634985	0.704535	0.678804
ENSSSCG00000005664	1.65467	0.161143	0.0545337	0.0342301	-0.0248747	-0.18654	-3.57478e-05	0.0161428	-0.0387218	0.192598	1.99685	0.00612568	0.101167	0.643166	0.760622	0.258901	0.0937243	0.317333	0.318379	0.0691976	0.218135	0.37064	0.514326	0.405586	0.371513	0.534042	0.678886	LRRC8A
ENSSSCG00000002021	-2.22199	-0.446855	-0.0561069	0.151932	0.282034	-0.233795	0.000401997	-0.0319999	0.0257118	-0.191763	-12.7713	0.00612668	0.442602	0.0655405	0.406621	0.421959	0.669962	0.709211	0.0244035	0.0691976	0.457498	0.081032	0.395103	0.498977	0.645218	0.684586	0.34494	PPP1R3E
ENSSSCG00000007492	-0.995896	-0.301777	-0.211948	-0.145365	-0.0824154	0.148682	0.00105414	0.035679	-0.0594599	-0.169746	-1.36809	0.00617916	0.473696	1.57658e-07	0.528202	0.190423	0.169915	0.630116	0.705184	0.0692965	0.473798	9.6501e-06	0.439652	0.351924	0.433748	0.662501	0.811527	C17H20ORF108
ENSSSCG00000016114	-4.78193	-0.187614	0.000515348	-0.00928267	0.0211286	0.49417	-0.000193411	0.0178034	0.0910037	-0.43866	-2.22111	0.0061891	0.000595716	0.037209	0.98737	0.296454	0.00162667	0.0532551	0.337534	0.0692965	0.0355078	0.0539564	0.5749	0.431762	0.207708	0.315938	0.685331	FAM117B
ENSSSCG00000002813	1.08604	0.175543	0.311762	0.240681	0.111268	-0.38725	-4.58646e-05	-0.0253051	0.0414747	0.0696918	-2.81232	0.00616806	0.0036087	0.591438	0.00735815	0.121499	0.100203	0.736432	0.193809	0.0692965	0.0507053	0.353239	0.0524001	0.28233	0.378235	0.692865	0.605391	KATNB1
ENSSSCG00000030396	-5.06233	-0.221741	0.100144	0.0681534	0.141482	0.538711	-1.48355e-05	0.00782221	-0.00745407	0.201731	-2.71576	0.0061723	0.00163822	0.890833	0.597497	0.694039	0.809362	0.435336	0.321194	0.0692965	0.0425342	0.446611	0.46422	0.607615	0.679557	0.58969	0.679423	SETD7
ENSSSCG00000012122	-0.0246308	-0.287506	0.0314705	0.0699828	-0.0726764	-0.196709	1.53167e-05	-0.00391327	0.0737029	-0.606149	2.29313	0.00618676	0.335666	0.910841	0.769872	0.879046	0.0793359	0.0851544	0.52783	0.0692965	0.401371	0.452766	0.516752	0.660979	0.356646	0.355258	0.763983	TCEANC
ENSSSCG00000016475	4.31378	0.213561	-0.0180379	0.0440813	0.0160008	-0.287527	-0.000342934	-0.0161005	0.0646753	-0.0184629	-0.0933559	0.00616122	0.0577655	0.00237355	0.932853	0.39735	0.0391911	0.942594	0.971346	0.0692965	0.167391	0.00764901	0.561483	0.485246	0.307265	0.741883	0.861306	TRBC1
ENSSSCG00000028580	2.64251	0.313841	-0.371545	-0.208561	0.0117421	-0.273616	0.00040038	0.0275772	-0.0612672	0.266902	-5.24701	0.00620823	0.222875	0.014753	0.0654132	0.335339	0.173951	0.47747	0.176634	0.0693103	0.326915	0.0277112	0.171747	0.451796	0.435986	0.607875	0.590285	SMIM12
ENSSSCG00000015488	-11.5874	-0.673591	-0.16037	-0.646426	-0.560185	0.674211	0.000303786	0.0541663	0.0844008	-0.466901	-6.19984	0.00620603	0.134968	0.332973	0.164825	0.346229	0.357923	0.549545	0.45198	0.0693103	0.253646	0.246521	0.262684	0.45749	0.539019	0.637379	0.73698	TNFRSF4
ENSSSCG00000014357	0.4207	-0.379097	0.0286651	-0.272817	-0.0167063	-0.176664	8.84602e-05	0.0113355	0.0727194	-0.233337	4.76044	0.00622958	0.489455	0.62973	0.290221	0.746865	0.177071	0.600367	0.316464	0.0694486	0.481661	0.366248	0.339636	0.624658	0.437898	0.654038	0.678609	CXXC5
ENSSSCG00000017245	-0.66769	-0.382985	0.352461	0.651419	0.144024	-0.204226	8.32595e-05	0.0872975	-0.0572629	-0.0188674	-9.04446	0.00630329	0.433954	0.651786	0.00762999	0.0114616	0.283653	0.967026	0.0707281	0.0700247	0.453024	0.373927	0.0534777	0.0824727	0.505386	0.745995	0.456605	CDC42EP4
ENSSSCG00000029511	3.09082	0.183295	0.254849	0.115353	0.0343755	-0.336563	-0.000196229	-0.0444704	0.0469111	-0.0669539	-0.31811	0.00630837	0.012142	0.0340202	0.0459937	0.0102955	0.074357	0.75251	0.887678	0.0700247	0.0827494	0.0506213	0.143226	0.0766067	0.350888	0.698059	0.850421	UBASH3A
ENSSSCG00000027611	-1.6068	-1.12522	-0.654775	-0.441001	0.014304	-0.0696281	0.00181885	0.0989709	0.00633082	-1.85322	-14.5721	0.00630174	0.929961	0.00317313	0.573487	0.310755	0.970178	0.210364	0.291502	0.0700247	0.630136	0.00933866	0.45573	0.438307	0.713036	0.471328	0.668572
ENSSSCG00000012652	5.56222	0.144346	0.130085	0.0427311	0.0396454	-0.273674	-0.000242879	-0.04355	0.043109	-0.0263109	0.1207	0.00633616	0.0108073	0.0016504	0.335805	0.00224629	0.0415255	0.877121	0.946236	0.0702325	0.0797323	0.00595554	0.363448	0.0305846	0.311609	0.728481	0.856017	SASH3
ENSSSCG00000007874	-0.866159	-0.275444	0.242389	-0.1882	0.317445	-0.0333607	0.00024352	0.0199936	0.0654305	-0.671657	-5.05575	0.00638445	0.857385	0.0759501	0.00132753	0.417942	0.0912494	0.0407301	0.137656	0.0706538	0.609835	0.0901629	0.0179191	0.496665	0.37037	0.298257	0.543737	ABCC1
ENSSSCG00000028712	-1.59774	0.242266	0.154755	0.18781	0.0200864	-0.0800709	-0.000291967	0.021443	0.0171386	0.0881028	-1.02304	0.00642887	0.641015	0.020014	0.314248	0.335909	0.623867	0.766183	0.729299	0.0706538	0.541152	0.0345576	0.352388	0.452206	0.633063	0.7014	0.814487	ATPAF2
ENSSSCG00000014374	-3.78031	0.408226	0.112789	0.338633	0.225093	-0.0122346	-0.000334625	-0.0429124	-0.0654641	0.501154	4.34893	0.00641958	0.966596	0.0940459	0.34969	0.241404	0.268083	0.305962	0.376953	0.0706538	0.64012	0.104456	0.370406	0.393037	0.497416	0.525833	0.708493	DND1
ENSSSCG00000026422	0.591347	-0.758998	-0.0380667	-0.427421	-0.453921	-0.710815	-0.000579238	-0.0461833	-0.00551163	1.46006	12.4601	0.00639413	0.187393	0.139971	0.475753	0.469209	0.957417	0.0966162	0.180746	0.0706538	0.299171	0.138474	0.423267	0.521702	0.710792	0.368821	0.592984	GPER1
ENSSSCG00000014406	-0.816575	0.669948	0.20455	0.222186	0.145154	-0.728819	9.8551e-05	-0.0665999	0.169242	0.0433662	-21.4896	0.00641303	0.147383	0.76447	0.903259	0.289037	0.0674823	0.953541	0.014964	0.0706538	0.264886	0.410552	0.553238	0.426763	0.34199	0.744113	0.306288	PRELID2
ENSSSCG00000014834	-2.99396	0.850306	-0.852405	-0.0354543	-0.431984	-0.132301	2.85727e-05	-0.0409296	-0.284751	1.46008	-12.3031	0.006425	0.830716	0.94381	0.142105	0.58865	0.0301372	0.170402	0.268845	0.0706538	0.602037	0.462401	0.245544	0.568791	0.288078	0.446806	0.654804	UCP3
ENSSSCG00000002704	3.15142	0.194893	0.245081	0.0777725	0.0569585	-0.0982268	-9.16402e-05	0.00301952	0.0429166	-0.280556	3.41208	0.00644024	0.46327	0.327651	0.0820071	0.864756	0.117832	0.216817	0.164468	0.0706785	0.468442	0.243861	0.19185	0.656587	0.397377	0.474121	0.579489	KARS
ENSSSCG00000024887	-14.3191	0.525412	-0.226418	-0.164038	0.0797459	0.947982	0.00024147	-0.039047	0.0527874	-0.0345753	7.17666	0.00650933	0.0155649	0.345988	0.630723	0.405311	0.487318	0.954607	0.250891	0.0713356	0.0911557	0.252127	0.474479	0.489292	0.587688	0.744116	0.644908	AGO3
ENSSSCG00000012279	0.41382	0.127432	0.174928	0.193265	0.0556086	-0.148016	-0.000279653	-0.0501377	0.0347628	0.0864938	0.174831	0.00652794	0.103329	0.00012005	0.013139	0.000186034	0.05841	0.563279	0.91152	0.0714359	0.220293	0.000976519	0.0730515	0.0063375	0.3328	0.641559	0.853439	ELK1
ENSSSCG00000028350	-3.40699	0.442789	0.170651	-0.149999	0.386132	-0.185948	2.8417e-05	0.051352	0.00694202	-0.678332	1.38704	0.00653949	0.545501	0.894325	0.064339	0.198049	0.908023	0.193071	0.792958	0.0714359	0.503999	0.447863	0.170196	0.359194	0.700569	0.462958	0.829753	LCAT
ENSSSCG00000026953	1.65599	-0.451119	0.0859259	0.0143328	-0.201101	-0.550927	-0.000215736	0.0175987	0.0306758	-0.219869	-3.7886	0.00654614	0.0848274	0.328382	0.658427	0.668391	0.641314	0.685808	0.50828	0.0714359	0.201431	0.24425	0.483536	0.59977	0.637349	0.677341	0.756858	TPGS2
ENSSSCG00000029450	-2.78895	0.159358	0.379436	0.364525	0.151981	0.246953	-7.21414e-05	0.00474544	0.0312888	-0.147216	0.978068	0.0065782	0.0364597	0.352276	0.000143556	0.741795	0.167241	0.433052	0.616716	0.0716848	0.133748	0.255311	0.00376106	0.623122	0.432284	0.589492	0.789638
ENSSSCG00000024091	-6.10305	-0.580834	-0.169264	-0.563372	-0.0581024	0.458148	1.29503e-05	0.076295	0.00681095	-0.145134	17.293	0.00660261	0.276117	0.964389	0.216301	0.154221	0.936933	0.852622	0.0301774	0.0718195	0.365186	0.467985	0.29674	0.317288	0.707091	0.722932	0.360604	ITGAD
ENSSSCG00000001605	0.00910261	-0.88919	-0.265554	-0.567021	0.0949884	-0.298648	0.00300352	0.0742303	-0.132659	-1.40676	0.586587	0.0066091	0.617087	7.39885e-07	0.325384	0.353234	0.249344	0.148993	0.953848	0.0718195	0.532031	2.41807e-05	0.358659	0.460716	0.486684	0.426176	0.857686	TSPO2
ENSSSCG00000006717	-9.29093	0.393332	-0.53409	-0.267476	-0.506126	0.676594	-0.000227672	0.0451343	0.116881	-0.270779	4.76843	0.00663399	0.0134877	0.215899	0.0257136	0.192881	0.0390828	0.536001	0.313028	0.0719891	0.085532	0.184969	0.10602	0.354597	0.307265	0.631625	0.677687	PHGDH
ENSSSCG00000001782	1.52786	-0.537396	0.0026948	0.216131	-0.256059	-0.335386	0.000639826	0.0990856	0.076174	-0.380543	-16.6291	0.00665621	0.340111	0.019387	0.325394	0.0457112	0.303258	0.538392	0.0239423	0.0721039	0.403768	0.0337825	0.358659	0.172638	0.515835	0.632545	0.344169	ABHD17C
ENSSSCG00000008360	-4.28238	-0.242747	0.14309	0.253476	0.104908	0.202168	2.85033e-05	0.0031062	0.123072	-1.11286	-5.64838	0.00668696	0.224894	0.808165	0.204538	0.885423	0.00106275	0.000460093	0.0669034	0.0721039	0.328603	0.423548	0.288969	0.662719	0.204233	0.137389	0.451533	CEP68
ENSSSCG00000013349	1.1384	0.174894	-0.0176477	0.138074	-0.0194335	-0.161017	-0.000278752	-0.0376	0.00321668	0.227015	2.496	0.00666334	0.202599	0.00244229	0.157727	0.0255507	0.89505	0.273553	0.247991	0.0721039	0.311553	0.00779782	0.258909	0.124788	0.697777	0.507722	0.643521	HTATIP2
ENSSSCG00000009589	-1.43783	-0.270418	0.208458	0.2929	0.330148	0.0421041	-9.88382e-05	0.0650352	-0.0137087	-0.0708418	3.0085	0.00669111	0.820953	0.443966	0.0929876	0.0123202	0.715901	0.824637	0.38329	0.0721039	0.598885	0.296235	0.2019	0.0858479	0.658129	0.71703	0.711309	SYK
ENSSSCG00000016695	-1.95902	-0.268196	0.118207	0.199109	0.164955	0.060935	0.000282981	0.0194152	-0.0495528	-0.0413013	1.51075	0.00668937	0.737393	0.0367701	0.466423	0.422519	0.192204	0.896463	0.645682	0.0721039	0.573528	0.0536392	0.419669	0.499218	0.447128	0.731119	0.796406
ENSSSCG00000022771	-2.01789	-0.201607	0.0187762	-0.0368474	-0.0974937	0.0311999	-0.000130671	-0.0122808	-0.0118098	0.275543	0.8685	0.00671495	0.825	0.188773	0.681584	0.500682	0.677763	0.257133	0.727212	0.0722603	0.600336	0.168971	0.490298	0.53297	0.648151	0.498054	0.814454	GPR107
ENSSSCG00000009615	0.474744	0.204336	0.131964	0.131253	0.0939749	-0.265998	-0.000343263	-0.0342123	-0.0189066	0.392989	1.53448	0.00674937	0.0754586	0.00174431	0.544588	0.0728774	0.517941	0.120155	0.542526	0.07253	0.189063	0.00620268	0.445921	0.22331	0.597573	0.398365	0.76739	NUDT18
ENSSSCG00000000641	3.08023	-0.750064	0.00553895	-0.57974	-0.00347473	-0.427308	-0.000366248	-0.0762253	0.0230031	1.80738	9.35766	0.00676781	0.445393	0.317482	0.304121	0.248799	0.822587	0.0511019	0.340262	0.0726275	0.458772	0.239211	0.34698	0.399108	0.683181	0.313154	0.686982	KLRK1
ENSSSCG00000015922	-7.36843	-0.56185	-0.200778	0.362397	0.243799	0.236486	-0.000383004	0.0342706	0.14855	-2.17802	-14.7841	0.00680102	0.539897	0.150286	0.17974	0.476681	0.0743852	0.00320195	0.0441496	0.0728179	0.500977	0.145196	0.273443	0.524918	0.350888	0.176592	0.412878	CERS6
ENSSSCG00000015196	-3.8316	-0.730672	-0.828773	-0.393592	0.0391563	-0.0444241	-0.00017886	0.0367156	-0.177484	1.55928	-16.3063	0.00680436	0.933706	0.627254	0.0959692	0.571659	0.0932647	0.0830957	0.0930078	0.0728179	0.631211	0.36533	0.204681	0.562976	0.371513	0.35255	0.489683
ENSSSCG00000030707	0.978103	0.21262	-0.169072	-0.236197	-0.390538	-0.258359	2.71249e-05	0.0116277	0.0172329	-0.0949599	-2.66019	0.00685653	0.0948529	0.796887	0.00989417	0.541343	0.561939	0.703367	0.322328	0.073275	0.211885	0.420346	0.0618032	0.550278	0.61423	0.682661	0.680679	SKIP
ENSSSCG00000021812	0.365818	-0.305367	-0.202499	-0.345107	-0.0397515	0.256661	-0.00018785	0.0217874	0.0391724	-0.419794	6.30599	0.00688133	0.230003	0.206924	0.101412	0.446394	0.366268	0.255333	0.114873	0.0734388	0.332704	0.179543	0.209981	0.511348	0.54144	0.497452	0.518385	MS4A1
ENSSSCG00000030443	-2.23967	-0.140358	-0.02257	0.00601908	-0.0769697	0.26148	-0.000204816	-0.00748062	0.014902	-0.0597784	-0.0799321	0.00706435	0.0128405	0.00587117	0.588536	0.553947	0.45315	0.71687	0.963609	0.0737473	0.0842124	0.0145915	0.461062	0.556838	0.574875	0.686979	0.859619	ASUN
ENSSSCG00000030426	0.974231	0.158712	-0.0562619	-0.072167	-0.0621824	-0.0716081	-0.000271208	-0.017488	0.00318703	0.302382	-0.602746	0.00701371	0.526916	0.00137681	0.796235	0.233998	0.887984	0.119122	0.759897	0.0737473	0.49547	0.00520225	0.524711	0.387598	0.697079	0.397952	0.82244	C9orf78
ENSSSCG00000026326	1.93863	0.265812	0.105233	-0.0985669	0.0630432	-0.483789	-0.000210916	-0.0536012	-0.0720396	0.627469	15.5553	0.00695887	0.0189244	0.119592	0.37917	0.0330485	0.0671683	0.0582864	6.22446e-05	0.0737473	0.0997794	0.123751	0.384476	0.143983	0.341246	0.322767	0.02554	CCNF
ENSSSCG00000012056	-0.740029	0.285954	0.000413304	0.0455225	0.0494406	-0.200736	-0.000390437	-0.034841	-0.080488	0.493915	17.267	0.00692967	0.336135	0.0104081	0.97365	0.189051	0.0578753	0.157966	4.85053e-05	0.0737473	0.401554	0.0217004	0.571507	0.351217	0.3328	0.436463	0.02554	CHAF1B
ENSSSCG00000000290	1.77948	0.151256	-0.0499428	0.0432377	-0.0998674	-0.0197121	-0.00032052	-0.0135165	-0.0100898	0.441587	3.77773	0.00704288	0.854284	0.000168576	0.219005	0.330314	0.643063	0.0213387	0.0556616	0.0737473	0.608975	0.00121439	0.298892	0.448616	0.637938	0.248409	0.43809	COPZ1
ENSSSCG00000007252	-4.00615	-0.279541	-0.231934	-0.352599	-0.0296432	0.337579	1.57815e-06	0.000702698	0.0617166	-0.453618	0.484142	0.00695791	0.0891396	0.990806	0.0496592	0.978233	0.136146	0.18088	0.888003	0.0737473	0.205596	0.474397	0.148392	0.685717	0.41228	0.453874	0.850421	DNMT3B
ENSSSCG00000000958	-2.18442	0.236932	0.0177434	0.101041	0.035438	0.246378	-0.000130034	-0.00418301	0.103821	-0.586706	-5.50047	0.00693101	0.132123	0.256404	0.811157	0.846832	0.00396508	0.0420304	0.0670841	0.0737473	0.250015	0.207882	0.528433	0.652257	0.212233	0.301724	0.451533	DYRK2
ENSSSCG00000010688	-0.664754	-0.143996	-0.103271	-0.0767842	-0.0812146	0.155338	4.53623e-05	0.0147143	0.0108656	0.0750347	-1.57879	0.00707205	0.127141	0.517985	0.506649	0.262375	0.592975	0.656955	0.384902	0.0737473	0.244823	0.326236	0.433291	0.408517	0.622853	0.669431	0.712459	MCMBP
ENSSSCG00000016045	-4.14889	-0.24306	-0.0843311	0.00341007	-0.0108375	0.281537	-0.000101965	-0.00482939	0.0101472	-0.222173	1.13317	0.00702943	0.105796	0.384719	0.859151	0.824983	0.767729	0.428035	0.703015	0.0737473	0.222978	0.270495	0.541056	0.647595	0.670227	0.587218	0.81109	PMS1
ENSSSCG00000022359	-0.657054	0.227265	-0.198437	-0.197765	0.00844051	-0.103948	-0.000371793	-0.022991	0.0391291	0.0488744	2.60558	0.00703766	0.519247	0.00227761	0.127732	0.277416	0.231789	0.855545	0.358597	0.0737473	0.492535	0.00744199	0.233736	0.419461	0.475409	0.723179	0.695528	RNF113A
ENSSSCG00000003648	-2.05813	-0.13379	-0.0647689	-0.045704	0.0301615	0.169895	-0.000110269	-0.00700248	0.0128662	0.194481	-1.54604	0.0070465	0.073652	0.098372	0.478936	0.564749	0.491204	0.218662	0.352438	0.0737473	0.186894	0.10793	0.424313	0.560756	0.588582	0.474209	0.692072	RRAGC
ENSSSCG00000003582	7.17993	-0.507312	0.340005	0.365394	0.5597	-1.16323	0.000988836	-0.0664981	0.00712273	-1.09991	-16.0806	0.00704873	0.00316141	0.000738422	0.176925	0.150508	0.919472	0.0653361	0.0174507	0.0737473	0.0493875	0.00331394	0.271544	0.312613	0.702396	0.332294	0.317979	SMPDL3B
ENSSSCG00000014792	3.4944	0.140553	0.148075	0.0751238	0.0173669	-0.264083	-0.00014901	-0.0267231	0.0447427	-0.155897	0.138852	0.00704396	0.0125401	0.0384289	0.181239	0.0458245	0.0333987	0.359166	0.937046	0.0737473	0.0834505	0.0553122	0.274137	0.172699	0.291896	0.557072	0.854797	STIM1
ENSSSCG00000005787	2.5119	0.125853	0.330693	0.26489	0.184208	-0.304078	-0.000292461	-0.0330753	0.0250272	-0.00989569	0.480239	0.00706699	0.00216105	6.18034e-05	0.000180189	0.00724232	0.171943	0.947923	0.760589	0.0737473	0.0452901	0.000605288	0.00444737	0.0630082	0.435011	0.743206	0.82244
ENSSSCG00000009730	-2.87313	-0.222819	0.0377646	0.089323	0.00680957	0.0276749	-0.000391295	-0.0548047	0.0841551	-0.0873034	-5.44862	0.00696822	0.855572	0.00117313	0.81768	0.0117213	0.0121257	0.738047	0.0550983	0.0737473	0.609227	0.00462668	0.529934	0.0834809	0.253028	0.69313	0.437112
ENSSSCG00000020961	-2.60137	0.269448	-0.513172	-0.189658	-0.205915	-0.0588697	-1.59263e-05	0.0230357	-0.0799878	0.571953	6.78744	0.00694207	0.770179	0.905595	0.00896559	0.350577	0.0531583	0.0891265	0.0516196	0.0737473	0.583303	0.451346	0.0587772	0.459695	0.328967	0.361313	0.429748
ENSSSCG00000014565	4.70893	1.25913	-0.55706	-0.179894	-0.678305	-0.467337	-0.000181699	0.0845945	-0.123447	-0.587185	16.1292	0.00707017	0.56583	0.753605	0.643793	0.454717	0.461538	0.674057	0.324326	0.0737473	0.512356	0.407272	0.478788	0.515276	0.578477	0.674957	0.680898
ENSSSCG00000010686	-1.58212	0.341476	0.251612	0.216554	0.160054	0.00577498	-0.000343878	-0.0418472	-0.0519293	0.875602	2.95357	0.00713737	0.981812	0.0466237	0.506209	0.175749	0.286986	0.0427179	0.483106	0.0741291	0.643239	0.0636057	0.433291	0.339743	0.506787	0.30375	0.747642	BAG3
ENSSSCG00000005308	-0.00367021	0.596334	0.0160117	0.00612996	-0.0363755	-0.48061	0.000543562	0.0121377	0.0292216	-1.01644	-6.01291	0.00711837	0.250941	0.0643191	0.997874	0.820213	0.719733	0.143024	0.409714	0.0741291	0.347289	0.080034	0.577362	0.646294	0.658842	0.419235	0.724978	RUSC2
ENSSSCG00000016333	-4.71334	-0.24839	0.140891	-0.144083	0.0732888	0.246881	8.79207e-05	0.0456333	0.0196527	-0.0625209	-3.13885	0.00713686	0.169937	0.473455	0.10357	0.0482064	0.574807	0.83207	0.31841	0.0741291	0.284833	0.308804	0.212344	0.177552	0.618274	0.719035	0.678886
ENSSSCG00000000841	0.965424	-0.172837	-0.20396	-0.110599	-0.168328	-0.155469	0.000168271	0.018515	0.0513491	-0.454228	-8.57511	0.00716531	0.200264	0.0535549	0.10751	0.242396	0.0441838	0.0346223	0.000538219	0.0741556	0.309917	0.0702471	0.216299	0.394271	0.316519	0.284542	0.0776429	APPL2
ENSSSCG00000014972	-2.88967	-0.188019	-0.14556	-0.125416	0.0345009	0.31669	-3.18874e-05	-0.00258365	0.037688	-0.0412822	-3.65138	0.00717155	0.0204161	0.729955	0.163576	0.877934	0.165772	0.851962	0.126126	0.0741556	0.103437	0.399946	0.26211	0.66078	0.431695	0.722907	0.533617	CCDC82
ENSSSCG00000028343	0.550049	0.130192	-0.180308	-0.0672942	-0.0444599	-0.015454	-0.000362535	-0.0197783	-0.029802	0.441049	6.29916	0.00718722	0.867801	6.01608e-06	0.0687157	0.103232	0.115933	0.00860757	0.000630102	0.0741556	0.612371	0.000107421	0.17556	0.262032	0.395899	0.211777	0.083344	MRPL9
ENSSSCG00000026054	-1.53296	0.233999	-0.0908106	-0.187723	-0.0740283	-0.083052	-0.000425391	-0.0468573	0.0271952	0.254338	4.32134	0.007163	0.621044	0.000900742	0.437684	0.0399464	0.424272	0.36515	0.143248	0.0741556	0.53358	0.00383484	0.40853	0.159736	0.564419	0.559903	0.55309
ENSSSCG00000025600	-1.14039	0.211333	-0.0416367	0.0190052	-0.044639	-0.0355909	-0.000226001	-0.0167991	0.0056678	-0.0175052	2.96385	0.00718777	0.807038	0.0353042	0.885035	0.390204	0.848918	0.944851	0.259031	0.0741556	0.595702	0.0520426	0.548033	0.48144	0.689064	0.742253	0.647612
ENSSSCG00000021802	-5.14471	-0.230703	-0.0680771	-0.146826	-0.0132762	0.482219	-0.000103839	-0.0445459	0.0414782	0.0358839	0.607417	0.00719896	0.00593325	0.356018	0.535455	0.03919	0.212464	0.893934	0.832894	0.0741722	0.0610672	0.257417	0.442886	0.158224	0.461479	0.730871	0.839618	ABHD17B
ENSSSCG00000009472	-5.30954	-0.233904	0.106229	0.156284	0.125298	0.601841	6.85376e-05	0.0146806	0.0360091	-0.432228	-6.12001	0.00722614	0.000958543	0.549295	0.570024	0.483544	0.276323	0.119198	0.0457181	0.0742898	0.0402979	0.337322	0.454592	0.526597	0.50252	0.397952	0.415911	FBXL3
ENSSSCG00000002540	0.915951	-0.220244	-0.198859	-0.176514	-0.212497	0.11392	0.000430606	-0.00308935	-0.058471	0.307538	-1.19058	0.0072645	0.459207	0.000613006	0.202836	0.877472	0.0694712	0.250877	0.665962	0.0742898	0.466411	0.00293795	0.287876	0.660766	0.344679	0.4954	0.800865	PPP2R5C
ENSSSCG00000009807	4.09149	0.254963	0.0243932	-0.260537	-0.18128	-0.455629	-7.56526e-05	-0.0534122	0.0694663	-0.327701	-1.34179	0.00724551	0.0183367	0.540259	0.0812537	0.0297226	0.0662099	0.281822	0.677	0.0742898	0.0985961	0.334544	0.191182	0.135622	0.340779	0.512538	0.803556	RHOF
ENSSSCG00000020665	0.362944	0.144907	0.0412829	-0.115502	-0.232982	-0.303503	-0.000170654	-0.0391849	0.0504917	-0.272314	4.228	0.00723165	0.00599864	0.023102	0.00452341	0.0059918	0.0199321	0.124285	0.0264974	0.0742898	0.0615013	0.0382325	0.0394096	0.0557908	0.274308	0.401419	0.35214	TAF6L
ENSSSCG00000014136	3.05043	-0.269411	0.222956	0.173341	0.0574613	-0.173548	-0.000110786	0.0424555	-0.0574817	0.401596	-3.16293	0.00727561	0.364843	0.406118	0.356406	0.0878857	0.141637	0.228115	0.362375	0.0742898	0.418559	0.279807	0.37356	0.243673	0.414594	0.480201	0.697781	VCAN
ENSSSCG00000000911	-2.73365	0.329497	0.302741	0.0828505	0.0859307	-0.154559	-0.000264012	-0.105586	0.025446	0.646196	-3.92636	0.00727749	0.506067	0.113461	0.296624	0.00150103	0.582047	0.104251	0.340468	0.0742898	0.48701	0.119515	0.3429	0.0245078	0.620338	0.379635	0.687216
ENSSSCG00000028069	0.69144	-0.125429	0.109844	0.128489	-0.0334012	0.0228784	7.23057e-05	0.0104813	0.00260494	0.131344	-2.69819	0.00725187	0.795264	0.245896	0.0349827	0.362137	0.883987	0.380403	0.0952982	0.0742898	0.592135	0.202275	0.123887	0.466205	0.696552	0.566919	0.491798
ENSSSCG00000028299	-6.66707	0.867291	0.0530835	-0.100406	-0.0211741	0.300727	0.000368837	-0.0104929	0.0977376	-0.147963	-10.1009	0.0073052	0.61952	0.372326	0.983076	0.890913	0.411682	0.874693	0.330104	0.0742948	0.533184	0.264924	0.57367	0.664245	0.561033	0.728474	0.681645	ACAA
ENSSSCG00000014436	-4.032	0.897039	0.882464	0.819767	0.745582	-0.200533	0.0002548	0.153762	-0.112987	-1.41463	8.50729	0.00731025	0.757529	0.56146	0.238517	0.0669604	0.370271	0.196581	0.449909	0.0742948	0.578559	0.341853	0.311416	0.213143	0.542819	0.466179	0.736599	ARHGEF37
ENSSSCG00000010577	-2.43837	0.921841	0.679654	0.274141	0.466136	-0.474778	0.000345328	-0.115335	0.308179	-1.79869	-23.633	0.00731633	0.439394	0.435014	0.439934	0.204626	0.0169969	0.0859581	0.0474244	0.0742948	0.455426	0.29247	0.409014	0.365111	0.269754	0.356563	0.41916	ELOVL3
ENSSSCG00000011704	-4.55614	-0.800585	-0.556287	-0.341883	0.0225658	0.0748391	0.000398595	-0.0544881	-0.024153	0.00574288	-15.9135	0.00729921	0.88964	0.31129	0.394236	0.465106	0.827866	0.99511	0.107571	0.0742948	0.618986	0.236485	0.390416	0.520277	0.683891	0.752502	0.512531	WWTR1
ENSSSCG00000001943	-7.24758	-0.990278	-0.103129	-0.768536	-0.448455	0.212395	0.00333827	0.0388024	-0.0996152	-1.45285	-3.73014	0.00737375	0.765764	1.37944e-06	0.414827	0.662367	0.456559	0.20736	0.761393	0.0744828	0.581568	3.65563e-05	0.398274	0.597478	0.576225	0.469767	0.82244	PAX9
ENSSSCG00000020711	-5.79828	-0.216229	-0.236308	-0.00612792	-0.121145	0.492077	-1.43777e-05	0.0306423	0.0209039	-0.275356	-3.40021	0.00738291	0.00245021	0.890409	0.0913367	0.129981	0.487818	0.274859	0.213468	0.0744828	0.0463539	0.446578	0.200709	0.291916	0.587908	0.507961	0.623334	RAB33B
ENSSSCG00000026931	1.21595	0.274647	0.0483826	0.291284	0.12293	-0.161241	-0.000347241	-0.0487423	-0.0670869	0.712094	3.11549	0.00736074	0.417854	0.013777	0.143811	0.0571111	0.0913897	0.0383294	0.364307	0.0744828	0.446076	0.0264374	0.246905	0.194556	0.37042	0.293848	0.698858	SERTAD1
ENSSSCG00000008247	2.92916	0.17619	-0.212337	-0.12711	-0.0676433	-0.171635	-0.000121743	-0.0162971	-0.00963022	0.229048	3.08361	0.0073777	0.17723	0.164574	0.139114	0.327731	0.702555	0.286337	0.175397	0.0744828	0.289876	0.154093	0.243699	0.44687	0.655076	0.51552	0.589183	SUCLG1
ENSSSCG00000026139	-5.6668	0.620743	0.186169	0.125202	0.306854	0.522968	-0.000344473	0.0362974	-0.0529431	-0.749825	10.3775	0.00737825	0.267709	0.239948	0.763763	0.515887	0.543763	0.301267	0.169249	0.0744828	0.358825	0.198881	0.515321	0.540061	0.606723	0.523738	0.583376	TIFA
ENSSSCG00000009127	-5.15366	0.393328	-0.206745	-0.215673	-0.106646	0.554537	0.000157909	0.117483	-0.0842845	0.0495448	2.16331	0.00739976	0.0627787	0.410266	0.668574	0.00217843	0.130547	0.913559	0.647084	0.0745557	0.173443	0.281621	0.485858	0.0301445	0.407957	0.734697	0.796537	ALPK1
ENSSSCG00000006267	-5.59414	-0.319499	0.13279	0.0881666	0.101951	0.566097	0.00046265	0.0370753	0.0156843	-0.581286	-7.38597	0.00742118	0.0149836	0.00657456	0.852558	0.196943	0.728184	0.125984	0.0728316	0.0746745	0.0896142	0.0156843	0.538878	0.358261	0.661257	0.402547	0.459082	PCMTD1
ENSSSCG00000006235	0.545679	-0.186648	0.0892304	-0.0491312	-0.0168078	-0.115245	-0.000215085	-0.028537	0.0997031	-0.59475	-1.23734	0.00743163	0.371764	0.0239164	0.475158	0.0965267	0.000873348	0.0122986	0.598691	0.0746826	0.422596	0.0391368	0.423127	0.253888	0.193469	0.226226	0.7845	TOX
ENSSSCG00000022318	-6.23869	0.462348	0.222492	-0.0975591	-0.0183733	0.272313	0.000888762	0.250336	-0.09314	-0.808311	3.66405	0.00744781	0.429729	0.000704033	0.502325	3.40648e-06	0.168511	0.145358	0.521051	0.0747483	0.451714	0.00321128	0.431961	0.000466052	0.433088	0.42191	0.76188	ERG
ENSSSCG00000025610	2.05567	-0.470627	-0.0721038	-0.273085	-0.191827	-0.591809	-8.17837e-05	-0.0110953	0.0481843	0.574019	4.89845	0.00745945	0.0903196	0.737512	0.661394	0.794096	0.493034	0.343092	0.421267	0.0747682	0.206638	0.402462	0.484097	0.638063	0.588582	0.54897	0.726962	AGAP3
ENSSSCG00000029482	1.83102	-0.354088	0.30893	0.371849	-0.237905	-0.346196	0.00035239	0.129131	-0.017962	-0.297089	-4.3454	0.00747158	0.18299	0.0531134	0.00942918	0.00053377	0.732336	0.504664	0.355544	0.0747931	0.295165	0.0699029	0.0604762	0.0128995	0.662291	0.619997	0.693528	CHST15
ENSSSCG00000009840	-0.506448	0.186309	0.195875	0.184983	0.131961	0.0554864	7.0952e-06	0.0337935	-0.0520071	0.0893068	2.72974	0.00748576	0.677896	0.937332	0.174831	0.0515746	0.0597295	0.689086	0.247456	0.0748382	0.555067	0.460579	0.26964	0.183176	0.33397	0.678551	0.643344	PRKAB1
ENSSSCG00000007811	5.14175	0.219795	0.149545	0.234466	0.0420863	-0.350234	-0.000116264	-0.0527124	0.0780749	-0.502042	-4.93134	0.00754741	0.03235	0.289507	0.140307	0.0144643	0.020948	0.0693345	0.0793301	0.0753574	0.12656	0.225148	0.244572	0.093161	0.277574	0.33708	0.466627	LAT
ENSSSCG00000024827	-1.02394	-0.214998	-0.249196	-0.214197	-0.161176	0.079664	0.000426407	0.0613023	-0.00878759	-0.289012	-5.16812	0.00762205	0.59349	0.000504055	0.126531	0.00435042	0.775826	0.276535	0.066817	0.0753712	0.522747	0.0025648	0.23308	0.0460674	0.671329	0.509154	0.451533	ABTB1
ENSSSCG00000017638	2.24716	0.804181	0.248805	-0.125403	-0.278316	-0.755473	0.000158214	-0.0500047	0.109548	-0.850427	4.74997	0.00762887	0.160861	0.685564	0.615709	0.500044	0.33473	0.370989	0.63715	0.0753712	0.276657	0.384848	0.469653	0.532733	0.530526	0.563323	0.794238	BZRAP1
ENSSSCG00000002269	0.419061	0.189597	-0.0151358	-0.023647	-0.152302	-0.0248975	-0.00026377	-0.0119145	-0.0279855	0.35815	8.07325	0.00757427	0.856087	0.00827084	0.364108	0.504768	0.307791	0.123542	0.00204536	0.0753712	0.609396	0.0184391	0.377011	0.534811	0.518458	0.401396	0.1479	MTHFD1
ENSSSCG00000024235	1.2513	0.12533	0.0410534	0.0447168	-0.0312464	-0.172442	-0.000244349	-0.0312697	-0.034643	0.419247	3.70822	0.007596	0.0652991	0.000490959	0.578813	0.011058	0.0645541	0.0102341	0.0248575	0.0753712	0.176379	0.00252448	0.457534	0.0806529	0.338268	0.220729	0.345633	NPLOC4
ENSSSCG00000014275	0.743857	-0.745876	-0.124184	-0.187901	-0.183309	-0.475979	0.00131854	0.110419	-0.130442	-0.149024	-7.31155	0.00761147	0.380053	0.00171164	0.953422	0.122515	0.238505	0.869143	0.441139	0.0753712	0.425623	0.00610876	0.56661	0.283282	0.479769	0.726333	0.735148	SLC22A4
ENSSSCG00000030567	2.15961	0.179834	0.0541273	0.0158304	-0.0742932	-0.216106	-0.000177028	-0.029326	-0.013303	0.185038	4.47387	0.0075718	0.106311	0.0531116	0.568656	0.0835396	0.608379	0.390782	0.0580187	0.0753712	0.223412	0.0699029	0.454043	0.238926	0.627316	0.570654	0.441431	SSR3
ENSSSCG00000005683	-0.197332	0.203103	0.0795439	0.0715473	-0.0160949	-0.0995508	0.000128432	0.00613538	0.0327991	-0.238301	-3.40811	0.0076144	0.500863	0.204639	0.717406	0.744959	0.264413	0.33428	0.184494	0.0753712	0.485687	0.178428	0.501978	0.623887	0.496733	0.544195	0.596982	TOR1B
ENSSSCG00000004720	-1.52506	-0.369857	-0.0323067	0.0466451	-0.0867302	-0.319011	0.000336225	0.0557264	-0.00803828	0.536826	-8.51741	0.00761638	0.225412	0.0743882	0.886503	0.108532	0.87827	0.226696	0.0758158	0.0753712	0.328997	0.0887848	0.548655	0.267827	0.69534	0.479317	0.460741
ENSSSCG00000006815	-3.33072	1.08267	0.534702	-0.492497	0.388991	-0.337862	0.000585745	-0.0193036	0.164056	-2.12543	-2.34326	0.00763634	0.688012	0.285017	0.212082	0.846134	0.293081	0.120637	0.860818	0.0753712	0.55847	0.223102	0.294228	0.65221	0.510553	0.398761	0.84548
ENSSSCG00000001011	2.74307	-0.239527	0.237113	0.277717	-0.00868264	-0.0383657	0.000298651	0.0765778	-0.0767253	0.191291	-5.25928	0.00765246	0.819744	0.016792	0.0356309	0.0012185	0.0332798	0.511062	0.0983311	0.0754342	0.598662	0.0305135	0.124743	0.0216686	0.291896	0.622491	0.49813	SERPINB1
ENSSSCG00000005096	-3.2731	-0.202833	-0.101411	0.0964546	0.137778	0.597284	-0.000175326	0.00388551	0.0227837	-0.168975	-2.64744	0.00771502	0.00027638	0.0866222	0.111697	0.834408	0.427561	0.479646	0.303472	0.0759542	0.0311417	0.0983364	0.21964	0.649896	0.565285	0.608384	0.674684	HIF1A
ENSSSCG00000013115	5.53106	0.230433	0.262114	0.312331	-0.0430214	-0.38195	-0.000430872	-0.059527	0.103494	-0.703548	0.130629	0.00775153	0.02645	0.000717308	0.00755667	0.00869421	0.00438506	0.017881	0.964201	0.0761202	0.116435	0.00323904	0.0531738	0.0695739	0.212233	0.236033	0.859943	CD5
ENSSSCG00000008590	0.785765	-0.492347	-0.135385	-0.11106	0.0436431	-0.33766	0.00067815	-0.0979487	-0.0661206	-0.232682	-1.97629	0.00774574	0.391864	0.0129823	0.882346	0.0424226	0.371838	0.702006	0.753304	0.0761202	0.432432	0.0254283	0.54728	0.164616	0.543314	0.682283	0.821181	MFSD2B
ENSSSCG00000026087	-11.5345	-0.957129	0.153571	-0.301509	-0.0597234	0.86435	0.000640876	0.120355	-0.11309	-0.291864	11.4807	0.00776834	0.223349	0.195998	0.735206	0.168541	0.397799	0.796719	0.309979	0.0761888	0.327368	0.173215	0.506694	0.333564	0.553612	0.709285	0.676444	GKAP1
ENSSSCG00000026465	-2.75491	-0.295535	0.42325	0.185928	0.120566	0.032975	0.000532905	0.0190754	-0.0727564	0.210844	6.34051	0.00777892	0.875884	0.00127836	0.0559923	0.473921	0.092809	0.554242	0.0934986	0.0761961	0.614774	0.00491915	0.158115	0.523299	0.371404	0.639521	0.490181	BRE
ENSSSCG00000010882	-11.0435	-0.361479	-0.151325	-0.0666945	0.314836	0.975125	2.96336e-05	-0.0015176	0.00465729	-0.224265	-2.86007	0.00779695	0.000801934	0.870644	0.0716685	0.963599	0.927575	0.600018	0.531033	0.0762005	0.0389375	0.440607	0.179361	0.681208	0.705163	0.653966	0.764491	CNST
ENSSSCG00000005611	-5.70254	-0.297945	0.132968	-0.0592444	-0.0657994	0.194591	-0.000253491	0.0107949	0.0233732	0.178332	-2.37816	0.00779904	0.36752	0.0999604	0.51907	0.68765	0.589801	0.617093	0.518876	0.0762005	0.420247	0.109176	0.436561	0.605585	0.622308	0.659073	0.761663	ZNF79
ENSSSCG00000009178	0.610557	0.176114	-0.245761	-0.284899	-0.212116	-0.012571	-0.000130105	-0.0311601	-0.0337043	0.483339	8.5389	0.00781993	0.921576	0.141051	0.0174299	0.0641239	0.199554	0.0321134	0.000632646	0.0763083	0.62774	0.139148	0.0849585	0.20823	0.452053	0.280601	0.083344	H2AFZ
ENSSSCG00000029474	-3.49966	0.297817	-0.110746	-0.182062	-0.226239	0.0451464	-0.000395516	-0.00886892	0.0480692	0.0139816	7.23413	0.00796762	0.837381	0.0122053	0.47499	0.752999	0.281396	0.969375	0.0583224	0.0763567	0.60398	0.0244383	0.423127	0.626637	0.504573	0.746757	0.441431	AVEN
ENSSSCG00000010288	0.525664	-0.149744	0.0932995	-0.00274658	0.037059	-0.17974	-1.88117e-05	0.010145	0.0286459	-0.345093	-0.708196	0.00788046	0.0999291	0.801879	0.527197	0.453623	0.184565	0.0623793	0.711521	0.0763567	0.216883	0.42184	0.439125	0.514694	0.442636	0.328395	0.812828	DNAJB12
ENSSSCG00000028696	0.448798	0.226802	0.451798	0.195831	0.351009	-0.277874	-0.000272275	-0.0141134	-0.0253774	0.237627	9.41786	0.00798251	0.102537	0.022516	0.00326732	0.507625	0.442434	0.39296	0.002743	0.0763567	0.219681	0.0375694	0.0324582	0.535921	0.569702	0.571958	0.166114	FEN1
ENSSSCG00000021511	-3.34047	-0.443336	-0.356327	-0.372376	-0.211059	0.0686219	-5.6929e-05	0.0020512	-0.0656472	0.623843	11.7197	0.00790605	0.830161	0.794768	0.335496	0.958985	0.31753	0.243041	0.0362816	0.0763567	0.601825	0.419728	0.36339	0.679581	0.523167	0.491718	0.383099	GCSAM
ENSSSCG00000017128	-11.4787	0.602675	-0.552203	-0.516835	-0.448278	0.89175	0.000121994	0.140156	0.0710201	0.195915	-5.4133	0.00796335	0.0500926	0.681625	0.253585	0.0141747	0.427879	0.790373	0.463749	0.0763567	0.15605	0.383704	0.320431	0.0927285	0.565285	0.707633	0.739699	HEXDC
ENSSSCG00000029589	-4.64087	-0.286732	0.10307	0.167823	0.176134	0.152562	0.000324729	0.0206869	-0.0328618	-0.291448	3.25948	0.00792242	0.44946	0.0268935	0.597124	0.426692	0.42156	0.3992	0.364775	0.0763567	0.460996	0.0426269	0.464154	0.501519	0.564394	0.574847	0.699591	HIBADH
ENSSSCG00000023796	2.99998	-0.251185	-0.29248	-0.00502561	-0.317607	-0.299674	0.000259833	0.037874	0.0157344	-0.0152109	-8.70482	0.00792778	0.105726	0.0482624	0.0142349	0.108732	0.667625	0.960917	0.0123042	0.0763567	0.222963	0.0651734	0.0763927	0.267899	0.64463	0.745417	0.28991	IL18BP
ENSSSCG00000001362	2.63952	0.252222	-0.166434	-0.0597872	-0.181276	-0.414515	-0.000132389	-0.0474624	0.0596371	-0.101691	-3.31647	0.00785993	0.0300268	0.291121	0.394519	0.0462301	0.108773	0.733726	0.295604	0.0763567	0.123683	0.225977	0.390416	0.17347	0.387079	0.691757	0.669986	MDC1
ENSSSCG00000000961	-13.2715	-1.1952	-0.771108	-0.525188	0.219795	1.1534	0.00352059	0.157337	-0.479553	1.26879	21.5845	0.00787304	0.20572	1.01372e-05	0.327622	0.204022	0.00657429	0.377115	0.13906	0.0763567	0.313681	0.00016019	0.359478	0.364417	0.23225	0.565605	0.546927	MIOX
ENSSSCG00000030906	0.627687	-0.629934	0.0807357	-0.300011	0.499769	-0.476111	0.00145931	-0.0353071	-0.0457515	-0.683157	-13.9654	0.00788262	0.302713	0.00014942	0.0741856	0.541358	0.60605	0.361404	0.091566	0.0763567	0.381911	0.00112049	0.182008	0.550278	0.62637	0.558149	0.486796	MPL
ENSSSCG00000017983	-0.108858	-0.270137	-0.0775217	-0.170633	0.0314552	-0.133296	3.28144e-05	0.0164777	0.0255239	-0.103553	-0.349286	0.0079291	0.477935	0.809305	0.422827	0.496879	0.506886	0.751962	0.917445	0.0763567	0.475598	0.423956	0.401723	0.531421	0.593709	0.698059	0.853606	PER1
ENSSSCG00000029470	0.572781	0.206812	0.285129	0.450244	0.0361196	-0.267705	-0.000362726	-0.0352609	-0.0197008	0.207448	8.83478	0.00798256	0.0870404	0.00143045	0.00038428	0.0729279	0.509741	0.409681	0.00206632	0.0763567	0.203287	0.00534633	0.00737056	0.22331	0.594133	0.579284	0.1479	POMP
ENSSSCG00000010860	7.83961	-0.661815	0.261108	0.138037	0.0187637	-0.908886	0.000576001	-0.0187163	0.0643733	-0.587549	-8.29716	0.00795257	0.0615067	0.0922429	0.856175	0.765507	0.485733	0.456836	0.36121	0.0763567	0.172089	0.102902	0.540007	0.63098	0.587333	0.597688	0.697109	PSEN2
ENSSSCG00000024390	-1.1057	0.192728	-0.148281	-0.0180345	0.300681	-0.13313	-0.000158326	0.00997629	-0.0785299	0.694353	4.74639	0.00788864	0.34171	0.106515	0.00114226	0.571297	0.00970818	0.00678504	0.0639135	0.0763567	0.404399	0.114107	0.0161555	0.562976	0.239176	0.201879	0.447841	PSMB3
ENSSSCG00000022467	8.67376	0.588867	0.3524	0.290939	-0.0745185	-1.36872	-0.00032017	-0.136627	0.0808126	-0.775524	-2.88296	0.00794075	0.00248645	0.272073	0.409753	0.0196585	0.354872	0.270754	0.712828	0.0763567	0.0463761	0.215972	0.396414	0.108705	0.537876	0.505729	0.812828	VPREB1
ENSSSCG00000023494	-3.16873	-0.502223	0.433419	0.57858	0.222036	-0.262122	0.000277832	0.116801	0.082861	-1.12552	-24.4665	0.0079405	0.462474	0.262037	0.122035	0.0130797	0.252831	0.0684661	0.00080662	0.0763567	0.468171	0.210627	0.229099	0.0890159	0.48853	0.33577	0.0962785
ENSSSCG00000004506	0.795704	-0.30192	0.00498337	0.080275	0.14842	-0.20858	0.000449127	0.0292345	-0.069443	-0.22708	-2.90471	0.00802566	0.356132	0.00696239	0.740208	0.30071	0.122491	0.536374	0.454827	0.0764856	0.413702	0.0163958	0.50866	0.433943	0.402685	0.631705	0.737434	CTIF
ENSSSCG00000004275	-0.880399	-0.384974	-0.0484433	-0.0410138	-0.302638	0.0359951	0.000681842	0.119045	0.0393571	-0.886173	-11.6647	0.00800913	0.887675	0.00143019	0.385657	0.00196209	0.461249	0.0582233	0.024112	0.0764856	0.618452	0.00534633	0.386995	0.0285266	0.57824	0.322611	0.34494	FAM135A
ENSSSCG00000010580	2.42236	0.140757	-0.109822	-0.0909893	0.0232841	-0.0668406	-0.000221105	-0.0046019	-0.00166439	0.104022	0.980287	0.00801605	0.506158	0.00357999	0.200706	0.72725	0.934333	0.543687	0.584065	0.0764856	0.48701	0.0102377	0.286994	0.617013	0.706786	0.635302	0.780216	NFKB2_TV2
ENSSSCG00000005975	-1.35216	-0.303095	0.470083	0.0147131	0.284034	-0.0571549	0.000152918	0.0144091	0.0402328	-0.491277	-7.39701	0.00805892	0.78372	0.3121	0.00816187	0.607468	0.349743	0.178915	0.0644832	0.0767083	0.588806	0.236831	0.0557332	0.576123	0.535815	0.452462	0.448784	MTSS1
ENSSSCG00000011326	4.37122	-0.712399	-0.184788	-0.612225	-0.384397	-0.800196	-0.000149347	-0.010462	0.0638161	0.970822	7.73228	0.00807272	0.142074	0.680602	0.369147	0.868197	0.563879	0.295394	0.411856	0.0767453	0.26011	0.383275	0.379208	0.657719	0.614527	0.519951	0.724978	PTH1R
ENSSSCG00000011600	-0.0143989	-0.380676	-0.141129	-0.419902	-0.0320557	-0.379108	0.000417119	0.0448736	0.0112583	-0.325226	-9.89063	0.0081211	0.166135	0.0406401	0.127149	0.209833	0.834316	0.478087	0.0556225	0.0771106	0.281332	0.0576589	0.233358	0.36881	0.685489	0.608263	0.43809
ENSSSCG00000022945	-4.40099	0.80419	-0.185589	-0.145933	-0.0431819	-0.0907123	-0.000551548	-0.0881633	-0.0870494	2.2569	5.70572	0.00813407	0.879616	0.185168	0.969543	0.229837	0.479932	0.0395645	0.582319	0.0771393	0.616058	0.166751	0.570471	0.384763	0.585421	0.297645	0.780176	UCHL1
ENSSSCG00000007818	-0.256407	0.16523	-0.024163	0.0446857	-0.0665808	-0.131996	-0.000144632	0.0321804	-0.0219911	0.169299	3.84715	0.00815713	0.276131	0.0859267	0.547622	0.0426274	0.363888	0.405494	0.0776968	0.0771691	0.365186	0.0978693	0.446811	0.164948	0.540579	0.578196	0.464626	KDM8
ENSSSCG00000008598	6.08185	-0.26812	0.275451	0.45939	0.126664	-0.594769	0.00017843	0.026302	0.0451427	-0.493439	-9.95266	0.00815515	0.00362624	0.186795	0.0112159	0.296762	0.243207	0.136822	0.00709779	0.0771691	0.0507053	0.167739	0.0669998	0.432003	0.482486	0.41361	0.233543	RHOB
ENSSSCG00000002455	-0.317569	-0.119438	-0.0353899	0.0463905	-0.0875706	0.049633	-0.00014101	-0.0109895	0.00833412	0.0916255	-0.994419	0.00818787	0.564721	0.0253005	0.13678	0.321539	0.631355	0.5284	0.514814	0.0773654	0.512096	0.0407302	0.241817	0.443513	0.634495	0.629071	0.759911	GOLGA5
ENSSSCG00000003718	-4.28913	-0.211724	-0.0153424	0.0790749	0.133337	0.487622	-0.000243721	-0.00752202	0.0418118	-0.523054	-0.153547	0.00821196	0.00304576	0.0263691	0.476833	0.702544	0.175025	0.0453096	0.95392	0.0774985	0.0493111	0.0420794	0.423772	0.610346	0.437315	0.306155	0.857686	TAF4B
ENSSSCG00000006623	2.77231	0.167683	0.00715762	0.175066	0.0317909	-0.0968703	-0.000316407	-0.037925	-0.038626	0.416592	4.52946	0.00823507	0.431169	0.000693605	0.111829	0.0211528	0.117876	0.048459	0.041204	0.0775277	0.452542	0.00318355	0.219795	0.11385	0.397377	0.308682	0.403947	PSMB4
ENSSSCG00000001052	-0.598185	-0.291701	-0.0373535	0.190257	0.0410595	-0.0515449	0.000110623	0.0348729	-0.0569011	0.26241	-7.04014	0.00823229	0.80105	0.447759	0.37169	0.206448	0.184229	0.462757	0.0678211	0.0775277	0.59413	0.297625	0.380523	0.366131	0.442414	0.599614	0.452556
ENSSSCG00000007625	7.09224	0.207919	0.132859	0.282411	0.084116	-0.370042	-4.28535e-05	-0.0384078	-0.0124588	0.0720808	-0.52466	0.00824885	0.0216898	0.680067	0.0664064	0.0629857	0.681857	0.780852	0.84472	0.0775632	0.105852	0.383047	0.17313	0.205649	0.649663	0.704586	0.841429	ARPC1B
ENSSSCG00000021145	1.34395	0.138561	0.0949482	0.180082	-0.0209268	-0.151939	-0.000316418	-0.0202126	0.00404486	0.293262	2.76306	0.008406	0.139604	9.73963e-05	0.0248609	0.12792	0.84157	0.0955043	0.128104	0.0776278	0.257786	0.000837618	0.103892	0.289897	0.686835	0.367136	0.534297	AP1S1
ENSSSCG00000010743	1.82596	0.154397	-0.156345	-0.0517508	-0.126183	-0.157832	-0.000197634	-0.0391181	0.000888503	0.393807	2.04571	0.00835944	0.168303	0.01551	0.181457	0.0112765	0.968577	0.0466634	0.300232	0.0776278	0.283623	0.0287368	0.274272	0.081685	0.712865	0.306711	0.673848	BCCIP
ENSSSCG00000016714	-1.37508	0.159023	-0.150203	-0.122588	-0.011266	0.206277	-0.000270671	-0.00244533	-0.0255558	0.245402	6.98438	0.00838089	0.0825366	0.00197393	0.190077	0.868378	0.274063	0.216422	0.00184963	0.0776278	0.198443	0.00674485	0.279934	0.657797	0.500739	0.474121	0.139977	CYCS
ENSSSCG00000030262	-4.83049	-0.305931	-0.107356	0.050847	0.0296764	0.158703	-0.000360047	0.0245659	0.00106947	0.47172	-2.76056	0.00835396	0.469391	0.0282415	0.747018	0.383272	0.980801	0.216628	0.484513	0.0776278	0.471928	0.0441305	0.510358	0.477191	0.715028	0.474121	0.747721	GDPD1
ENSSSCG00000011389	-2.06439	0.173666	-0.0253719	-0.0504933	-0.0300148	0.0180384	-0.000138488	0.00794327	0.00226322	0.0648292	6.05048	0.00831151	0.885752	0.118063	0.950628	0.626187	0.929203	0.759559	0.0101435	0.0776278	0.618122	0.122777	0.565613	0.582479	0.705563	0.699521	0.268716	GMPPB
ENSSSCG00000025870	-11.3946	-0.762535	-1.36154	-0.14625	-0.323561	0.710688	-0.000719686	0.12311	-0.0635848	0.989894	0.987215	0.00831579	0.186925	0.0600106	0.00640535	0.0838581	0.54567	0.266628	0.918395	0.0776278	0.298904	0.0762226	0.048484	0.239208	0.607616	0.502996	0.853708	HEPACAM2
ENSSSCG00000029763	1.51937	0.224054	0.0365049	0.228368	0.148013	-0.0497302	-0.000433155	-0.0138457	-0.0588264	0.555461	4.40457	0.00832845	0.762983	0.000523514	0.165371	0.508178	0.0770485	0.0506969	0.130068	0.0776278	0.580315	0.00262504	0.26314	0.536146	0.354311	0.312119	0.537956	IFI35
ENSSSCG00000029185	1.3253	-0.571142	-0.0828179	-0.215057	-0.14165	-0.482216	-1.36236e-05	-0.0477468	-0.0656805	0.529229	-6.34681	0.00829344	0.241965	0.963135	0.884838	0.376384	0.433781	0.453487	0.390821	0.0776278	0.340462	0.467686	0.548033	0.473185	0.56698	0.596254	0.717116	MAPRE3
ENSSSCG00000027478	0.216029	0.363497	-0.0638242	0.342487	0.0302251	-0.261576	9.08183e-05	-0.0265552	-0.0214753	0.207729	-2.68462	0.00830565	0.333501	0.612791	0.0936528	0.455439	0.673628	0.627003	0.555908	0.0776278	0.400356	0.360892	0.202416	0.51558	0.64604	0.661501	0.774027	PPCDC
ENSSSCG00000006625	0.0610863	0.164005	0.166087	0.0835665	0.178567	0.108614	-0.000354946	-0.0496516	-0.00256744	0.206077	3.1899	0.00839053	0.364601	0.00020185	0.129353	0.00324129	0.912535	0.300998	0.1349	0.0776278	0.418465	0.00136825	0.234983	0.0385613	0.70139	0.523582	0.540703	RFX5
ENSSSCG00000001942	-6.61518	-1.00671	0.22444	-0.351147	-0.34393	0.280089	0.00339277	0.017395	-0.144695	-0.65492	-9.85152	0.00839226	0.693366	1.85298e-06	0.602833	0.854691	0.302195	0.574121	0.426116	0.0776278	0.560058	4.57902e-05	0.465888	0.654845	0.515486	0.645822	0.729049	SLC25A21
ENSSSCG00000011929	-1.8828	-0.132677	-0.099568	0.0285619	-0.0745692	0.261058	-7.86899e-05	-0.0353222	0.0112243	0.0556728	-2.7107	0.00827773	0.0105191	0.241312	0.15622	0.00775202	0.560285	0.728834	0.11541	0.0776278	0.0790176	0.199673	0.257829	0.0654293	0.614115	0.69015	0.518869	SLC35A5
ENSSSCG00000016949	-4.26717	-0.177526	-0.00336358	0.0504698	0.0650061	0.332266	1.71375e-05	-0.013225	-0.00256535	0.192293	-0.333071	0.00840304	0.0136776	0.84945	0.825508	0.418231	0.919041	0.367416	0.882141	0.0776278	0.085947	0.434721	0.532217	0.496731	0.702299	0.561212	0.849118	TRAPPC13
ENSSSCG00000025437	-0.206306	-0.125707	-0.0127356	0.136409	-0.0409603	0.05719	-0.000174725	0.0218955	0.0150821	-0.0978956	-3.08229	0.00831978	0.52558	0.00869566	0.0244779	0.0632897	0.405015	0.515128	0.0627929	0.0776278	0.495058	0.0191634	0.102966	0.206284	0.557018	0.624407	0.446904
ENSSSCG00000015083	-6.18072	-1.21852	0.618808	0.463437	1.08373	0.501781	0.00110272	-0.0877093	-0.00734413	-0.607975	-12.5509	0.00839281	0.544053	0.0790142	0.394682	0.438639	0.965623	0.666137	0.418731	0.0776278	0.503188	0.0924929	0.390416	0.507065	0.711995	0.672439	0.726106
ENSSSCG00000001397	2.18814	0.783885	-0.146884	0.381319	0.455567	-0.177624	0.000191468	0.116398	-0.134639	0.04685	8.30935	0.00842149	0.77671	0.639623	0.354539	0.132235	0.245804	0.96328	0.454813	0.0776782	0.586033	0.3693	0.372481	0.294288	0.483957	0.745905	0.737434	TMP-CH242-74M17.4
ENSSSCG00000000959	-3.18139	-1.76619	0.0732711	0.740937	0.742739	0.0507879	0.000555028	-0.229147	-0.0690956	-1.35518	20.9185	0.00844343	0.968203	0.518471	0.713861	0.158071	0.771242	0.438017	0.281246	0.077788	0.64036	0.326437	0.501079	0.321271	0.670657	0.590317	0.661727
ENSSSCG00000017274	-1.37609	-0.182423	0.0291913	-0.074903	0.101829	0.105297	8.48166e-05	-0.0177936	-0.0192452	-0.0612353	0.21779	0.0084746	0.426971	0.361298	0.250533	0.302535	0.472682	0.784427	0.925688	0.0778899	0.450695	0.259951	0.319121	0.434185	0.582728	0.705621	0.854464	PITPNC1
ENSSSCG00000001005	0.791129	0.191665	0.00512888	0.195429	0.0559865	-0.281813	-0.000166398	-0.00477813	0.0485701	-0.367314	4.64837	0.00846946	0.0512836	0.0893497	0.135632	0.794452	0.0904458	0.124199	0.0637214	0.0778899	0.158308	0.100421	0.240923	0.638157	0.369869	0.401419	0.447589	PSMG4
ENSSSCG00000027969	-3.50566	-0.436064	0.588338	-0.492895	0.406176	0.19087	0.000924295	0.120603	0.0419004	-0.85519	-1.8237	0.00851321	0.540036	0.000478123	0.000103328	0.00659632	0.51718	0.125033	0.747079	0.0779038	0.501048	0.00248465	0.00297017	0.0593354	0.597071	0.401802	0.819807	AHNAK
ENSSSCG00000002530	-0.279636	0.193045	0.286597	0.119668	-0.0102678	-0.193033	-0.000158934	-0.0150766	0.0546362	-0.145973	2.19131	0.00854649	0.169953	0.108692	0.0212528	0.401175	0.0604315	0.531961	0.375964	0.0779038	0.284833	0.115656	0.0943683	0.486765	0.33397	0.630325	0.707636	CINP
ENSSSCG00000016832	1.51895	-0.251953	0.0335786	0.166922	-0.168884	0.0972223	-0.000179142	0.0196875	0.104327	-1.01002	-4.2779	0.00850703	0.579898	0.155686	0.0697137	0.390804	0.00881408	0.00266693	0.187616	0.0779038	0.517487	0.148934	0.177048	0.481767	0.237736	0.169554	0.601601	IL7R
ENSSSCG00000025455	1.5352	-0.208359	0.146699	0.212813	0.0292794	0.0261178	0.00072028	0.107165	-0.0598158	-0.258821	-4.31817	0.00853812	0.859505	3.79176e-07	0.150332	9.66125e-06	0.0548003	0.314915	0.108878	0.0779038	0.610538	1.60921e-05	0.253168	0.0010049	0.329924	0.532535	0.513493	RALB
ENSSSCG00000001009	3.52559	0.134562	-0.0271781	0.0482267	0.0300733	-0.159041	-2.9006e-05	0.0221498	-0.0117177	-0.00481332	-1.93289	0.00852938	0.110597	0.664619	0.686679	0.0852902	0.549117	0.976665	0.266439	0.0779038	0.227602	0.377872	0.49197	0.240917	0.608676	0.748646	0.65337	RIPK1
ENSSSCG00000002443	-1.93683	-0.480004	0.228413	0.16941	0.0520034	-0.0188054	-6.49899e-05	0.0449758	0.158307	-1.46068	-7.65762	0.00851537	0.955104	0.779928	0.769858	0.292941	0.0294367	0.0139312	0.207669	0.0779038	0.636927	0.415177	0.516752	0.42924	0.288078	0.232198	0.618564	TC2N
ENSSSCG00000025631	0.434872	-0.87545	0.217936	-0.4466	-0.327456	0.235587	0.00254165	0.0618253	-0.0724627	-0.791301	-3.2164	0.00853526	0.67689	1.01475e-05	0.394643	0.446878	0.560739	0.468571	0.756876	0.0779038	0.554893	0.00016019	0.390416	0.51156	0.614115	0.602469	0.82192
ENSSSCG00000008937	-7.04908	0.509328	-0.307245	0.0179823	0.0167697	0.494604	-0.000638953	-0.0941883	-0.034796	1.18313	6.01171	0.00858055	0.205918	0.0182815	0.547644	0.0680735	0.631755	0.0701269	0.355104	0.0781223	0.313743	0.0323735	0.446811	0.214341	0.634495	0.337984	0.69331	AMBN
ENSSSCG00000025379	-0.896524	-0.197462	-0.0295376	0.00988083	-0.0317818	0.113227	0.000431097	0.0220626	0.0569143	-0.763642	-6.07791	0.00861227	0.412518	0.000177388	0.957197	0.231781	0.0542243	0.00316272	0.0234939	0.0781508	0.443018	0.00125989	0.56751	0.386	0.328967	0.176592	0.343132	CTDSP2
ENSSSCG00000014277	1.49628	0.402495	0.094007	0.104914	0.199979	0.247493	8.59845e-05	0.0589184	-0.109173	0.325653	4.08293	0.00861394	0.426252	0.664582	0.799846	0.130885	0.0711171	0.50693	0.42336	0.0781508	0.450503	0.377872	0.525361	0.292684	0.345996	0.621331	0.727261	IRF1
ENSSSCG00000025984	-7.84081	0.368829	-0.217336	-0.484732	-0.150211	0.447525	0.000278419	0.0323566	-0.0411636	0.278794	7.95483	0.0086084	0.105277	0.141036	0.0815953	0.36331	0.45626	0.538788	0.0920792	0.0781508	0.222572	0.139148	0.191766	0.466843	0.576225	0.632773	0.487471	TTLL5
ENSSSCG00000008487	-2.92885	-0.129514	-0.16105	-0.188933	-0.0677655	0.292712	1.94075e-05	-0.00391695	0.0515624	-0.427832	-0.505093	0.00865501	0.00378899	0.766016	0.0309367	0.747082	0.0107295	0.0116444	0.760805	0.0782662	0.0516402	0.411059	0.117401	0.624667	0.248614	0.222733	0.82244	ATL2
ENSSSCG00000001959	-4.17564	-0.224903	-0.394512	-0.152649	-0.123306	0.149439	0.000125154	-0.0152599	0.0259699	-0.455657	-1.81439	0.00865696	0.3536	0.266058	0.016876	0.472245	0.422974	0.0988286	0.529385	0.0782662	0.412269	0.212522	0.0839071	0.522946	0.564394	0.372225	0.764491	CFL2
ENSSSCG00000014164	-8.7269	-0.317584	-0.0541804	0.0793071	0.118476	0.689259	0.000449572	0.124163	-0.0575353	-0.515252	-4.04083	0.0086497	0.00592578	0.00938407	0.714156	0.000252643	0.214778	0.180127	0.32491	0.0782662	0.0610672	0.0201316	0.501187	0.00768245	0.463421	0.453437	0.680898
ENSSSCG00000017035	-7.87714	0.853794	0.606323	0.454989	0.151397	0.00301816	-0.000216203	0.137459	0.0712346	-0.369891	2.781	0.00871774	0.995878	0.618009	0.484418	0.0887058	0.551977	0.709691	0.786893	0.0784352	0.646206	0.362556	0.42579	0.244619	0.609867	0.684586	0.829052	C1QTNF2
ENSSSCG00000008406	-2.88383	-0.171784	-0.0818204	-0.037811	-0.00713441	0.202523	0.00019685	0.0408322	-0.0429982	0.700145	-6.37712	0.00878102	0.114388	0.0342438	0.790626	0.0172313	0.0925531	0.00289513	0.0078465	0.0784352	0.231455	0.0508623	0.523317	0.102287	0.371389	0.169554	0.241718	CCDC88A
ENSSSCG00000023776	-4.32793	-0.191232	0.00518287	0.0021247	-0.0624988	0.46068	-0.000334351	0.0159452	0.0633905	-0.344318	2.42988	0.00878981	0.0021513	0.00160085	0.875322	0.369107	0.031977	0.146824	0.318162	0.0784352	0.0452901	0.00580535	0.545888	0.469985	0.289497	0.423112	0.678886	CCSAP
ENSSSCG00000005043	-3.55263	-0.177639	0.00238637	-0.0288048	0.0198511	0.293185	-6.19549e-05	0.0059254	0.0231242	-0.155577	0.705453	0.00880206	0.0293304	0.482926	0.949232	0.721236	0.378162	0.470696	0.757212	0.0784352	0.122504	0.312771	0.565478	0.615357	0.545632	0.604009	0.822067	DDHD1
ENSSSCG00000004672	-2.53446	-0.360846	-0.204562	-0.150718	-0.00962685	0.175436	0.000525985	0.00412481	0.0172079	-0.392688	-2.27154	0.00885697	0.496441	0.00894611	0.605104	0.905221	0.744846	0.37453	0.619182	0.0784352	0.484057	0.0194759	0.466627	0.667701	0.665122	0.563935	0.790568	GATM
ENSSSCG00000006760	2.26582	-0.191987	-0.130193	-0.160388	-0.0489347	0.0877044	0.000852508	0.0515337	-0.0670934	-0.193766	-4.33696	0.00878538	0.528317	7.12958e-09	0.344065	0.007862	0.0238927	0.414741	0.0865241	0.0784352	0.496435	2.56177e-06	0.367727	0.0658591	0.282368	0.581999	0.480836	HIPK1
ENSSSCG00000014401	-4.49703	-0.22716	-0.0301609	0.0904193	0.00430083	0.539505	0.000223599	0.0564275	0.00981843	-0.289251	-6.10258	0.00875058	0.00225594	0.0591289	0.705708	0.0120913	0.763733	0.289223	0.0423166	0.0784352	0.0452901	0.0753805	0.499023	0.084956	0.669395	0.517513	0.404619	NR3C1
ENSSSCG00000012061	-6.01796	0.29113	-0.138928	-0.132215	-0.231075	0.279036	-0.000127688	0.0504318	0.0180592	-0.0134807	5.46046	0.00872531	0.202157	0.386514	0.504915	0.0670012	0.673439	0.970075	0.148933	0.0784352	0.311125	0.271393	0.432802	0.213143	0.646034	0.746849	0.559647	PIGP
ENSSSCG00000006089	0.152077	0.125886	0.13912	0.172504	0.0963548	0.00427989	-0.000335554	-0.0201258	-0.00783143	0.27223	1.42479	0.00882327	0.962808	1.85792e-05	0.0707396	0.0952425	0.670511	0.0882012	0.382011	0.0784352	0.639434	0.000243973	0.17842	0.252152	0.645218	0.35982	0.710453	PTDSS1
ENSSSCG00000010806	8.33527	0.791772	-0.028742	-0.3944	-0.431936	-0.887701	0.000750666	0.0490234	0.0500466	-0.638305	-10.7442	0.00880717	0.124986	0.060861	0.605866	0.534494	0.690399	0.529479	0.325146	0.0784352	0.242754	0.0770336	0.466975	0.546642	0.652026	0.629251	0.681004	RGS2
ENSSSCG00000028384	-4.3453	-0.9621	0.586296	1.10195	0.62513	-0.229095	0.000209137	0.210907	-0.106179	-0.585609	-4.31381	0.00869594	0.763484	0.670258	0.183414	0.0183106	0.482736	0.62333	0.723767	0.0784352	0.58041	0.380077	0.274824	0.105077	0.586435	0.661197	0.813952	RND3
ENSSSCG00000006034	-7.15523	-1.05338	-0.544623	-0.703764	-0.510236	0.218863	-0.000559159	0.0357046	-0.0500352	0.176591	22.7982	0.00878665	0.780679	0.313932	0.575784	0.705063	0.764018	0.891298	0.086843	0.0784352	0.587838	0.237668	0.456665	0.611023	0.669395	0.730871	0.480836	RSPO2
ENSSSCG00000029162	0.25412	0.110914	0.0198756	0.0429938	-0.0339553	-0.0971926	-0.000124418	-0.0346448	0.01478	0.053994	1.16206	0.00881503	0.2361	0.033736	0.551506	0.00249681	0.365875	0.689827	0.416474	0.0784352	0.336365	0.0503519	0.448328	0.0326461	0.541237	0.678609	0.725224	SEC23IP
ENSSSCG00000022413	-3.64237	-0.192783	-0.183638	-0.12604	-0.185746	0.0679148	-1.89766e-05	-0.0309716	0.051758	-0.131029	-1.80699	0.00883712	0.629509	0.844318	0.214261	0.0975003	0.0726065	0.575118	0.467138	0.0784352	0.536799	0.433351	0.295561	0.255162	0.348294	0.646002	0.740289	TIRAP
ENSSSCG00000014214	-6.13445	-0.258972	0.241784	0.387658	0.0851889	0.43035	0.000122839	0.0785643	-0.0298472	-0.453497	-4.03003	0.00884631	0.0287793	0.335675	0.0256468	0.00267895	0.433218	0.149214	0.224652	0.0784352	0.121505	0.24766	0.105868	0.0338157	0.56698	0.42638	0.632383	TRIM36
ENSSSCG00000006840	-4.88915	-0.200704	0.024366	0.0470646	0.00454314	0.350724	-0.000134335	-0.00342576	0.0703197	-0.126922	-4.55338	0.00885787	0.0218791	0.195197	0.961496	0.852047	0.0221125	0.599627	0.0854059	0.0784352	0.106197	0.172872	0.568488	0.654378	0.279652	0.653617	0.478523	WDR47
ENSSSCG00000017315	-5.04997	0.389885	0.149084	0.121884	0.0145587	0.0975613	-0.000240738	-0.095968	0.0599712	0.141823	-0.408994	0.00880181	0.719744	0.226129	0.824521	0.0163871	0.284594	0.760194	0.932425	0.0784352	0.568758	0.190947	0.531949	0.100102	0.505386	0.699654	0.854797
ENSSSCG00000023504	-7.20956	-0.440672	0.299307	0.659137	0.371154	0.444962	-0.000385287	-0.0519242	0.0312437	-0.37872	-3.12893	0.00882525	0.142772	0.0875718	0.0440449	0.200505	0.61148	0.457709	0.567626	0.0784352	0.260428	0.0989698	0.14021	0.361018	0.628179	0.598127	0.776735
ENSSSCG00000014097	-6.37509	-0.465183	0.00680868	-0.207936	-0.0220571	0.480956	0.000390046	-0.0210217	0.0519383	-1.2364	-0.118286	0.00887925	0.161206	0.108918	0.712103	0.632372	0.448768	0.0331543	0.983393	0.0785348	0.276923	0.115846	0.500721	0.585089	0.572702	0.280769	0.86297	PDE8B
ENSSSCG00000013497	-4.86092	-1.16886	-0.742913	-0.0213046	-0.0095407	0.102983	0.000106336	-0.005077	0.168458	-1.72595	-16.2374	0.00890795	0.905604	0.858469	0.515	0.96361	0.336947	0.249983	0.318868	0.0786091	0.623596	0.437207	0.435285	0.681208	0.53122	0.494915	0.679237	ANKRD24
ENSSSCG00000022673	-6.65087	-0.460219	0.457114	0.631782	0.290671	0.212234	0.000741877	0.163393	0.109409	-1.90193	-15.8984	0.00890445	0.504489	0.00316732	0.0614636	0.000711679	0.10167	0.00154406	0.0103194	0.0786091	0.48659	0.00933095	0.166138	0.0156394	0.379722	0.164227	0.270009
ENSSSCG00000014093	1.67037	0.466307	0.0880232	-0.129751	-0.133832	-0.733807	-7.23103e-05	-0.075736	0.0473842	-0.447919	3.02557	0.0089449	0.0352471	0.76401	0.746068	0.103178	0.493519	0.436721	0.605682	0.0788454	0.132467	0.410433	0.510246	0.262032	0.588582	0.589847	0.786835	CRHBP
ENSSSCG00000017127	1.60892	0.208033	-0.0849766	-0.0214567	-0.119172	-0.120943	7.80326e-06	0.0174497	0.0227297	0.0405252	-1.87807	0.00899344	0.423243	0.940972	0.630074	0.372745	0.453802	0.87518	0.484848	0.0789262	0.449234	0.461787	0.474368	0.471613	0.574977	0.728474	0.747721	C17orf62
ENSSSCG00000009519	-1.05621	0.549306	-0.230248	-0.301889	-0.00123025	0.0354326	0.000843998	-0.050531	-0.0278724	-0.21013	-9.20172	0.00900542	0.932057	0.00785305	0.610131	0.337352	0.736214	0.758279	0.19112	0.0789262	0.630707	0.0178197	0.468228	0.45307	0.663528	0.699302	0.604053	CLYBL
ENSSSCG00000005379	-4.63242	0.285998	0.0945057	0.153897	-0.0562448	0.0507937	-0.0003055	0.00952565	0.115216	-0.504724	0.967525	0.00903556	0.803868	0.0414838	0.453853	0.726419	0.00960005	0.150227	0.787351	0.0789262	0.594999	0.0585579	0.415067	0.61675	0.239176	0.427198	0.829052	GALNT12
ENSSSCG00000008304	-1.98414	0.303112	-0.395264	-0.133379	-0.296802	-0.198485	-0.000195825	-0.0326989	0.0209987	0.443536	8.07774	0.00899752	0.382241	0.212066	0.070024	0.263641	0.643521	0.251371	0.0485396	0.0789262	0.426925	0.182674	0.177497	0.409361	0.637939	0.495738	0.423668	PRADC1
ENSSSCG00000007342	-1.23784	-0.148228	-0.0125415	0.0522289	-0.0104992	0.237314	-6.49184e-05	-0.0106268	0.00662321	-0.0610996	-0.836945	0.00899909	0.036094	0.391142	0.76431	0.451138	0.760796	0.736201	0.662893	0.0789262	0.133206	0.27303	0.515444	0.514076	0.668798	0.692731	0.800325	RPRD1B
ENSSSCG00000023127	8.75956	-1.15658	1.68782	1.1138	0.948115	-1.78463	0.00270121	-0.132091	0.131975	-3.12757	-19.0816	0.00903549	0.0474833	0.000136329	0.0490124	0.195737	0.408974	0.0262379	0.195138	0.0789262	0.151888	0.00105893	0.147287	0.357139	0.559371	0.265156	0.606421
ENSSSCG00000014816	-0.715058	-0.953346	-1.21647	-0.298748	0.0944614	-0.437126	-0.000664378	-0.0379317	0.154864	-0.533931	-36.9034	0.00901808	0.536514	0.166222	0.063171	0.655428	0.26773	0.660268	0.00659928	0.0789262	0.499647	0.154845	0.168693	0.594808	0.497416	0.670265	0.23034
ENSSSCG00000004582	-5.45491	-0.215985	0.170734	0.0771494	0.0418888	0.350728	5.73692e-05	-0.00784209	0.00987467	-0.260117	0.415212	0.00897763	0.0323148	0.599497	0.479197	0.697285	0.750524	0.320769	0.880467	0.0789262	0.126485	0.35633	0.424439	0.608673	0.666529	0.535579	0.848831
ENSSSCG00000006390	-7.13787	-0.716863	-0.349729	-0.018154	0.146235	0.337864	0.000222747	0.0530091	0.187227	-1.94115	-14.9458	0.00905241	0.479548	0.548973	0.584822	0.456363	0.072613	0.0344576	0.119431	0.0789843	0.476472	0.337322	0.459674	0.515872	0.348294	0.284542	0.525134	CASQ1
ENSSSCG00000004091	-18.1431	0.882135	0.00522403	-0.768655	0.201149	1.47489	-0.000264183	0.145638	-0.134148	0.130904	7.35694	0.00908449	0.0314086	0.559646	0.148818	0.0824864	0.344437	0.909355	0.518957	0.0791027	0.12522	0.341316	0.251901	0.237505	0.533211	0.733974	0.761663	AKAP12
ENSSSCG00000022430	-4.16033	-0.153914	-0.209315	-0.125023	-0.0356591	0.363081	-0.000189419	-0.00908012	0.017488	0.12325	-2.47327	0.0090864	0.00316077	0.0215799	0.0675702	0.527741	0.440144	0.511302	0.219034	0.0791027	0.0493875	0.0365844	0.174137	0.544947	0.568486	0.622491	0.628159
ENSSSCG00000023818	-0.30536	0.152009	-0.0571431	-0.0934266	-0.0933163	-0.0451766	-0.000259352	-0.0288175	0.0228766	0.0378896	3.81013	0.00912297	0.68796	0.00221259	0.596883	0.0544156	0.310711	0.840633	0.0614907	0.0792768	0.55847	0.00728098	0.464154	0.188575	0.519811	0.720546	0.445884	MRPS27
ENSSSCG00000022952	-6.06226	-0.270312	-0.0765827	-0.0106573	-0.0281515	0.586932	-0.000191063	-0.0189342	0.0232349	-0.0494552	1.66102	0.00912685	0.00500376	0.172989	0.945274	0.45275	0.546747	0.878031	0.630446	0.0792768	0.0559191	0.159183	0.564317	0.514624	0.60779	0.728608	0.792268	NMD3
ENSSSCG00000028275	1.99297	0.174201	0.182557	0.188095	0.0276465	-0.33709	-0.000174851	-0.0487177	0.00043843	0.217738	1.13684	0.00918081	0.0142673	0.0567194	0.0921057	0.00685995	0.986218	0.319387	0.61465	0.0794901	0.0875306	0.0730884	0.201154	0.0607406	0.71595	0.535522	0.789638	INTS5
ENSSSCG00000014838	-10.0772	-0.408776	-0.297237	-0.222529	-0.0988138	0.906326	0.00108481	0.0339198	-0.094651	0.00251485	-1.91965	0.00918219	0.00367589	1.86385e-05	0.500312	0.375838	0.119168	0.995888	0.715656	0.0794901	0.0507986	0.000244205	0.431304	0.472934	0.398955	0.752542	0.812828	PGM2L1
ENSSSCG00000026748	0.389411	0.228843	0.231192	-0.0218365	0.0942658	-0.272166	-0.000362176	-0.0345936	-0.0461017	0.532492	13.0542	0.00917886	0.119151	0.0047325	0.124589	0.122648	0.184236	0.0720204	0.000147399	0.0794901	0.23628	0.0124962	0.231453	0.283328	0.442414	0.340954	0.0416851	PLK1
ENSSSCG00000009781	5.94618	-0.313785	0.289605	-0.172159	0.288509	-0.714145	0.000639267	-0.0634596	-0.0102035	-0.394814	-5.51385	0.00920053	0.00439721	0.000780145	0.0117108	0.0418948	0.824376	0.322296	0.181548	0.0795599	0.0537762	0.00345094	0.068603	0.163465	0.683822	0.536909	0.594847	PITPNM2
ENSSSCG00000014630	-2.23157	0.696474	1.30215	1.22944	0.486995	-0.446947	0.000321345	0.221144	-0.0138271	-1.88544	3.58504	0.00923175	0.399609	0.372111	0.00386033	0.00215329	0.891276	0.0348017	0.696385	0.0795812	0.43669	0.264833	0.035503	0.0300546	0.697447	0.284542	0.809382	CNGA4
ENSSSCG00000016934	-2.44171	-0.133427	-0.185873	-0.234219	-0.0678301	0.0986312	-3.7976e-05	-0.0217706	0.0435625	0.0308011	-2.55202	0.00923301	0.313528	0.574077	0.00779773	0.0920296	0.0346791	0.850283	0.144315	0.0795812	0.388704	0.346652	0.0542064	0.248841	0.296483	0.722892	0.553501	ERCC8
ENSSSCG00000016650	-0.976007	0.24937	0.153496	0.335056	0.070382	-0.249317	5.61005e-05	-0.0211793	0.0937235	-0.859754	-0.231839	0.00923381	0.180253	0.652235	0.054634	0.365966	0.0159031	0.00800115	0.940788	0.0795812	0.292952	0.374062	0.156097	0.46815	0.265746	0.211757	0.854797	IMMP2L
ENSSSCG00000006894	-4.86667	0.680096	0.19263	-0.0398125	-0.051954	0.0163916	-0.000215821	-0.0611193	0.0796854	-0.97436	-3.38432	0.00927237	0.974897	0.538167	0.879106	0.35052	0.465293	0.263907	0.698869	0.0798248	0.641213	0.333707	0.546698	0.459695	0.580133	0.500792	0.810234	FNBP1L
ENSSSCG00000012266	-5.38121	-0.252321	0.227605	-0.0377213	0.295071	0.426189	1.21836e-05	0.03123	0.0447548	-0.864322	-0.426457	0.00928427	0.0248435	0.925148	0.0231672	0.203958	0.22975	0.00960068	0.894675	0.0798386	0.112478	0.456892	0.0999314	0.364417	0.474078	0.217209	0.850677	SLC9A7
ENSSSCG00000021572	-21.1171	-1.05664	0.0163553	-1.72707	-0.0693634	1.8886	0.00298658	-0.0140441	-0.0418633	-1.26015	-1.8877	0.00937798	0.0190138	1.55752e-05	0.0044075	0.896077	0.781048	0.320453	0.882148	0.0805549	0.0999857	0.000212136	0.0389219	0.665436	0.673516	0.535522	0.849118
ENSSSCG00000016974	-9.38719	-0.681162	-0.321403	-0.773812	0.629379	0.485443	0.00118694	0.0926617	-0.294374	1.21381	5.71903	0.00947691	0.380996	0.00346464	0.00518223	0.134079	0.0107995	0.175061	0.516182	0.0807005	0.426288	0.0100154	0.0428333	0.297185	0.248614	0.450222	0.760884	MAP1B
ENSSSCG00000013494	2.87057	-0.25072	-0.0395647	0.0402894	-0.0480157	-0.371287	-0.000106605	0.00873317	0.0693393	-0.129533	-0.357346	0.0094824	0.0520445	0.403931	0.871171	0.718222	0.0737189	0.681118	0.913691	0.0807005	0.15929	0.278902	0.544493	0.615075	0.349665	0.676053	0.853439	MATK
ENSSSCG00000011077	0.230897	-0.205336	-0.139039	-0.0281318	-0.104755	-0.271105	-0.000139434	-0.0365457	0.0302333	-0.147715	-0.251123	0.00948866	0.0780865	0.194174	0.495285	0.067815	0.323623	0.564522	0.924871	0.0807005	0.192448	0.172279	0.429473	0.213844	0.526039	0.641632	0.854464	MSRB2
ENSSSCG00000008772	-4.94034	-0.46654	-0.137951	0.296657	-0.0458579	0.274538	0.000317596	0.149716	-0.0297147	0.103988	-10.3304	0.00940827	0.396647	0.188151	0.232256	0.00193887	0.668392	0.856343	0.0978771	0.0807005	0.435038	0.168544	0.307137	0.0284997	0.64469	0.723325	0.497253	RELL1
ENSSSCG00000008794	-0.266438	0.224513	0.177011	-0.018381	0.24495	0.0929089	2.08552e-05	0.0105406	0.0169894	-0.53976	0.0608111	0.00946001	0.576102	0.852249	0.0501206	0.626947	0.603171	0.0545516	0.983197	0.0807005	0.516187	0.435584	0.148989	0.582867	0.62558	0.317275	0.86297	RHOH
ENSSSCG00000003359	-0.164285	0.202097	0.0917829	0.228363	0.0230318	-0.278022	-0.000137525	-0.0211457	0.0278298	0.100198	-0.0799853	0.00948359	0.0725869	0.194148	0.124919	0.277697	0.357234	0.695092	0.975932	0.0807005	0.185618	0.172279	0.231775	0.419507	0.53853	0.679907	0.861986	TPRG1L
ENSSSCG00000023176	-0.679312	0.312454	-0.187512	-0.712118	-0.0649874	-0.515774	0.000416679	-0.0356226	-0.000630701	-0.473351	11.821	0.0094266	0.0408049	0.0182788	0.000566604	0.233487	0.989199	0.229866	0.00586527	0.0807005	0.140906	0.0323735	0.0097643	0.387054	0.717058	0.481123	0.222526	TROAP
ENSSSCG00000012270	4.82779	0.090993	0.297135	0.11315	0.187998	-0.246152	-4.68213e-05	0.000695957	0.0190613	-0.15562	-0.0919181	0.00945659	0.00105374	0.316101	1.36547e-05	0.935746	0.163609	0.176568	0.938169	0.0807005	0.0409968	0.238543	0.000814458	0.674442	0.430807	0.450946	0.854797	UBA1
ENSSSCG00000003828	-4.27836	0.327372	0.0401147	0.241928	0.100836	0.146988	-1.10012e-05	0.00853051	-0.0225423	0.27676	-10.1507	0.00946923	0.541446	0.945928	0.455441	0.777007	0.643466	0.488296	0.0230361	0.0807005	0.501945	0.462823	0.41558	0.634356	0.637939	0.612743	0.341898
ENSSSCG00000011421	-0.117405	0.229604	-0.010134	0.010819	-0.106937	-0.0784465	-0.000315602	-0.0325148	0.0382855	-0.0188667	4.98769	0.00951194	0.654889	0.0105676	0.725227	0.148282	0.268953	0.946853	0.0992222	0.0808097	0.545719	0.0219394	0.504224	0.310185	0.497509	0.742756	0.499152	MANF
ENSSSCG00000021472	3.83031	0.149185	-0.0590119	-0.0205215	0.0594527	-0.377349	-0.000216415	-0.023935	0.0334705	-0.100611	2.44721	0.00954144	0.00196835	0.00744003	0.515285	0.103456	0.139514	0.591475	0.216946	0.0809281	0.044069	0.0171821	0.435285	0.262273	0.413926	0.650831	0.625585	POLR2E
ENSSSCG00000000895	-0.141023	0.148413	-0.414461	-0.373579	0.0122873	-0.0274819	-0.000290601	-0.0342718	0.0107485	0.174747	6.08256	0.0095572	0.798012	0.000629289	2.91966e-06	0.0235994	0.629315	0.351275	0.00377794	0.0809281	0.593095	0.00299881	0.000243878	0.120669	0.633974	0.553647	0.187607	SNRPF
ENSSSCG00000009390	-4.19211	-0.257929	0.0348438	-0.00820446	-0.0125119	0.189897	2.57518e-05	0.00451059	0.00452657	-0.276882	-0.503185	0.00954876	0.310766	0.846047	0.982814	0.852215	0.903913	0.377221	0.877581	0.0809281	0.386981	0.433878	0.573564	0.654378	0.698906	0.565605	0.848622	SPRYD7
ENSSSCG00000001038	1.49881	-0.210699	-0.157595	-0.0740181	-0.110192	-0.0598484	0.000199089	0.0148332	0.0120249	-0.0315321	-3.76828	0.00956832	0.692043	0.0728237	0.522484	0.460745	0.701999	0.905132	0.177636	0.0809338	0.559935	0.0874906	0.437512	0.51753	0.655076	0.732673	0.590895
ENSSSCG00000007356	2.91005	0.21759	0.0856083	0.16941	0.025594	-0.131965	-0.000268107	-0.0610275	0.076959	-0.386517	-2.63732	0.00959317	0.409785	0.0234881	0.42326	0.00560025	0.0233246	0.157723	0.355873	0.0810555	0.442087	0.0386687	0.402026	0.0537397	0.2813	0.436337	0.693618	PLCG1
ENSSSCG00000008771	-10.048	1.12755	-0.134341	0.201137	0.231877	0.686466	-0.000252916	-0.0906415	-0.154832	0.801157	9.22931	0.00965924	0.427628	0.649458	0.892717	0.392502	0.332856	0.54988	0.502191	0.0812951	0.450695	0.37309	0.550437	0.482452	0.529533	0.637389	0.753305	C4orf19
ENSSSCG00000014239	-1.39591	-0.15374	-0.11993	-0.147412	-0.0702555	0.263266	3.35253e-05	0.0134084	0.00569177	-0.0285504	-1.24791	0.0096653	0.0259008	0.668927	0.288304	0.355502	0.801781	0.879235	0.535836	0.0812951	0.115165	0.379621	0.338824	0.462366	0.678309	0.728926	0.765431	CEP120
ENSSSCG00000011270	7.19187	-0.53761	0.122589	0.112443	-0.117999	-0.644467	0.00235997	0.0473204	-0.162394	-0.572001	-1.30504	0.00968352	0.095254	1.45085e-08	0.789004	0.347487	0.0478298	0.401668	0.855459	0.0812951	0.212087	3.48503e-06	0.523013	0.457788	0.321915	0.576422	0.844117	EIF1B
ENSSSCG00000008414	-1.27736	-0.142292	-0.0726134	-0.00122067	0.0138927	0.145297	-0.000266161	-0.0353851	0.0218462	0.102997	-1.03325	0.00974234	0.175968	0.00113193	0.652612	0.0150796	0.30374	0.5587	0.578911	0.0812951	0.288942	0.00450245	0.481858	0.0952765	0.516259	0.640387	0.779227	ERLEC1
ENSSSCG00000022689	4.4258	0.366201	0.107838	0.342365	0.257565	-0.344743	-0.000143192	0.0118347	-0.0729114	0.0948739	-4.63972	0.00976073	0.207531	0.430328	0.274399	0.73579	0.168877	0.829093	0.324216	0.0812951	0.314799	0.290623	0.330724	0.620688	0.433395	0.718266	0.680898	GADD45B
ENSSSCG00000027827	0.396348	0.180977	-0.0417005	0.165929	-0.107898	-0.240428	-0.000363894	-0.0240523	0.00409921	0.19258	3.46864	0.00972556	0.0746205	0.00050594	0.0246253	0.176771	0.878296	0.394534	0.145682	0.0812951	0.187988	0.00257216	0.103211	0.340688	0.69534	0.572381	0.553699	GALE
ENSSSCG00000003931	0.31938	0.355494	-0.468156	-0.632008	-0.151531	-0.218538	-9.84906e-05	-0.0735547	-0.00186211	0.456091	7.02702	0.00975064	0.431877	0.599622	0.00897655	0.0366508	0.972247	0.315275	0.137122	0.0812951	0.452542	0.356346	0.0587918	0.153007	0.713036	0.532838	0.543534	KIF2C
ENSSSCG00000006499	0.857386	0.160426	-0.19699	-0.0822409	0.00680227	-0.169463	-0.000147552	-0.0129473	-0.025434	0.320272	6.04456	0.00970864	0.171101	0.0815661	0.0933569	0.399363	0.291792	0.122189	0.00783134	0.0812951	0.285686	0.0944082	0.202145	0.485871	0.50967	0.399795	0.241718	LAMTOR2
ENSSSCG00000006469	0.325477	0.175066	-0.0637105	0.179738	-0.0137797	-0.0152753	-0.000213304	0.0114378	-0.0363717	0.432012	2.16086	0.0097894	0.907714	0.0235718	0.0375202	0.496822	0.172085	0.0625107	0.346469	0.0812951	0.624129	0.0387045	0.128444	0.531421	0.435011	0.328395	0.690571	MRPL24
ENSSSCG00000015282	-0.878777	-0.137788	-0.0187429	-0.0387716	-0.00562266	0.271129	-2.55963e-05	-0.00129648	-0.00837807	0.0807197	-1.49211	0.00965049	0.0121669	0.715028	0.94301	0.91968	0.680475	0.633779	0.408653	0.0812951	0.0827494	0.394692	0.563999	0.670865	0.649139	0.662827	0.724698	PPP1R15B
ENSSSCG00000014053	-2.76873	-0.926478	0.154857	-0.258445	-0.0713215	-0.353355	5.82812e-05	-0.042644	0.0659032	0.162297	-1.94932	0.00966981	0.584437	0.904216	0.834613	0.621502	0.621282	0.882785	0.867456	0.0812951	0.519379	0.451017	0.533996	0.581308	0.632244	0.729552	0.84666	SNCB
ENSSSCG00000002404	0.23501	-0.148098	-0.0459861	0.0642275	0.00869362	0.252373	-7.84528e-05	0.0123789	-0.0372707	0.188871	-0.828208	0.00968611	0.0278092	0.297829	0.508771	0.375083	0.0935942	0.297797	0.669125	0.0812951	0.119197	0.229602	0.433852	0.472817	0.371513	0.521593	0.802004	SPTLC2
ENSSSCG00000000033	2.07917	0.316514	-0.0334215	0.124924	0.114959	-0.0737592	0.000308458	0.0863788	-0.0676539	-0.191525	2.76244	0.00970277	0.759386	0.0627877	0.704993	0.00762071	0.16701	0.637942	0.511536	0.0812951	0.579288	0.0786244	0.499005	0.0647074	0.432284	0.664505	0.758526	TSPO
ENSSSCG00000015014	-6.98229	-0.453808	0.0947287	0.188643	0.304996	0.326708	0.000304967	0.0298416	-0.113978	0.384261	-2.93602	0.00974613	0.337134	0.200663	0.62821	0.472202	0.0933245	0.490039	0.622358	0.0812951	0.402251	0.175933	0.473994	0.522946	0.371513	0.613765	0.790747	ZC3H12C
ENSSSCG00000026779	-4.44058	0.290646	-0.342595	-0.272063	0.230072	0.305516	0.000392768	0.0944602	-0.00792191	-1.15493	-0.11769	0.00977928	0.174858	0.0123356	0.00311973	0.00193269	0.852485	0.0033356	0.975162	0.0812951	0.288356	0.0245567	0.0315025	0.0284618	0.690049	0.176592	0.861986
ENSSSCG00000025589	-1.29449	0.308146	-0.06729	0.00516672	-0.0643789	-0.260196	0.000148503	-0.0275752	0.0655475	-0.263849	-1.67881	0.00977143	0.27861	0.35208	0.93423	0.359833	0.169504	0.501064	0.6683	0.0812951	0.366637	0.255263	0.561925	0.465133	0.433395	0.618037	0.801674
ENSSSCG00000005039	-9.60329	-0.254038	0.0310311	0.127419	0.198437	0.839738	-8.25425e-05	0.010714	0.0257071	-0.441235	-0.566609	0.00981912	0.000108562	0.521431	0.432202	0.654364	0.494425	0.165408	0.860384	0.0814545	0.030372	0.327481	0.406172	0.594033	0.588834	0.443718	0.845272	STYX
ENSSSCG00000016953	-8.01514	-0.294932	0.110258	0.0106409	0.225782	0.920645	0.000294605	0.0174435	0.0153238	-0.548206	-3.42526	0.00984084	0.000225771	0.0637635	0.379961	0.53275	0.724912	0.140531	0.378438	0.0815474	0.0311417	0.0795572	0.384565	0.546093	0.660505	0.417157	0.709369
ENSSSCG00000004586	-8.03408	-0.674682	-0.175546	-0.0782142	-0.0854901	0.2557	-0.000253443	0.0933553	0.0284919	0.505008	3.35824	0.00988432	0.607337	0.474375	0.963743	0.157902	0.768214	0.537856	0.706166	0.0817309	0.527863	0.309107	0.56884	0.321245	0.67039	0.632357	0.811744	FAM81A
ENSSSCG00000020991	-2.78009	0.429231	-0.267825	-0.342296	-0.382654	-0.205634	0.000549518	0.0210589	-0.157299	0.624829	22.0156	0.00992713	0.546144	0.0220072	0.352684	0.601262	0.02144	0.255334	0.000527362	0.0817309	0.504379	0.0370278	0.371522	0.573379	0.277903	0.497452	0.0776429	HIST1H2AH
ENSSSCG00000008168	2.29377	-0.189969	-0.103599	0.125229	-0.0819298	-0.106659	0.000438587	0.0848331	-0.012188	-0.335879	-7.75735	0.00993683	0.433531	0.000134907	0.0742578	7.26734e-05	0.658125	0.15518	0.00473027	0.0817309	0.452936	0.00105491	0.182008	0.00333217	0.641648	0.433172	0.207771	RNF149
ENSSSCG00000025206	0.974012	0.438338	0.150764	0.21897	0.277417	0.181458	0.000216368	0.0868907	-0.107297	-0.267327	1.6701	0.00991289	0.585633	0.323491	0.629955	0.0484413	0.0989464	0.61408	0.758621	0.0817309	0.519898	0.241709	0.474368	0.177656	0.376989	0.658206	0.822353	RNF19B
ENSSSCG00000017528	1.2617	0.129892	-0.00739011	0.144948	-0.0661442	-0.211572	-0.000142553	-0.0164692	-0.0281989	0.338102	0.70099	0.00989305	0.0360297	0.0402346	0.0156674	0.185793	0.15319	0.0471776	0.681585	0.0817309	0.13318	0.0571527	0.0801432	0.348903	0.423088	0.307637	0.804078	SNX11
ENSSSCG00000004793	-13.1902	-0.452149	-0.0971677	0.172466	0.36852	0.995246	-7.80521e-05	0.0663248	-0.12071	1.04365	-13.1231	0.00990562	0.00751456	0.731376	0.237495	0.123523	0.0826259	0.0768176	0.0311814	0.0817309	0.0676201	0.400452	0.310822	0.283985	0.361676	0.34681	0.365662	SPRED1
ENSSSCG00000005122	-0.224199	-0.429782	0.0351728	0.0230755	0.200761	-0.334104	0.000282192	0.041365	0.00732919	0.0186365	-10.3603	0.00993307	0.291873	0.225136	0.797943	0.313295	0.909143	0.972702	0.0851029	0.0817309	0.375326	0.190431	0.524883	0.439222	0.700569	0.747765	0.478523	TEK
ENSSSCG00000028740	-1.28969	-0.941473	-0.0899369	0.428724	0.191706	-0.234659	0.000924864	0.0387989	-0.115339	-0.144524	-9.41886	0.00998296	0.725191	0.0911415	0.713488	0.648942	0.420712	0.905792	0.437287	0.0819724	0.569703	0.101906	0.500954	0.591325	0.564394	0.732673	0.733351	CTDSPL
ENSSSCG00000007509	0.150604	0.260035	0.147029	0.578076	-0.0191136	-0.312474	-0.000425847	-0.0538635	0.0428677	-0.582026	2.36274	0.00998734	0.124255	0.00344878	0.000169841	0.041745	0.280248	0.0831914	0.486388	0.0819724	0.241748	0.00997941	0.00425166	0.16325	0.504442	0.352605	0.747721	TMEPAI
ENSSSCG00000017984	-1.84169	-0.319184	0.0491381	-0.289273	0.080658	-0.0631723	0.000250597	-0.00604792	0.0413539	-0.0579463	-5.99127	0.01001	0.785179	0.145975	0.0985302	0.837632	0.380537	0.882797	0.160994	0.0820716	0.58929	0.142313	0.206788	0.65084	0.545632	0.729552	0.574295
ENSSSCG00000003144	0.553266	0.157894	-0.0674227	0.0259524	-0.0972187	-0.136482	-0.000271479	-0.0246515	0.0241256	0.278491	2.65564	0.010064	0.25129	0.002347	0.359306	0.111564	0.315607	0.173947	0.212329	0.0822531	0.347289	0.00759115	0.374799	0.271487	0.522649	0.449775	0.621826	BAX
ENSSSCG00000013778	-0.00549735	0.24015	-0.313978	-0.0893283	0.149216	-0.164365	0.000108394	-0.0175621	-0.0609262	0.560204	5.99554	0.0100582	0.366607	0.378187	0.0137612	0.45856	0.101257	0.0795176	0.0699596	0.0822531	0.419977	0.267793	0.074927	0.516897	0.379627	0.347971	0.455277	NDUFB7
ENSSSCG00000014871	-4.66476	-0.992271	0.417069	-0.0773437	0.177071	0.0256344	0.00246474	0.124783	0.0307529	-1.4189	-21.3822	0.0100618	0.970962	0.000160575	0.705102	0.215578	0.828396	0.274976	0.108906	0.0822531	0.64062	0.00117261	0.499023	0.37405	0.683891	0.507961	0.513493	TSKU
ENSSSCG00000002837	-0.918767	0.129233	-0.171321	-0.240454	-0.0626453	0.145106	-8.31762e-05	-0.0391392	-0.02004	0.294165	2.21166	0.0100761	0.142454	0.21702	0.00642007	0.00378432	0.300543	0.076395	0.198615	0.0822654	0.260147	0.185442	0.0485437	0.0427919	0.515438	0.346242	0.610947	CYLD
ENSSSCG00000002828	-4.23463	0.411422	-0.0154773	-0.383943	0.229091	0.608262	0.000430382	0.104554	-0.135697	0.535232	5.37067	0.0100987	0.0715324	0.0506612	0.0378142	0.0121369	0.0348942	0.303695	0.31318	0.0823626	0.184785	0.0674331	0.128747	0.0850138	0.296601	0.524779	0.677687	LPCAT2
ENSSSCG00000029907	-0.192811	0.730646	0.49458	0.290878	0.474955	-0.696457	0.000454194	-0.104377	0.328989	-2.48226	-7.30014	0.0101632	0.20661	0.234723	0.520309	0.148515	0.00464135	0.00805725	0.421653	0.0826735	0.314018	0.195718	0.436845	0.310438	0.214679	0.211757	0.726962	ABCA13
ENSSSCG00000025652	-6.22946	-0.521857	0.473417	0.451417	0.23621	0.0440802	-9.83038e-05	0.124121	0.157926	-1.84564	0.0234407	0.0101754	0.906877	0.703634	0.283999	0.0131621	0.0493264	0.00551707	0.997197	0.0826735	0.624093	0.390982	0.335898	0.0891043	0.325807	0.197298	0.864653	CDH1
ENSSSCG00000017592	-2.60961	-0.148694	-0.159296	-0.107164	-0.136006	0.35384	7.54039e-05	0.00708127	0.0334613	-0.143219	-2.85835	0.0101795	0.00326411	0.33021	0.197698	0.620084	0.13963	0.438399	0.150297	0.0826735	0.0495052	0.24505	0.285181	0.580862	0.413926	0.590317	0.560218	MBTD1
ENSSSCG00000007788	2.56708	0.154661	0.0902498	0.105779	-0.00381019	-0.290537	4.87642e-05	0.00729265	0.00987096	-0.213911	-2.13206	0.0101491	0.0169319	0.543146	0.382855	0.62032	0.665737	0.2704	0.295348	0.0826735	0.0951456	0.335518	0.38568	0.580965	0.644031	0.50527	0.669978	PHKG2
ENSSSCG00000023562	1.52807	0.144051	-0.230266	-0.197005	-0.143866	-0.156882	-0.000250069	-0.0340197	0.00399313	0.20458	5.63155	0.0101953	0.155316	0.00205174	0.0290897	0.0220993	0.854231	0.267242	0.00557741	0.0827151	0.272548	0.00693606	0.113794	0.116288	0.690445	0.503368	0.219702	SNRPE
ENSSSCG00000009403	2.98872	-0.141402	-0.0243039	0.114265	-0.0451957	0.0714192	0.000188374	0.0528256	-0.0218926	0.115566	-5.24342	0.0102146	0.49407	0.0146281	0.109635	0.000501173	0.303072	0.515595	0.00948054	0.0827853	0.482984	0.0275295	0.21792	0.0122513	0.515817	0.624407	0.262272	ITM2B
ENSSSCG00000011437	0.621081	0.148987	0.153985	0.160583	0.0723408	-0.160025	-0.000233708	-0.0197573	-0.0118591	0.316019	0.0673611	0.0103148	0.158465	0.0047118	0.163186	0.170273	0.589097	0.0965175	0.972448	0.0827914	0.27522	0.0124558	0.26211	0.334881	0.622308	0.368748	0.861306	ALAS1
ENSSSCG00000012966	2.08558	0.166796	0.00844083	0.118413	-0.0136923	-0.33156	-0.000174028	-0.0163271	0.00513505	0.143593	-0.981573	0.0102825	0.0123575	0.0495571	0.350132	0.318206	0.838093	0.499251	0.659209	0.0827914	0.0832904	0.066408	0.370406	0.441259	0.685992	0.616848	0.799609	C11orf68
ENSSSCG00000005751	-15.4447	-0.862688	-0.276546	-0.0007115	0.428706	1.1494	-0.000113831	0.173534	0.0094432	1.22605	-18.1878	0.0102774	0.0735392	0.800921	0.512786	0.026213	0.942091	0.27278	0.107554	0.0827914	0.186894	0.421411	0.434681	0.126202	0.707689	0.507114	0.512531	COL5A1
ENSSSCG00000015782	2.28042	0.195897	0.147538	0.248081	0.229366	0.00308062	-0.000171233	0.00578953	-0.0655101	0.271747	-0.0943439	0.0102989	0.983457	0.0950295	0.0891088	0.75607	0.0317479	0.269199	0.970428	0.0827914	0.643467	0.105309	0.198579	0.627715	0.289497	0.504548	0.861306	IRF2
ENSSSCG00000009009	-4.52081	0.349393	-0.31243	-0.279379	-0.157014	0.153992	-0.000373727	-0.0336831	-0.152551	1.12997	16.9013	0.0103419	0.574021	0.0461899	0.367308	0.310426	0.00867196	0.0168156	0.000886469	0.0827914	0.515382	0.0632373	0.378668	0.438024	0.237736	0.235729	0.0970827	MND1
ENSSSCG00000014893	-3.95439	-0.185779	-0.00633125	0.15171	-0.104063	0.215468	-0.000162843	0.00283743	0.0621976	-0.470655	-3.99101	0.0102279	0.123838	0.0963448	0.0594235	0.872002	0.0312554	0.0474106	0.110497	0.0827914	0.241307	0.106364	0.162818	0.659119	0.288808	0.307855	0.513835	NARS2
ENSSSCG00000017339	2.28046	0.0969333	0.183213	0.14124	0.125479	-0.131466	-0.000269734	-0.0334775	0.00769381	0.213291	1.41625	0.0103343	0.0799511	1.28513e-05	0.0106856	0.0012999	0.598847	0.0908461	0.273653	0.0827914	0.195151	0.000187695	0.0649678	0.022457	0.62519	0.363429	0.657247	NMT1
ENSSSCG00000008601	-6.97305	0.445906	-0.0279898	0.128176	-0.46021	0.159173	0.000421088	0.0533355	-0.0240877	-0.234851	3.27568	0.0103091	0.645545	0.077035	0.0916603	0.219614	0.724872	0.677601	0.588416	0.0827914	0.54248	0.0909259	0.200909	0.376794	0.660505	0.675509	0.780299	SDC1
ENSSSCG00000017937	0.851055	0.137346	0.088618	-0.00980548	-0.0477604	-0.224215	-0.000203476	-0.0225663	0.0153602	0.0867198	-2.56145	0.0103436	0.0365042	0.00773352	0.322489	0.0960783	0.467021	0.621442	0.164885	0.0827914	0.133849	0.0176305	0.357091	0.253334	0.581023	0.660587	0.580572
ENSSSCG00000003037	2.02239	0.172299	0.620265	0.219918	0.376899	-0.529595	8.59344e-05	-0.0211204	0.0738374	-0.627097	-2.34227	0.0103096	0.00029957	0.334854	2.90292e-06	0.206329	0.00732856	0.00635969	0.308194	0.0827914	0.0317373	0.247365	0.000243878	0.366131	0.23225	0.200788	0.676362
ENSSSCG00000016869	-8.03474	-0.307039	-0.0286971	0.0118549	0.0210712	0.589147	-0.00052059	-0.021512	0.00494001	0.176565	0.607634	0.010247	0.0167353	0.00275847	0.990574	0.475735	0.915201	0.6466	0.878475	0.0827914	0.094702	0.00849839	0.575585	0.524132	0.701918	0.666496	0.848622
ENSSSCG00000029603	-5.52427	-0.309233	-0.0347131	-0.09814	0.0499648	0.522505	-8.9174e-05	-0.010449	0.048243	-0.622092	3.48547	0.0103255	0.0273327	0.57617	0.799493	0.729931	0.29838	0.110284	0.384583	0.0827914	0.117925	0.347272	0.52534	0.617815	0.514468	0.3854	0.712372
ENSSSCG00000000223	2.3467	0.137135	0.082685	0.0737141	-0.125098	-0.0867865	-6.57485e-05	0.00537438	0.0265464	-0.0387265	-1.49374	0.0103936	0.396673	0.35354	0.0267692	0.68358	0.197684	0.819686	0.415616	0.0831059	0.435038	0.255987	0.108855	0.604259	0.45133	0.715683	0.724978	BIN2
ENSSSCG00000014570	-9.48722	-0.658267	-0.290771	0.506681	0.0849806	0.581772	-0.000346419	0.0716634	0.0896099	-0.414806	-15.4319	0.0104429	0.218052	0.308786	0.109617	0.235942	0.366825	0.613191	0.0803893	0.0832877	0.32264	0.235216	0.21792	0.38892	0.541572	0.658167	0.468982	NRIP3
ENSSSCG00000021590	7.21566	0.148461	-0.0243019	0.00161804	-0.00181833	-0.352809	-2.05976e-06	-0.0285234	0.0371277	-0.265353	0.950006	0.010448	0.00393484	0.97853	0.984509	0.0574205	0.105581	0.165156	0.628875	0.0832877	0.0523704	0.47172	0.574128	0.195218	0.383911	0.443611	0.792216	RPL23
ENSSSCG00000010866	-0.779101	0.133384	-0.264552	-0.283679	-0.255284	-0.00211657	-0.000184311	-0.0388345	0.0287049	0.13028	1.54571	0.0104486	0.982774	0.0113965	0.00101318	0.00558678	0.156226	0.43524	0.381609	0.0832877	0.643426	0.02324	0.0148935	0.05373	0.424886	0.58969	0.710453
ENSSSCG00000009874	3.19557	-0.365547	0.356396	-0.00236422	-0.121232	-0.568908	-0.000363288	-0.00831232	0.178831	-1.80387	-5.93363	0.0104813	0.0337996	0.052969	0.0921956	0.807352	0.0028372	0.000504815	0.222232	0.0834623	0.128992	0.0697598	0.201288	0.642707	0.212233	0.137389	0.631492	RASAL1
ENSSSCG00000004912	-0.40197	0.153273	-0.16917	-0.17811	-0.031988	-0.0147671	-0.000337573	-0.0195447	-0.00752055	0.249464	6.93864	0.0105066	0.899943	0.000220984	0.080975	0.191803	0.745945	0.204096	0.00199458	0.0835778	0.622219	0.00145419	0.190974	0.353228	0.665539	0.469767	0.146221	SEC11C
ENSSSCG00000005596	1.99862	0.166015	-0.11127	-0.269035	-0.0430399	-0.104957	-0.000408271	-0.0737698	0.0109114	0.467974	7.92261	0.0105478	0.406646	7.08084e-05	0.021147	0.000110259	0.665779	0.0348267	0.0014369	0.0836867	0.440203	0.000665652	0.0941933	0.00441954	0.644031	0.284542	0.126151	ARPC5L
ENSSSCG00000012397	7.24368	0.172041	0.350966	-0.556703	0.512328	-0.69888	0.000491532	0.0218576	0.0430162	-0.691642	-5.29954	0.0105503	9.48375e-06	1.06924e-05	1.84217e-11	0.188328	0.0977741	0.00297673	0.0279115	0.0836867	0.0187509	0.000166991	3.26984e-08	0.350957	0.375508	0.171085	0.354742	IL2RG
ENSSSCG00000001680	-2.02726	0.456899	-0.0682407	-0.611313	-0.559338	-0.312843	0.000485332	0.0331183	0.0767061	-1.18323	4.62387	0.0105526	0.363502	0.0496526	0.026117	0.47471	0.275102	0.0470606	0.448422	0.0836867	0.418168	0.0664834	0.107062	0.523835	0.501526	0.307637	0.736599
ENSSSCG00000010445	-7.57276	0.842954	0.0134854	0.282136	0.398658	0.915247	5.54356e-05	0.1554	-0.344112	0.860363	13.3626	0.0105638	0.21839	0.89876	0.721903	0.055359	0.00956937	0.416553	0.222367	0.0836895	0.322916	0.449201	0.503836	0.19048	0.239176	0.58255	0.631492	ANKRD22
ENSSSCG00000017195	-1.183	0.228365	-0.0797195	0.111279	-0.142364	-0.260883	0.000191213	0.008005	0.03207	-0.15551	-1.12844	0.0105926	0.126701	0.116386	0.138696	0.721521	0.352546	0.588147	0.70841	0.0838317	0.244412	0.121579	0.243153	0.615428	0.536866	0.649752	0.811968	TRIM65
ENSSSCG00000022737	-3.7152	1.0263	0.627193	0.426115	0.439632	0.131328	0.000780183	-0.0108636	0.156167	-1.35007	-11.4894	0.0106741	0.86285	0.126771	0.68443	0.911202	0.299582	0.258032	0.370866	0.084391	0.61132	0.129041	0.491278	0.668912	0.514935	0.498054	0.704339	MYD88
ENSSSCG00000013589	-0.0627578	0.165534	0.0632608	0.141174	0.0584527	-0.153817	-0.000346751	-0.0446497	-0.0257465	0.641086	4.2413	0.0107533	0.222227	0.000410371	0.428709	0.0090713	0.301583	0.00467399	0.06183	0.0849304	0.326386	0.00222332	0.404555	0.0707236	0.515438	0.189699	0.446283	SNAPC2
ENSSSCG00000017024	-0.24093	-0.126233	0.00836916	-0.0568135	-0.0401104	0.168675	4.58068e-05	-0.0115603	0.0589415	-0.130837	-2.42606	0.0107981	0.0822514	0.48772	0.711046	0.348396	0.0049229	0.417476	0.159528	0.0851104	0.198326	0.314583	0.500339	0.458232	0.214774	0.582776	0.573106	CCNG1
ENSSSCG00000030951	-8.6977	-0.972714	-0.242855	0.0941964	0.46618	0.226647	0.000258273	0.188013	0.00819604	-0.712347	23.3686	0.010795	0.753604	0.606893	0.629468	0.0434911	0.955256	0.560746	0.0549265	0.0851104	0.577399	0.358572	0.474368	0.167005	0.710514	0.640918	0.437081	CH242-504J7.1
ENSSSCG00000023063	-3.43927	-0.33866	0.174724	-0.0502874	-0.0179704	-0.128455	0.000351468	0.0987863	0.0333789	-0.742245	-6.27686	0.0108782	0.614489	0.0538852	0.573509	0.00563049	0.5011	0.0858157	0.166408	0.0851937	0.531058	0.0704751	0.45573	0.0538451	0.591734	0.35625	0.581711	DUSP16
ENSSSCG00000029117	-2.26479	-0.197901	-0.054714	0.0965363	0.0818159	0.097705	-1.26726e-05	-0.0502564	0.0185363	0.0369108	-5.1103	0.0108655	0.521592	0.902999	0.418013	0.0146458	0.533348	0.881086	0.0606584	0.0851937	0.493149	0.450524	0.400006	0.0936289	0.603279	0.729378	0.443176	ITFG1
ENSSSCG00000017753	1.78125	0.203499	0.0651388	0.0337834	0.104217	-0.167088	0.000128841	0.0579516	0.00093643	-0.330046	-4.48261	0.0108856	0.275978	0.230379	0.773671	0.00676335	0.97524	0.198031	0.111459	0.0851937	0.365186	0.19333	0.518207	0.0601773	0.713693	0.466446	0.514499	KSR1
ENSSSCG00000026017	-9.7763	-0.293828	-0.32156	0.0533878	0.122374	0.765533	-0.000212818	0.0625158	-0.0372841	-0.364843	9.64864	0.0108552	0.00149945	0.165858	0.0436917	0.0363744	0.395124	0.324264	0.0165811	0.0851937	0.041454	0.154752	0.139798	0.152421	0.551888	0.537901	0.314697	WDR43
ENSSSCG00000010278	1.09104	-0.754214	0.126441	0.197681	-0.107794	-0.612208	0.000636318	0.164529	0.049959	-1.16361	-19.2934	0.0108542	0.287358	0.121041	0.86187	0.0248205	0.638065	0.205496	0.084519	0.0851937	0.372551	0.124784	0.541865	0.123376	0.636257	0.469767	0.478453
ENSSSCG00000001164	-6.55474	0.365483	-0.259703	0.000176076	0.0776223	0.221648	-0.000399932	-0.0474309	0.0437323	0.113904	-3.47745	0.0108321	0.430612	0.0453194	0.365407	0.203044	0.436492	0.806531	0.467368	0.0851937	0.452303	0.0622838	0.377695	0.36349	0.56698	0.712264	0.740329
ENSSSCG00000008422	-2.57734	0.537529	-0.215784	-0.376209	-0.306558	-0.342406	-6.48366e-05	-0.0294559	0.0434599	0.142889	-2.66276	0.0108531	0.399159	0.824557	0.594178	0.576697	0.595883	0.83559	0.710741	0.0851937	0.436379	0.428575	0.463497	0.564554	0.623908	0.719714	0.812828
ENSSSCG00000024201	-3.63965	-0.230209	0.255465	0.124697	0.153558	0.479582	-3.68614e-05	-0.00807708	0.048063	-0.543878	-2.54965	0.0109496	0.00827326	0.759487	0.233009	0.714355	0.170752	0.0657562	0.40462	0.0855317	0.071067	0.40928	0.307493	0.613746	0.433748	0.332294	0.722404	FAM208A
ENSSSCG00000013875	-1.11602	0.182173	0.0647884	0.0596369	-0.0147001	-0.153702	-0.000306869	-0.00537197	0.0177093	0.281579	1.60301	0.0109509	0.265275	0.00333025	0.787045	0.761985	0.516892	0.228683	0.509332	0.0855317	0.357275	0.00972293	0.522147	0.629239	0.597071	0.480201	0.757395	USE1
ENSSSCG00000025326	-2.497	-0.233712	-0.251956	0.110666	-0.134703	0.14221	-0.000133346	-0.0244214	-0.0137629	0.0246224	-0.685879	0.0109756	0.426618	0.270964	0.0212275	0.281455	0.691793	0.93203	0.824145	0.0856381	0.450695	0.215442	0.0943593	0.421958	0.652026	0.738389	0.838356	TMEM243
ENSSSCG00000014217	-8.34546	-0.342978	0.0857865	0.189055	0.204107	0.696392	0.000264517	0.0458998	0.0692866	-1.06958	-6.29749	0.011005	0.0115007	0.146686	0.646816	0.168034	0.187514	0.0178258	0.166236	0.0857816	0.0817377	0.14281	0.479573	0.333258	0.443093	0.236033	0.581667	FEM1C
ENSSSCG00000006183	-0.0591514	-2.31584	-0.977522	0.0716461	-1.3175	-0.634463	0.000717561	-0.0714623	-0.133785	1.06251	8.05215	0.0110234	0.72127	0.558455	0.496453	0.769522	0.693236	0.706379	0.77318	0.0858233	0.568758	0.340864	0.429856	0.631736	0.652324	0.68347	0.825399	SBSPON
ENSSSCG00000028407	-14.9322	0.471449	-0.227185	-0.418069	-0.390549	1.13652	-0.000618191	0.00529877	0.0540842	-0.431843	-0.368338	0.0110367	0.00281776	0.0213719	0.326437	0.907777	0.471735	0.49167	0.952857	0.0858233	0.0479557	0.0363439	0.359126	0.668464	0.582584	0.614063	0.857643
ENSSSCG00000014916	-15.6605	1.04411	-0.789413	-1.09261	-0.980842	1.25311	-0.000538333	-0.0078904	0.15386	0.682049	-2.18814	0.0110436	0.129587	0.315653	0.175395	0.936418	0.34294	0.605014	0.867074	0.0858233	0.247081	0.238543	0.270073	0.674518	0.533062	0.656396	0.846598
ENSSSCG00000025252	2.08176	-0.134795	0.145308	0.173975	0.00632535	-0.269209	-0.000278646	-0.0175103	0.0357984	-0.126662	-1.6202	0.0110559	0.0121567	0.000507011	0.0369663	0.192426	0.0860951	0.461365	0.3692	0.0858331	0.0827494	0.00257314	0.127205	0.354068	0.366609	0.599232	0.703267	PEX5
ENSSSCG00000017277	0.928223	-0.243241	-0.22067	-0.0918813	-0.00289531	0.0846409	7.95449e-05	0.0033387	-0.0454834	0.442289	-0.921958	0.0110727	0.65171	0.537705	0.327582	0.890274	0.235334	0.177116	0.779684	0.085877	0.544511	0.333587	0.359478	0.664199	0.478172	0.451604	0.827306	PECAM1
ENSSSCG00000024660	1.091	0.428068	-0.0524457	0.65642	0.17413	-0.71466	0.000117529	-0.0740824	0.0257394	-0.296229	1.71168	0.0111138	0.0394606	0.60267	0.00734133	0.0914674	0.693298	0.583432	0.754702	0.08611	0.139051	0.357251	0.0523854	0.248279	0.652324	0.648807	0.821573
ENSSSCG00000007287	-0.15087	0.197053	0.0360482	0.0952112	-0.120728	-0.205549	-0.000407058	-0.0502176	0.00125927	0.332262	1.19437	0.0111266	0.178121	0.0004799	0.207447	0.0145307	0.966467	0.194625	0.648463	0.0861229	0.290675	0.00248947	0.290738	0.0933058	0.712142	0.464182	0.796931	GSS
ENSSSCG00000022373	0.812116	0.130164	-0.138983	0.0289342	-0.0285062	-0.15316	-0.0004645	-0.06654	0.0043185	0.457331	2.71218	0.0111444	0.126258	3.71576e-07	0.0898181	2.02302e-05	0.827645	0.0104623	0.122491	0.0861744	0.243912	1.60015e-05	0.199222	0.00157433	0.683891	0.220729	0.529101	JMJD6
ENSSSCG00000018001	-0.207453	0.435915	0.0604637	-0.282808	0.297386	-0.233485	0.000305329	0.0707856	-0.117858	0.499716	3.69212	0.0111854	0.506536	0.197734	0.0864099	0.101236	0.0825464	0.378709	0.536667	0.0864051	0.487086	0.174249	0.196168	0.259987	0.361676	0.566218	0.765733	GAS7
ENSSSCG00000028964	-2.3635	0.209511	-0.0883737	0.00242392	0.229842	0.299087	-8.57723e-05	0.00791988	-0.0232677	0.312672	-5.01176	0.0112077	0.0638379	0.428169	0.0443941	0.692571	0.460655	0.240457	0.0802966	0.0864051	0.17491	0.289767	0.140902	0.607459	0.577944	0.489771	0.468937	PIM2
ENSSSCG00000022317	4.05341	0.131112	-0.0127723	0.00869016	-0.0029153	-0.339635	-0.000159502	-0.0197467	0.0283033	0.062352	-1.60795	0.011201	0.00174903	0.026558	0.990215	0.131044	0.166344	0.713175	0.362752	0.0864051	0.0435251	0.0422441	0.575565	0.292684	0.432105	0.685992	0.697781	SLC38A10
ENSSSCG00000001201	-6.96743	0.58606	0.721647	-0.0362477	0.623504	0.108549	0.00053526	-0.0569782	0.133966	-1.01402	-5.81665	0.0112412	0.808659	0.103459	0.020327	0.327995	0.135474	0.177499	0.444949	0.086577	0.595988	0.111855	0.0921006	0.447017	0.4115	0.451639	0.736479	ZKSCAN8
ENSSSCG00000001505	-0.29434	0.137704	-0.364192	-0.257907	-0.0521933	-0.0108475	-0.000156868	-0.0156367	-0.0244068	0.265392	4.34301	0.0112816	0.916391	0.0343378	0.000140034	0.252178	0.256503	0.140776	0.0238059	0.086716	0.626194	0.0509256	0.00373799	0.40067	0.491757	0.417381	0.344071	KE2
ENSSSCG00000026872	-1.8194	-0.267774	-0.142869	0.152651	-0.0972118	-0.0735277	5.58318e-05	0.091214	-0.0466657	0.443015	-2.41119	0.0112714	0.71857	0.691699	0.133371	0.0016368	0.263207	0.21437	0.509651	0.086716	0.568567	0.38692	0.238895	0.0257591	0.495961	0.472633	0.757395	TNFSF13
ENSSSCG00000002620	3.1519	-1.31913	0.301757	-0.409685	-0.572325	-0.870538	0.000378751	0.172831	0.0451161	-0.745367	-7.02978	0.011387	0.37587	0.609093	0.609849	0.217151	0.837615	0.695261	0.67409	0.0871801	0.424257	0.359494	0.46817	0.375386	0.685992	0.679928	0.803556	EFHC1
ENSSSCG00000003809	-1.66843	-0.205648	0.457166	0.20688	0.278884	0.228067	0.000141868	0.0257761	0.0199965	-0.393474	-1.6488	0.0113816	0.146309	0.201917	0.00319766	0.198686	0.519946	0.136051	0.550856	0.0871801	0.26375	0.176659	0.0319766	0.359532	0.598276	0.412988	0.77231	JAK1
ENSSSCG00000028509	1.36718	0.104159	-0.0833852	0.0229828	0.0614694	-0.0350897	-0.000249068	-0.0168058	-0.00837621	0.211567	3.41015	0.0113637	0.653047	9.36479e-05	0.0961968	0.104523	0.598794	0.120727	0.0203107	0.0871801	0.545119	0.000818604	0.20492	0.263571	0.62519	0.398761	0.329127	RBM8A
ENSSSCG00000030645	-0.251803	0.26674	0.15317	0.0876588	-0.0752324	-0.0496524	-0.000473168	-0.0334941	-0.047229	0.400381	7.36433	0.0113695	0.806786	0.00212238	0.428995	0.211954	0.251618	0.245819	0.0468994	0.0871801	0.595677	0.00708638	0.404712	0.37062	0.488402	0.493095	0.418091
ENSSSCG00000026742	-5.20242	-0.237126	0.159573	-0.0237753	-0.0226656	0.414309	0.000177902	0.0300626	-0.0029874	-0.128049	0.0387668	0.0114497	0.0262642	0.16232	0.395019	0.198695	0.933476	0.668246	0.990247	0.0875735	0.11601	0.152697	0.390416	0.359532	0.706458	0.673511	0.863586
ENSSSCG00000022033	-1.34729	-0.381793	-0.0957274	0.227363	0.0258453	-0.400624	-0.000129536	0.0950669	0.0355856	0.061741	-14.6799	0.0115175	0.159189	0.515826	0.398123	0.0132272	0.53772	0.8986	0.00963382	0.0879185	0.275474	0.325268	0.391829	0.0894736	0.604574	0.731701	0.263765
ENSSSCG00000000645	2.22703	0.485233	-0.187039	0.0120605	0.200608	-0.237126	0.00146485	0.0373516	-0.150707	0.0728356	-4.98868	0.0115092	0.516881	4.3011e-06	0.501477	0.415189	0.0434805	0.895473	0.425617	0.0879185	0.491867	8.3411e-05	0.431626	0.495174	0.31454	0.730871	0.728546
ENSSSCG00000004191	-21.9944	1.16635	-0.741978	-0.921587	-0.939414	1.60593	1.5209e-07	0.335566	0.200545	-0.659792	6.83279	0.0115731	0.0816471	0.999804	0.400477	0.00536095	0.299081	0.66974	0.645263	0.0881695	0.197316	0.476834	0.392787	0.0522693	0.514563	0.673881	0.796357	MOXD1
ENSSSCG00000008681	3.44005	0.134527	0.0816736	0.148837	-0.0219272	-0.305665	-0.000142474	-0.0262955	0.0220193	0.0211064	1.402	0.0115708	0.00553112	0.0538772	0.0797742	0.0539205	0.287957	0.902975	0.442423	0.0881695	0.0591503	0.0704751	0.188925	0.187528	0.50708	0.732491	0.735605	NELFA
ENSSSCG00000015652	-1.80899	0.539688	0.968192	0.596298	0.485577	-0.324376	-3.52525e-05	-0.112339	-0.070725	1.42444	0.141441	0.0115985	0.439144	0.904485	0.0309541	0.03048	0.376214	0.04734	0.984048	0.0882761	0.455426	0.451054	0.117401	0.137818	0.54515	0.307855	0.862975	IL10
ENSSSCG00000024990	1.0492	0.181715	0.0644706	0.12752	0.136535	-0.290455	-0.000325677	-0.0310415	0.00291983	0.0259639	2.49102	0.0116268	0.0482879	0.00203708	0.475876	0.0962662	0.91559	0.909691	0.307728	0.0884046	0.153228	0.00690822	0.423267	0.25336	0.701918	0.733974	0.676362	MPI
ENSSSCG00000015973	1.52953	0.149631	-0.186151	-0.0864915	-0.0684488	-0.0412218	-0.000327278	-0.00934246	-0.0245408	0.443676	7.62623	0.0116639	0.722247	0.000297878	0.181807	0.531063	0.293804	0.0315237	0.000876673	0.0885998	0.568758	0.00176755	0.274352	0.545303	0.511249	0.278512	0.0970827	ATP5G3
ENSSSCG00000000259	-2.48566	-0.22154	-0.107997	0.152475	-0.0101386	0.0658838	-0.000203542	0.0303685	-0.0107022	-0.203849	1.2082	0.0117478	0.692996	0.0868766	0.137773	0.173438	0.749751	0.468425	0.679818	0.0891502	0.559935	0.0985297	0.242388	0.337273	0.666513	0.602469	0.80401	CSAD
ENSSSCG00000004272	-2.62249	-0.139925	-0.155473	-0.0813495	-0.0842215	0.239546	-0.000188874	-0.0195426	0.0132694	0.199215	-1.09866	0.0118177	0.0288432	0.0149288	0.254823	0.157046	0.530774	0.262261	0.563761	0.0895921	0.12171	0.0279607	0.321225	0.320304	0.602921	0.499956	0.775561	LMBRD1
ENSSSCG00000003552	-4.58539	0.52972	0.504472	-0.043643	0.0281485	-0.213847	-0.000164254	-0.0441631	-0.0249003	0.0894606	19.3893	0.0119997	0.607259	0.57872	0.181729	0.400348	0.765706	0.896365	0.00839989	0.0897131	0.527853	0.348199	0.274351	0.486247	0.669784	0.731103	0.246936	AUNIP
ENSSSCG00000026638	-9.66528	-0.369757	-0.206661	-0.0633659	0.0769488	0.600227	-0.00018173	0.0935732	-0.0603367	0.322656	0.397567	0.0120091	0.0374001	0.350725	0.555506	0.0133093	0.286685	0.497229	0.935269	0.0897131	0.135269	0.254592	0.449708	0.0897006	0.506633	0.61637	0.854797	BCL10
ENSSSCG00000015122	2.89426	-0.286056	0.0121316	-0.152017	0.167281	0.00294886	0.000116877	0.0411577	0.0503794	-0.730315	-5.57139	0.011862	0.988625	0.431708	0.216539	0.155734	0.256912	0.0567201	0.169311	0.0897131	0.644767	0.291153	0.2968	0.318906	0.492007	0.320353	0.583376	CD90
ENSSSCG00000009471	-3.34831	-0.187401	-0.130664	-0.150088	-0.131541	0.309006	0.000131432	0.0100575	-0.00725012	-0.00204369	-0.422206	0.0119397	0.0379304	0.18927	0.428136	0.586151	0.799691	0.993154	0.867541	0.0897131	0.136188	0.169364	0.40433	0.567501	0.677652	0.751983	0.846666	CLN5
ENSSSCG00000011392	1.61928	0.233012	-0.0742718	-0.0584582	-0.110137	-0.411645	-1.91163e-05	-0.0292702	0.0535863	-0.135629	1.62736	0.0119817	0.0278126	0.875958	0.845541	0.212677	0.146322	0.660266	0.60746	0.0897131	0.119197	0.442487	0.537452	0.3712	0.417233	0.670265	0.787511	FAM212A
ENSSSCG00000006456	-5.12376	-0.302485	-0.455114	-0.488995	-0.00839122	0.500165	8.66706e-05	0.0386598	0.0255345	-0.30515	-3.49757	0.0118636	0.0352708	0.595103	0.00553602	0.223068	0.581007	0.435496	0.401777	0.0897131	0.132467	0.354704	0.0445715	0.380413	0.620077	0.58969	0.720009	FCRL1
ENSSSCG00000028522	-0.913453	-0.221702	0.00535049	0.132966	-0.158143	-0.199739	-0.000180162	0.00528472	0.0359477	-0.181516	0.777242	0.0119031	0.238809	0.131208	0.104326	0.809637	0.285465	0.524672	0.792872	0.0897131	0.338157	0.132126	0.213094	0.643358	0.505815	0.628393	0.829753	KRT10
ENSSSCG00000009186	-5.84743	-0.180102	0.0511316	0.140619	0.0985999	0.475196	-0.000179242	-0.00210771	0.013203	-0.0491504	0.396452	0.0120189	0.00197513	0.0655994	0.494699	0.905729	0.632788	0.830357	0.868764	0.0897131	0.044069	0.0810707	0.429174	0.667835	0.634726	0.718628	0.847025	METAP1
ENSSSCG00000005104	0.595291	0.175022	-0.00507505	0.0396986	-0.0221609	-0.186783	-0.000379079	-0.0165879	-0.010118	0.257849	4.9243	0.0119977	0.170534	0.000304942	0.906821	0.34206	0.706702	0.262498	0.0472059	0.0897131	0.285567	0.00179312	0.554177	0.455928	0.656516	0.500188	0.418591	MRPS11
ENSSSCG00000015446	-4.97619	-0.225851	-0.00585502	0.0526967	0.108113	0.44763	0.000360546	0.0230571	-0.0335594	-0.223279	-2.11433	0.0119968	0.0141524	0.00639419	0.777662	0.293543	0.34166	0.448599	0.484369	0.0897131	0.0875306	0.0154046	0.519221	0.429455	0.532968	0.593939	0.747721	PNPLA8
ENSSSCG00000029119	2.74881	0.106774	0.261896	0.16038	0.100345	-0.302849	-0.000272016	-0.0154643	0.0221382	0.0356573	0.892187	0.0118754	0.000920573	5.30832e-05	0.0014456	0.148203	0.186884	0.796042	0.537446	0.0897131	0.0391155	0.000538805	0.0189719	0.310185	0.442806	0.709103	0.766238	PRPF6
ENSSSCG00000026475	-1.90409	-0.125303	-0.0624763	0.00504331	-0.00187548	0.247037	-0.000114597	-0.00417664	0.0403607	-0.151754	-2.82329	0.0120101	0.0135215	0.0913766	0.709905	0.735459	0.0435256	0.345846	0.103401	0.0897131	0.085532	0.102111	0.500163	0.620564	0.314609	0.550967	0.507358	RRN3
ENSSSCG00000009663	0.981232	0.186483	0.134995	0.246251	0.124309	-0.23534	-0.000187678	-0.0652374	0.0379724	-0.288419	-1.39569	0.0118862	0.10212	0.0673301	0.11912	0.00173455	0.188045	0.233273	0.574045	0.0897131	0.219125	0.0826168	0.226561	0.0266063	0.443403	0.484307	0.778181	TRIM35
ENSSSCG00000030015	2.27898	0.202024	0.0303105	-0.1054	-0.120819	-0.1868	-0.000315874	-0.0575048	-3.91277e-05	0.648912	6.71221	0.0119601	0.246024	0.00625664	0.426537	0.00688485	0.999	0.0197031	0.0231084	0.0897131	0.343436	0.0152172	0.403462	0.0608975	0.719599	0.244601	0.341898
ENSSSCG00000016960	0.0911336	-0.232439	-0.333419	-0.257457	-0.323292	-0.285168	-0.000222342	-0.046048	0.0124575	0.176904	-2.38637	0.0120128	0.113293	0.0738129	0.0367656	0.049312	0.723765	0.539676	0.438534	0.0897131	0.230465	0.0883141	0.126963	0.179832	0.660153	0.633329	0.733867
ENSSSCG00000009007	-2.29804	-0.188736	-0.0578724	-0.342342	0.0838494	0.24051	8.17449e-05	0.00558904	0.0556567	-0.582732	-1.80254	0.0119244	0.0946321	0.415338	0.000960465	0.763798	0.0587042	0.0204145	0.48273	0.0897131	0.211749	0.283805	0.0142663	0.630154	0.3328	0.248297	0.747642
ENSSSCG00000007958	-2.09756	-0.201889	0.0738886	0.0835423	0.0956629	0.0630766	-9.91608e-05	-0.00244127	0.0425645	-0.178293	-2.70249	0.012069	0.677255	0.361347	0.817794	0.902822	0.177765	0.498439	0.329144	0.0900008	0.554895	0.259954	0.529934	0.667193	0.437898	0.616848	0.681354	ZNF174
ENSSSCG00000011119	0.806024	-0.619744	-0.501291	0.0987552	-0.214162	-0.576876	-0.000150551	0.0582136	-0.00789252	0.100838	3.96007	0.0121299	0.229427	0.654777	0.239451	0.346683	0.934814	0.901755	0.631388	0.0902516	0.332259	0.374792	0.311945	0.457659	0.706933	0.73246	0.792645	ECHDC3
ENSSSCG00000001379	5.07705	0.148962	0.156831	0.138525	0.053698	-0.188822	-0.000283981	-0.0207834	0.0199569	-0.040942	7.08327	0.0121493	0.110141	0.00122217	0.212093	0.173524	0.391918	0.831694	0.00155177	0.0902516	0.227193	0.00476564	0.294228	0.337289	0.550425	0.718911	0.131256	TUBB
ENSSSCG00000004557	2.73919	0.150717	-0.0269927	0.0610813	0.0514084	-0.238539	-0.000405972	-0.0344984	-0.00563966	0.394346	4.02967	0.0121476	0.0507756	2.59998e-05	0.650053	0.0277823	0.809964	0.053475	0.0540228	0.0902516	0.15729	0.00030762	0.480735	0.130119	0.679783	0.315938	0.435094
ENSSSCG00000021069	-6.49996	-0.252624	-0.579374	-0.383917	-0.297635	0.3724	-7.60298e-05	0.0305663	-0.00101099	0.254846	-0.986393	0.0121387	0.0542818	0.572702	0.00264399	0.215672	0.979211	0.43954	0.770188	0.0902516	0.162451	0.346286	0.0281866	0.37405	0.714922	0.590622	0.82483
ENSSSCG00000022915	-0.244219	0.130278	-0.0500966	-0.203205	-0.0992043	-0.090603	-0.00024095	-0.00393874	0.0362259	0.0732977	0.24759	0.0122006	0.368036	0.00165687	0.0364736	0.761135	0.0816567	0.665269	0.887342	0.090546	0.420461	0.00597521	0.126385	0.628875	0.360635	0.672201	0.850421
ENSSSCG00000008157	4.89624	-0.413331	0.470879	0.0359781	0.0109137	-0.630254	0.000871756	0.185944	-0.00242362	-1.50587	-3.51964	0.0122317	0.0449472	0.000564746	0.115381	8.86339e-05	0.96929	0.00851038	0.52272	0.09069	0.147645	0.00277477	0.223156	0.00374843	0.713036	0.211777	0.76188	IL18RAP
ENSSSCG00000008178	0.952098	-0.152155	0.0767243	-0.0547348	-0.0251555	0.00458881	-8.22442e-05	-0.00256773	0.0719708	-0.707214	-0.885527	0.0122444	0.967911	0.307659	0.404639	0.865686	0.00495486	0.00125667	0.670755	0.0906977	0.64036	0.234586	0.39409	0.656638	0.214774	0.152652	0.802609
ENSSSCG00000016901	0.947607	0.474514	-0.124436	-0.726524	-0.295633	-0.528173	-0.000472975	-0.123012	-0.0163828	1.0513	15.1999	0.0122623	0.164119	0.0804234	0.0411844	0.0112905	0.825963	0.097853	0.0237863	0.0907437	0.279598	0.0936498	0.1355	0.0817163	0.683891	0.371045	0.344071	GZMK
ENSSSCG00000011752	1.24406	-0.283172	-0.0113575	0.108404	-0.238921	-0.23869	0.000498561	0.137708	0.0510438	-0.94604	-15.2381	0.0122812	0.256934	0.0021894	0.128033	4.24297e-05	0.245218	0.0132911	0.000417415	0.0907968	0.351427	0.00722842	0.234046	0.00246791	0.483469	0.229855	0.0719652
ENSSSCG00000030070	-4.65157	-0.192766	-0.00524096	0.131983	0.0699346	0.542483	-2.26645e-05	0.0358617	0.0342567	-0.511162	-3.30384	0.0123545	0.000828174	0.824145	0.475967	0.0746286	0.25885	0.0504985	0.211217	0.0912511	0.0389375	0.428558	0.423267	0.225404	0.493014	0.311728	0.620587	ZNF238
ENSSSCG00000006501	4.22853	0.121856	0.0322117	0.0167238	-0.0252527	-0.208793	-0.000280266	-0.017534	0.0176082	0.236066	2.69305	0.0123741	0.0339949	0.000184584	0.849399	0.154192	0.355444	0.14663	0.115466	0.0913091	0.129489	0.00129003	0.538496	0.317288	0.537876	0.422837	0.518869	SSR2
ENSSSCG00000006924	-2.55155	0.711969	-0.0811765	-0.332898	0.306102	0.807866	-0.000283793	0.0166086	-0.197051	1.28755	21.1027	0.012411	0.202569	0.456347	0.36425	0.812967	0.0830588	0.180102	0.0316706	0.0914449	0.311553	0.301724	0.377103	0.644124	0.361873	0.453437	0.365662	GBP1
ENSSSCG00000028204	-9.99401	-0.747327	-0.408065	-0.15268	-0.510214	0.332737	0.000268373	0.161588	0.13524	-0.760824	-0.0730243	0.0124161	0.546043	0.504377	0.544028	0.0292688	0.237234	0.43006	0.99426	0.0914449	0.504379	0.320922	0.445667	0.134201	0.479324	0.587986	0.864611
ENSSSCG00000000810	-7.59332	-0.339289	0.0659678	0.101316	-0.0268755	0.562677	-0.000177991	0.0112263	0.0453041	-0.0635555	3.18811	0.012481	0.0337211	0.309613	0.876965	0.740294	0.378494	0.882108	0.487903	0.0918353	0.128958	0.235646	0.54618	0.622381	0.545632	0.729552	0.748102	AMIGO2
ENSSSCG00000001202	-8.51201	-0.357641	-0.442932	-0.207236	-0.163345	0.560862	-5.63479e-05	0.00331375	-0.0176771	0.631195	-5.44894	0.0125014	0.0468033	0.767558	0.180417	0.922446	0.7571	0.17975	0.261161	0.0918985	0.150928	0.411585	0.273534	0.671602	0.668028	0.453335	0.649809
ENSSSCG00000012137	-3.1312	-0.332608	0.237392	0.161623	0.00736723	0.170367	0.000614721	0.173303	-0.0417287	-0.574531	-5.73691	0.012571	0.486091	0.00165935	0.47902	1.27027e-05	0.40993	0.181388	0.222818	0.0923224	0.479954	0.00598047	0.424334	0.00113422	0.56009	0.454125	0.631492	BMX
ENSSSCG00000028036	-0.958737	0.298247	-0.333845	-0.641868	0.0941757	-0.276008	9.65027e-05	-0.0618577	0.1254	-0.666956	-4.68455	0.0126305	0.226254	0.546572	0.000259078	0.0458665	0.00811957	0.0825337	0.248781	0.0926718	0.329549	0.336567	0.00562524	0.172699	0.233042	0.352034	0.643664	MAP3K10
ENSSSCG00000008554	-1.37704	0.158741	0.000372024	-0.0661026	-0.04784	-0.0632107	-0.000265193	-0.0132073	-0.0176305	0.0845885	3.67184	0.012647	0.610928	0.00449257	0.810778	0.397638	0.474071	0.68191	0.0981764	0.0927048	0.529306	0.0120529	0.528315	0.485258	0.583025	0.676053	0.497723	ABHD1
ENSSSCG00000017950	2.9807	0.130966	0.115583	0.187296	0.0516226	-0.137125	-0.000295772	-0.0196042	0.0348583	-0.121517	2.66527	0.0127147	0.174964	0.000211958	0.0647987	0.14661	0.0929564	0.473643	0.143705	0.0931133	0.288356	0.00141386	0.170903	0.309162	0.371513	0.606109	0.553501	TP53
ENSSSCG00000007546	1.26761	0.231855	-0.0435252	0.0688386	0.0359143	-0.46693	1.78692e-05	-0.0558818	0.00928269	-0.0397154	1.17352	0.0127513	0.0154257	0.887166	0.808995	0.0238502	0.794474	0.894799	0.707605	0.0931329	0.090981	0.445771	0.52759	0.121255	0.6767	0.730871	0.811744	C7orf50
ENSSSCG00000020976	4.39419	-0.202844	0.0435496	0.15952	0.0342206	-0.368331	-3.85783e-06	0.00648547	-0.00363662	-0.0682541	-0.903495	0.0129483	0.0267463	0.972284	0.463682	0.75144	0.910419	0.804581	0.74632	0.0931329	0.116727	0.470141	0.419037	0.626152	0.700829	0.711769	0.819807	CSRP1
ENSSSCG00000017419	2.01616	0.112008	-0.0598922	-0.0434939	-0.0833843	-0.0690581	-0.000261244	-0.0412064	-0.00201032	0.295268	3.0916	0.0129091	0.432604	0.000163609	0.564097	0.00102177	0.908319	0.0516323	0.0515176	0.0931329	0.452847	0.00118775	0.452501	0.0194162	0.700569	0.313973	0.429748	DNAJC7
ENSSSCG00000008079	0.0130399	-0.0955148	0.0135165	0.0654394	-0.0207827	0.258536	-6.70826e-05	0.00439316	0.00420234	0.0288633	0.1686	0.0127479	0.00154951	0.196095	0.343315	0.643129	0.775186	0.815748	0.89692	0.0931329	0.0417355	0.173248	0.367695	0.588875	0.671038	0.71508	0.850677	FAM120A
ENSSSCG00000012770	0.140394	0.14367	-0.144873	0.0791421	-0.0910061	-0.19188	-0.000232561	-0.025592	0.0448943	0.0402489	-0.415811	0.0128807	0.0889072	0.00519005	0.0238044	0.0855338	0.0540183	0.831182	0.832237	0.0931329	0.20518	0.0134141	0.101691	0.241123	0.328967	0.718871	0.839396	FAM58A
ENSSSCG00000026210	0.196585	-0.34118	0.146933	-0.594515	0.267603	-0.270873	0.000323619	0.0450232	0.0471448	-0.493383	3.11264	0.0128035	0.309957	0.0885006	0.000241505	0.210946	0.375821	0.287273	0.509681	0.0931329	0.38669	0.099811	0.00540911	0.369853	0.544901	0.515951	0.757395	FCRL5
ENSSSCG00000011775	-5.95113	-0.253323	-0.00403523	-0.0330417	0.00792121	0.623056	9.63641e-05	0.0319373	0.0278618	-0.457876	-3.72926	0.0128372	0.00310471	0.478061	0.989222	0.201168	0.477983	0.16654	0.280159	0.0931329	0.0493875	0.310611	0.575364	0.361911	0.584907	0.445261	0.661492	KLHL24
ENSSSCG00000022729	-0.987618	-0.170505	0.0595216	0.121175	-0.0574052	0.216561	-0.000138561	0.00347399	0.0613725	-0.52615	-2.6957	0.0129126	0.102174	0.132127	0.231595	0.836757	0.0278629	0.0228688	0.249856	0.0931329	0.219182	0.132777	0.306995	0.650577	0.286762	0.254008	0.644595	KLHL6
ENSSSCG00000011314	-2.16827	-0.227217	-0.0465247	-0.0126587	-0.0295976	0.0102576	-7.56863e-05	0.00982028	-0.00848542	0.0741385	4.50848	0.0128242	0.95351	0.530436	0.980685	0.662305	0.807198	0.797027	0.145632	0.0931329	0.636591	0.330957	0.573086	0.597478	0.678975	0.709422	0.553699	LZTFL1
ENSSSCG00000008188	-7.73547	-0.331043	0.212452	0.239959	0.213804	0.76165	0.000176553	0.0132487	-0.0182801	-0.170564	-6.02577	0.0129578	0.00475555	0.328793	0.526377	0.681731	0.714544	0.680621	0.180946	0.0931329	0.0554864	0.244495	0.438876	0.603957	0.658109	0.67597	0.593274	MGAT4A
ENSSSCG00000030069	-3.23225	0.479892	-0.210516	-0.282951	-0.327195	-0.258629	9.11069e-05	-0.0289623	-0.0257462	-0.39795	1.0956	0.0128557	0.492912	0.719289	0.589978	0.548031	0.740184	0.527659	0.865115	0.0931329	0.482451	0.396446	0.461377	0.553084	0.663702	0.628944	0.845978	NOXRED1
ENSSSCG00000016929	-2.93162	-0.221392	0.131348	0.231096	0.0796939	0.355438	-0.000103495	-0.00683604	0.0589565	-0.61807	-4.87131	0.0129491	0.0430614	0.381641	0.270379	0.749708	0.0939183	0.0357225	0.111907	0.0931329	0.145325	0.269229	0.329221	0.62531	0.371804	0.288188	0.515285	PDE4D
ENSSSCG00000000661	-2.00192	-0.203847	-0.171992	-0.143539	0.0914572	0.0817761	-0.000139698	-0.00975996	0.114065	-0.910506	-5.13924	0.0128532	0.596305	0.210884	0.0852999	0.635052	0.00136021	0.00212188	0.0698583	0.0931329	0.523719	0.182003	0.195553	0.586162	0.207708	0.169554	0.455203	PHC1
ENSSSCG00000012909	6.67769	0.158926	0.12294	0.127125	0.0408556	-0.524225	-0.000380072	-0.0552449	0.0680825	-0.0962982	3.2983	0.0127811	0.000233769	0.000119409	0.397367	0.00202246	0.0109881	0.649117	0.140501	0.0931329	0.0311417	0.00097401	0.391631	0.0289789	0.249703	0.667462	0.549219	PTPRCAP
ENSSSCG00000013508	-0.229107	0.349316	0.971137	0.640887	0.718379	-0.323257	0.000531977	-0.0289681	0.125008	-1.5657	-5.63551	0.0128894	0.216094	0.00681451	0.00028429	0.404752	0.0246532	0.00139555	0.229787	0.0931329	0.320674	0.0161515	0.00597178	0.488854	0.282766	0.152652	0.634759	SH3GL1
ENSSSCG00000010539	1.72521	0.465427	-0.341274	0.00324454	0.202238	0.0464718	9.04863e-05	0.0624006	-0.183878	0.44141	2.72421	0.012842	0.900716	0.710805	0.209457	0.181245	0.0122081	0.452293	0.653219	0.0931329	0.622219	0.393362	0.292084	0.345409	0.253028	0.59616	0.798543	SLC25A28
ENSSSCG00000011071	-8.38597	-0.351143	-0.00516139	0.0219085	-0.121232	0.464818	0.000129116	0.0120234	0.0783416	-1.05845	3.75917	0.0127536	0.0923784	0.489054	0.855753	0.725066	0.143301	0.0207536	0.423353	0.0931329	0.20922	0.314992	0.539918	0.616259	0.415077	0.248297	0.727261	THNSL1
ENSSSCG00000027164	-2.04894	-0.17128	-0.208371	-0.0391413	-0.149359	0.121666	0.000262069	0.0543809	0.00835617	0.0737179	-9.87297	0.0128667	0.362649	0.0076039	0.0970934	0.0033662	0.752981	0.740693	0.000280541	0.0931329	0.417549	0.0174573	0.205689	0.0392762	0.66689	0.694314	0.0620878
ENSSSCG00000010935	-0.0893668	-0.270131	-0.377851	-0.452554	-0.206373	-0.170655	9.29976e-05	0.0247099	-0.0144983	0.230437	2.4792	0.0128429	0.426994	0.532367	0.027089	0.362553	0.735362	0.526032	0.509906	0.0931329	0.450695	0.33162	0.109466	0.46639	0.663528	0.628726	0.757409
ENSSSCG00000003644	-1.37337	-0.345349	-0.163453	-0.293887	0.0535646	-0.200499	6.35845e-05	0.0216917	-0.0249436	0.150182	-8.55238	0.0129392	0.455074	0.741153	0.232235	0.533424	0.641902	0.741767	0.0820637	0.0931329	0.464111	0.403447	0.307137	0.54637	0.637571	0.69507	0.474045
ENSSSCG00000002956	2.04455	0.119336	-0.141271	-0.0698085	-0.0174918	-0.0925623	-0.000262876	-0.0200374	-0.0338278	0.442899	4.92479	0.0129712	0.321885	0.000316321	0.176201	0.0983242	0.0781485	0.00889071	0.00554716	0.0931423	0.392579	0.00184337	0.270961	0.256311	0.355427	0.213685	0.219702	PSMD8
ENSSSCG00000006162	-9.39633	-0.397602	-0.273319	-0.104612	0.131235	0.732876	0.000388842	0.0408182	0.089511	-0.912665	-14.1532	0.0129847	0.01648	0.0761053	0.299959	0.298093	0.141423	0.0752119	0.014928	0.0931531	0.0937331	0.0902822	0.344781	0.432556	0.414378	0.344914	0.306288	ZC2HC1A
ENSSSCG00000015754	-4.63472	-0.212944	-0.0236116	0.0305901	0.0447981	0.376831	-0.000310764	-0.00604543	0.00347932	0.113061	5.00298	0.0130143	0.0308151	0.0114755	0.936633	0.778447	0.916937	0.686399	0.0910511	0.0931933	0.124415	0.023328	0.562233	0.634844	0.702097	0.677419	0.486261	MCPH1
ENSSSCG00000016019	-9.99912	-0.41956	-0.220687	-0.151338	0.127804	0.926501	0.000798333	0.0227497	-0.0212885	-0.526167	-1.28732	0.0130095	0.00984025	0.00193012	0.429775	0.576169	0.743788	0.328969	0.818118	0.0931933	0.0769415	0.00664149	0.40534	0.564411	0.664624	0.54011	0.836132	NCKAP1
ENSSSCG00000004080	-2.64699	-0.664678	0.283375	0.154382	0.37352	-0.276709	0.00123513	0.00207489	-0.116805	-0.164782	-13.2735	0.0130366	0.614465	0.00221289	0.727421	0.974764	0.268125	0.85105	0.14843	0.0932662	0.531058	0.00728098	0.504868	0.684587	0.497416	0.722907	0.558944	MYCT1
ENSSSCG00000029057	-0.418998	0.741734	0.422985	-0.430229	-0.277064	-0.411358	-0.000382104	0.166666	0.123453	-2.03808	10.4935	0.0130722	0.415201	0.324418	0.137517	0.0362485	0.263735	0.0354567	0.28871	0.0934347	0.444732	0.242194	0.242336	0.152201	0.496053	0.28658	0.667735
ENSSSCG00000000520	-3.91297	-0.246585	-0.0892761	-0.0588652	-0.185585	0.420028	5.41095e-05	0.0171599	0.000567164	0.00897124	-1.35678	0.013124	0.0331543	0.681938	0.558833	0.472971	0.988128	0.977096	0.691037	0.0937184	0.127712	0.383774	0.450823	0.523299	0.716751	0.748646	0.807228	KRR1
ENSSSCG00000012530	-4.81123	-0.376498	-0.275085	0.0107807	-0.202294	0.198579	-9.42949e-05	0.069322	-0.103536	1.19476	-4.99867	0.0131611	0.495185	0.640617	0.333373	0.0789735	0.0912766	0.0226517	0.352081	0.0938971	0.483459	0.369653	0.362728	0.232335	0.37037	0.253451	0.691986	TCEAL2
ENSSSCG00000005249	-0.941535	-0.406054	-0.238454	-0.577439	-0.0852681	-0.199279	0.000682392	0.0079647	-0.00423782	-0.836746	-5.8395	0.0133044	0.525395	0.00441308	0.0501528	0.84098	0.946951	0.120725	0.296667	0.0946039	0.495058	0.0119098	0.148989	0.651346	0.708693	0.398761	0.670393	FAM189A2
ENSSSCG00000008510	-0.660834	0.39633	0.0185513	0.145679	-0.0687958	-0.158228	-0.000108201	-0.0166608	0.0957435	-0.501965	-5.64637	0.013321	0.602801	0.613081	0.761131	0.678201	0.143111	0.339362	0.30886	0.0946039	0.526049	0.360938	0.514473	0.602548	0.41506	0.547163	0.676362	LTBP1
ENSSSCG00000014195	-0.523545	-0.144754	0.106025	0.0238012	-0.0454972	0.0696747	-0.000204928	-0.023873	0.0450895	-0.0737123	-1.43162	0.0133334	0.534874	0.0132207	0.32082	0.103304	0.0556751	0.693281	0.474078	0.0946039	0.498704	0.0257254	0.356434	0.262032	0.329924	0.67931	0.742551	MAN2A1
ENSSSCG00000024313	1.64115	0.130471	-0.310021	-0.150721	-0.087292	-0.137932	-0.000161305	-0.0327301	-0.0101887	0.212271	6.41526	0.0133262	0.184052	0.0267466	0.00243493	0.0188061	0.621373	0.226754	0.00132881	0.0946039	0.296097	0.0424515	0.0265561	0.106704	0.632244	0.479317	0.122512	NDUFA4
ENSSSCG00000026189	-8.07199	-0.350658	0.177187	0.208969	0.129831	0.470108	-0.000120008	0.061354	-0.0211153	0.221389	0.503946	0.0133123	0.0957444	0.529023	0.717688	0.0871942	0.699008	0.624442	0.915073	0.0946039	0.212505	0.330522	0.501978	0.243218	0.654082	0.661278	0.853439
ENSSSCG00000008137	-0.804415	-0.304221	-0.106134	-0.0206102	0.0171453	0.245448	0.000486935	-0.0247746	-0.0183846	-0.0106825	-6.70652	0.0133221	0.305519	0.00781547	0.885176	0.415652	0.696575	0.978222	0.116426	0.0946039	0.383764	0.017762	0.548042	0.495272	0.653547	0.749288	0.519525
ENSSSCG00000026721	2.95015	-0.370546	-0.266523	-0.0810516	-0.0720896	-0.146486	0.000520396	0.0173331	-0.0603964	-0.11563	-6.71579	0.0133567	0.627718	0.017947	0.617141	0.634063	0.316246	0.817548	0.197637	0.0946823	0.536136	0.0319482	0.469988	0.585822	0.522708	0.71525	0.61029	RNASE4
ENSSSCG00000006142	-1.09485	-1.08284	-0.401732	-0.648854	-0.184337	0.0737475	0.00361047	0.108302	-0.158219	-0.83535	-6.90802	0.0134234	0.924522	6.49543e-06	0.6418	0.341673	0.310513	0.529535	0.608908	0.0947983	0.628674	0.000114239	0.478352	0.455626	0.519677	0.629251	0.787987	CA1
ENSSSCG00000015294	-5.44058	-0.266891	-0.366859	-0.585199	-0.245555	0.519586	5.3834e-05	0.0183568	0.0917574	-0.852913	2.26453	0.0134771	0.015266	0.705804	0.00376928	0.501464	0.0354267	0.0197636	0.537233	0.0947983	0.090725	0.391667	0.0351005	0.533175	0.297046	0.244818	0.766152	CR1
ENSSSCG00000002645	0.531669	0.323692	-0.093268	-0.369088	-0.00465804	-0.230986	0.000255969	0.0107588	0.0843361	-0.691072	-5.04242	0.0135141	0.370259	0.15462	0.131922	0.743816	0.0981945	0.105357	0.281607	0.0947983	0.421835	0.148088	0.237608	0.623509	0.375629	0.380236	0.661976	GALNS
ENSSSCG00000017204	-2.66053	0.753369	0.445283	-0.185775	-0.0118206	-0.306852	-0.000406695	-0.119971	0.124986	-0.444095	-16.243	0.0134142	0.606345	0.322227	0.416749	0.130306	0.27748	0.648023	0.13797	0.0947983	0.527322	0.241224	0.39953	0.292396	0.502639	0.667225	0.544419	ITGB4
ENSSSCG00000013570	-1.07801	0.214262	-0.0640764	-0.067918	-0.0749778	-0.0850814	-1.17473e-05	-0.00855445	-0.0244274	0.452384	2.51235	0.0134772	0.61009	0.920662	0.913508	0.688614	0.470102	0.124453	0.399851	0.0947983	0.528778	0.455381	0.555804	0.605931	0.582113	0.401419	0.719321	MCOLN1
ENSSSCG00000004047	-0.785996	0.142509	0.293159	0.353981	0.122811	-0.0869412	-0.000208633	-0.00863554	-0.0181841	0.182515	5.02333	0.0134961	0.439064	0.0103393	0.000487006	0.544828	0.418843	0.335844	0.0152241	0.0947983	0.455426	0.0215877	0.008776	0.551755	0.56372	0.545355	0.308211	MRPL18
ENSSSCG00000014823	1.33049	0.542098	0.380269	-0.061242	-0.224243	-0.702985	-0.000331984	-0.0997193	0.0368198	-0.655575	8.41456	0.0134787	0.0979994	0.253245	0.215313	0.0692784	0.656936	0.339572	0.241805	0.0947983	0.21496	0.206426	0.296263	0.216447	0.641481	0.547163	0.641696	P2Y6R
ENSSSCG00000012927	-2.34279	0.17136	-0.0755226	0.0242648	-0.121187	0.00255414	-0.000272274	0.00168258	0.0217305	-0.00356303	1.81236	0.0135199	0.984667	0.00592965	0.332946	0.922194	0.423012	0.987377	0.442009	0.0947983	0.643721	0.0146688	0.362694	0.671602	0.564394	0.751381	0.735279	RCE1
ENSSSCG00000007622	1.22861	0.166225	0.0144148	0.0766723	0.0477995	-0.266709	-0.000288088	-0.0481144	0.0189294	-0.0009418	-0.549347	0.0134847	0.0443655	0.00329411	0.8185	0.00848877	0.465972	0.996547	0.809234	0.0947983	0.147018	0.00963663	0.530136	0.0688126	0.580414	0.752643	0.833727
ENSSSCG00000024877	-1.58712	0.215329	-0.229732	-0.535845	0.00777392	-0.161892	-0.000270793	-0.0536908	0.0306755	0.381653	-2.58885	0.0134431	0.330295	0.0282656	0.000166696	0.018861	0.369452	0.190913	0.383078	0.0947983	0.398547	0.0441564	0.00421189	0.106937	0.542351	0.462214	0.71124
ENSSSCG00000028820	-7.81001	0.397386	0.0701816	0.303256	0.116774	0.299631	0.000123226	0.0440391	0.0854103	-1.1045	-5.70638	0.0134915	0.356131	0.572673	0.502474	0.275109	0.186482	0.046743	0.295869	0.0947983	0.413702	0.346286	0.431961	0.417611	0.442806	0.306758	0.669996
ENSSSCG00000007873	1.65424	-0.200694	0.155942	-0.199259	0.0964305	-0.452731	0.000388142	0.0164632	0.0970345	-0.666667	-8.08738	0.0134056	0.00660112	0.0013578	0.00894843	0.412413	0.0041797	0.0160052	0.00624406	0.0947983	0.0642627	0.00514809	0.0587189	0.493627	0.212233	0.233967	0.229488
ENSSSCG00000015883	-0.859211	-0.147285	-0.13373	-0.160748	-0.0528483	0.258213	0.000133995	0.00946326	0.0180786	-0.268549	-2.88192	0.0135501	0.0268302	0.0996662	0.184384	0.518362	0.425182	0.159274	0.160166	0.094839	0.116801	0.108962	0.275662	0.541104	0.564526	0.437796	0.573106	MARCH7
ENSSSCG00000021053	-7.49773	-0.660758	-0.581822	-0.311755	0.138272	0.302366	0.000697406	0.0672737	0.0890616	-0.878965	-6.54747	0.0135692	0.532752	0.0688544	0.214935	0.322671	0.368778	0.306249	0.483177	0.094839	0.49807	0.0839594	0.295973	0.444006	0.541798	0.525833	0.747642	GIPR
ENSSSCG00000027146	-2.36049	-0.127235	-0.115903	0.138142	-0.121411	0.2132	-0.000246328	0.0260258	-0.0484335	0.63649	1.46059	0.0135991	0.043772	0.00129981	0.00105203	0.0509971	0.0220785	0.000838934	0.409974	0.094839	0.146317	0.00499185	0.0153062	0.182661	0.279652	0.14837	0.724978	GLA
ENSSSCG00000006058	-3.9233	-0.172138	-0.189951	-0.137698	0.0116814	0.362746	-0.000174174	-0.0333915	-0.00769123	0.308474	2.47857	0.0135548	0.0113581	0.0695188	0.115631	0.0624416	0.773528	0.178817	0.301277	0.094839	0.0814578	0.0846286	0.223518	0.204739	0.67072	0.452462	0.674654	RRM2B
ENSSSCG00000004390	-1.1253	-0.286556	0.00240078	-0.116494	-0.15459	0.0248403	0.000228039	-0.0338719	0.056961	-0.295753	-4.27129	0.0135877	0.907191	0.153034	0.679062	0.240924	0.203829	0.422202	0.296035	0.094839	0.624103	0.14705	0.489232	0.392637	0.454502	0.584767	0.669996	SESN1
ENSSSCG00000017489	1.74801	0.131549	-0.0818272	-0.046393	-0.0939161	-0.13958	-0.00037787	-0.0314118	0.00920551	0.177889	3.42685	0.0135847	0.177812	1.30509e-05	0.550686	0.0250473	0.655053	0.307855	0.0660303	0.094839	0.29029	0.000188559	0.447917	0.123886	0.641481	0.526855	0.449644
ENSSSCG00000015851	-5.38011	-0.198652	0.116157	0.095958	0.245759	0.421442	0.000107772	0.0178595	-0.00554118	-0.391992	-1.73831	0.013631	0.0099946	0.312649	0.164425	0.364907	0.855567	0.132333	0.519957	0.0948904	0.0774018	0.237094	0.262464	0.467595	0.69052	0.409402	0.76188	TNKS
ENSSSCG00000025868	1.05463	0.16637	-0.282174	-0.313453	-0.241417	-0.0920712	-0.000456311	-0.0189174	-0.017072	0.463939	6.47086	0.0136199	0.49174	2.58028e-05	0.00909174	0.26841	0.521142	0.0455147	0.00879841	0.0948904	0.48219	0.000305908	0.0592214	0.412612	0.598453	0.3063	0.252716
ENSSSCG00000006512	-0.135907	0.212287	-0.0583269	-0.0298113	0.0958841	0.0429571	-0.000167523	-0.00374802	-0.00888661	0.280837	3.77514	0.013675	0.796716	0.15649	0.584146	0.865685	0.788687	0.319082	0.202848	0.0951109	0.592631	0.149293	0.459355	0.656638	0.675253	0.535522	0.614983	FDPS
ENSSSCG00000004823	-0.93813	-0.181856	-0.11059	0.0220071	0.116471	0.0526484	-3.26029e-05	0.0168131	-0.0558495	0.399672	-1.36995	0.013735	0.711203	0.740903	0.198573	0.370126	0.0593102	0.110262	0.586461	0.0954425	0.566035	0.403386	0.285977	0.470352	0.333526	0.3854	0.780216
ENSSSCG00000011040	-12.989	0.617213	-0.0239439	0.11403	0.479948	0.840036	6.74859e-05	-0.0287608	-0.0383427	-0.169822	-3.95532	0.0137623	0.100727	0.837973	0.410709	0.64804	0.703843	0.837716	0.629901	0.0955471	0.217954	0.4316	0.39664	0.590993	0.655497	0.720142	0.792216	CACNB2
ENSSSCG00000008291	2.55693	-0.348291	-0.31211	-0.274251	-0.0456032	-0.318755	0.00159312	-0.0139067	-0.12018	-0.22669	1.52038	0.0138009	0.236575	1.68608e-08	0.255283	0.700568	0.0312198	0.616404	0.74585	0.0955601	0.336572	3.52672e-06	0.321253	0.610167	0.288808	0.659011	0.819616	BOLA3
ENSSSCG00000002651	2.13037	0.25903	-0.128524	-0.163782	0.0116616	-0.520102	-0.000344161	-0.0452758	-0.0787461	0.636921	14.3122	0.0138012	0.0204381	0.0235049	0.516502	0.0895827	0.0660292	0.0745263	0.000421461	0.0955601	0.103437	0.0386687	0.43568	0.245838	0.340349	0.344808	0.0719652	CDT1
ENSSSCG00000007366	2.0567	0.189919	0.16148	-0.184825	-0.0493262	-0.3153	-0.000140202	-0.0371136	-0.0379268	0.248	10.7996	0.0137878	0.0389691	0.181494	0.0174464	0.0672356	0.205226	0.324652	0.000344515	0.0955601	0.138046	0.164518	0.0849585	0.213445	0.455028	0.537921	0.0667842	MYBL2
ENSSSCG00000000167	-9.25944	-0.269713	-0.132158	-0.00286525	0.0935894	0.813124	-0.000305989	0.0322474	-0.00305757	-0.0419898	-2.29448	0.0138623	0.000607756	0.0437537	0.523911	0.238714	0.94209	0.905134	0.532901	0.0958974	0.0355078	0.0607517	0.438084	0.390829	0.707689	0.732673	0.764725	RIC8B
ENSSSCG00000006251	-10.2051	-0.315519	0.22679	0.220366	0.204366	0.766047	-0.000371287	0.0487946	0.031043	0.257361	-2.04741	0.013901	0.00367609	0.0372511	0.516838	0.130914	0.521139	0.522824	0.632175	0.0960753	0.0507986	0.0540018	0.43568	0.292684	0.598453	0.627253	0.793061
ENSSSCG00000025673	0.572668	0.21052	-0.220521	-0.0245446	-0.0282173	-0.281737	2.67853e-05	-0.00397551	-0.0538273	0.212211	1.70812	0.0139128	0.0937563	0.811836	0.226564	0.851289	0.108915	0.438469	0.550335	0.0960753	0.210483	0.424654	0.303537	0.654022	0.387135	0.590324	0.771986
ENSSSCG00000013639	2.8725	-0.182963	0.0820617	-0.00778977	-0.0478646	0.059258	0.00047684	0.00161783	0.00397854	-0.419368	-1.03285	0.0139278	0.670469	6.2241e-05	0.627939	0.931128	0.889117	0.0913697	0.681829	0.0960932	0.551829	0.000606393	0.473992	0.673568	0.69719	0.364271	0.804078	SLC44A2
ENSSSCG00000006813	0.511329	0.148923	0.207648	-0.0796962	0.0923298	-0.0995387	-0.000297377	-0.0338953	0.0579958	-0.325484	1.36211	0.0139774	0.39169	0.00109417	0.00652369	0.0308828	0.0196233	0.10702	0.516826	0.0963493	0.432366	0.00439821	0.0489622	0.138752	0.274171	0.381028	0.761165
ENSSSCG00000005022	-3.98918	-0.236555	0.0253064	-0.00416999	0.112822	0.544863	0.000716285	0.116029	-0.0146802	-0.688154	-6.51953	0.0140299	0.00482135	8.88505e-06	0.757319	4.07354e-05	0.687671	0.03082	0.0539329	0.0965895	0.0558748	0.000145788	0.51357	0.00241635	0.651137	0.277369	0.434715	NIN
ENSSSCG00000009557	0.170578	0.0838702	-0.0568806	0.0273141	0.023456	-0.0498829	-0.000241886	-0.019256	-0.00437725	0.23769	2.04425	0.0140371	0.45076	1.55387e-05	0.255202	0.031186	0.739907	0.0401193	0.086746	0.0965895	0.461548	0.000212132	0.321253	0.139492	0.663702	0.298257	0.480836	PCID2
ENSSSCG00000008274	3.92908	0.145395	-0.0290255	-0.323225	0.0743658	-0.281286	0.000165969	0.0010969	0.0426349	-0.382796	-3.71054	0.0141281	0.0221245	0.0452893	0.000123497	0.94103	0.0765765	0.0580222	0.0778706	0.0966883	0.106709	0.0622639	0.00341179	0.675434	0.354311	0.322611	0.464626	DCTN1
ENSSSCG00000029643	-1.21184	-0.121254	0.110461	0.253061	-0.0571825	0.0778184	-0.00033332	-0.0224984	0.0103992	0.0755357	2.1803	0.0141168	0.409381	2.45254e-05	0.000243333	0.075591	0.58262	0.632305	0.194176	0.0966883	0.4419	0.000294822	0.00543292	0.226679	0.620338	0.662827	0.6058	DDX47
ENSSSCG00000017908	0.331618	-0.52368	-0.650609	-0.155513	0.232229	-0.104759	0.00128253	-0.0594119	-0.094366	0.167376	-4.27123	0.0141389	0.808468	0.00032722	0.0535163	0.28286	0.26862	0.816579	0.559711	0.0966883	0.595988	0.00188295	0.153895	0.42301	0.497509	0.71525	0.774453	GPIBA
ENSSSCG00000012833	-1.82704	0.237215	0.136422	0.0314296	-0.0951568	0.0183204	-0.000138458	-0.0538641	0.0131303	0.446425	-0.339406	0.0141267	0.920708	0.298163	0.418618	0.0296161	0.731879	0.173127	0.918822	0.0966883	0.627393	0.229691	0.400086	0.135419	0.662291	0.449244	0.853956	PRKX
ENSSSCG00000006896	-7.41161	-0.332294	0.0390587	0.192005	0.273146	0.784775	-1.11525e-05	-0.0325634	0.0541871	-0.710492	-2.17681	0.0141342	0.00480411	0.950615	0.413723	0.337846	0.294466	0.106764	0.628958	0.0966883	0.0558504	0.464186	0.397639	0.453446	0.511249	0.38076	0.792216	TMED5
ENSSSCG00000023782	-1.96396	0.160448	-0.0204792	0.105612	-0.0872814	-0.0897341	-0.000373778	-0.0207376	-0.0272786	0.377724	5.85142	0.0140822	0.485437	0.000235378	0.152279	0.210439	0.28842	0.0875652	0.0131183	0.0966883	0.479685	0.00151821	0.254815	0.369499	0.507424	0.359003	0.294523
ENSSSCG00000022191	-6.29669	-0.443623	-0.659482	-0.451511	-0.177688	0.194311	-1.0861e-05	-0.00971158	-0.0376417	0.405763	1.88151	0.0140878	0.581469	0.963964	0.061004	0.828094	0.601927	0.482945	0.751359	0.0966883	0.518016	0.467823	0.165197	0.648597	0.625457	0.610499	0.820484
ENSSSCG00000025390	-15.3818	-1.44808	1.9049	2.59148	1.75827	1.08875	-0.000728398	0.269224	0.0414292	2.00604	-55.432	0.0141662	0.352165	0.378888	0.0434244	0.0484233	0.862432	0.328324	0.00622134	0.0967899	0.411645	0.268127	0.139319	0.177656	0.691636	0.539625	0.229488
ENSSSCG00000030283	-3.19043	-0.16242	-0.194779	-0.169089	-0.0374692	0.251586	-0.000283712	-0.0249725	-0.00345773	0.57191	-0.163372	0.0141792	0.054779	0.00360785	0.111681	0.132794	0.893426	0.0134386	0.941703	0.0967935	0.162835	0.010268	0.21964	0.294797	0.697447	0.229855	0.854797	ZRSR2
ENSSSCG00000022282	0.455145	-0.26547	-0.0809677	0.150135	-0.286161	-0.286197	-9.98413e-05	-0.0282767	0.0673071	-0.324569	-3.74379	0.0141932	0.172109	0.482045	0.0277909	0.297661	0.119157	0.360133	0.315104	0.0968036	0.286513	0.312402	0.111038	0.432215	0.398955	0.557763	0.678609
ENSSSCG00000009359	-4.8183	-0.2106	-0.0231292	-0.00864872	0.327211	0.34106	5.61118e-05	0.0152183	0.00852729	-0.393343	0.858154	0.0142521	0.0422906	0.626427	0.0103957	0.468506	0.793573	0.158933	0.764419	0.0971195	0.143934	0.365306	0.0637385	0.521529	0.6767	0.437046	0.823202	SUPT20H
ENSSSCG00000022090	2.01539	0.717075	0.299509	0.14886	0.27163	-0.476942	0.00024742	-0.159119	-0.0308479	0.426705	-0.986437	0.0142858	0.38681	0.522881	0.865102	0.046621	0.77439	0.658622	0.919838	0.0972638	0.429477	0.328084	0.543031	0.174213	0.670902	0.670107	0.854398
ENSSSCG00000028698	-0.866084	-0.223723	0.0816401	0.135729	-0.105472	0.0812976	0.000152921	0.0750426	0.0148673	-0.305232	-5.05784	0.0143109	0.637219	0.211269	0.229434	0.0026031	0.667187	0.291025	0.116152	0.0973492	0.539539	0.182175	0.305424	0.0335575	0.644522	0.518467	0.519525	CCDC47
ENSSSCG00000021642	0.773813	0.118669	-0.0889745	-0.0463725	-0.117152	-0.15207	-0.000153567	-0.00370829	-0.0172887	0.279245	2.64151	0.0143821	0.116784	0.0240389	0.303395	0.757588	0.364008	0.0885119	0.117331	0.0976683	0.234208	0.039256	0.346575	0.628247	0.540579	0.360489	0.520476	GID8
ENSSSCG00000000071	2.62112	-0.231029	0.163294	-0.00209916	-0.00377207	0.0721888	0.000600195	-0.0170957	-0.0151759	-0.531517	0.569587	0.014383	0.677267	6.99832e-05	0.461788	0.462294	0.66987	0.0841615	0.857917	0.0976683	0.554895	0.000662146	0.418468	0.518568	0.645218	0.353667	0.844488	ST13
ENSSSCG00000009815	2.87415	0.121472	0.105932	0.00930977	0.00951161	-0.10922	-0.000225563	-0.0362015	0.0521479	0.00113622	0.897164	0.0144929	0.255619	0.00210708	0.365872	0.00646489	0.0115008	0.994365	0.599212	0.0976905	0.350737	0.00705169	0.377956	0.0583387	0.253028	0.752288	0.78489	CAMKK2
ENSSSCG00000008987	3.29513	-0.212123	-0.0100435	-0.0696689	-0.125932	-0.0255808	0.00076523	0.0417276	-0.0230402	-0.294731	-5.55513	0.014515	0.872347	7.23791e-07	0.688291	0.0614287	0.485068	0.291802	0.0669426	0.0976905	0.613935	2.39492e-05	0.492578	0.202306	0.586865	0.518659	0.451533	CCNI
ENSSSCG00000013915	1.00374	0.215604	0.169775	-0.0252919	0.192486	-0.428417	-0.000171577	-0.0482941	0.0805206	-0.720187	-0.0366536	0.0144975	0.0168336	0.160828	0.129134	0.0326216	0.023325	0.0173766	0.990137	0.0976905	0.0950639	0.151848	0.234849	0.14293	0.2813	0.236033	0.863586	CRTC1
ENSSSCG00000005528	0.0384271	0.157912	-0.180054	-0.0124659	0.030304	-0.0848826	-0.000266062	-0.0217953	-0.0352651	0.549263	5.3829	0.0144214	0.499067	0.00400717	0.109805	0.178618	0.168337	0.0142931	0.0205069	0.0976905	0.48494	0.0110701	0.218082	0.34217	0.433016	0.232198	0.329875	NDUFA8
ENSSSCG00000005514	-1.37269	-0.120343	-0.101738	0.0198402	-0.0463542	0.335997	-0.000183634	-0.00522148	0.0110506	0.00221354	-1.27694	0.0145244	0.00126731	0.00877407	0.247651	0.666138	0.558756	0.988775	0.448349	0.0976905	0.0409968	0.0192486	0.317325	0.598826	0.613514	0.751592	0.736599	RAB14
ENSSSCG00000025624	0.21508	0.491781	0.573361	0.013622	0.526154	-0.710074	2.00637e-05	0.00845266	0.105285	-1.30643	-6.36969	0.0144704	0.0954179	0.941702	0.0428255	0.869528	0.179425	0.049861	0.349344	0.0976905	0.212311	0.461943	0.138554	0.658198	0.439053	0.310722	0.691211	RPTOR
ENSSSCG00000012523	-8.2623	0.339822	0.0015082	0.193943	-0.228013	0.523048	-0.00033745	0.0263194	0.0220502	0.507883	-2.46961	0.0144963	0.0719701	0.0741594	0.153321	0.45684	0.689634	0.264911	0.597931	0.0976905	0.185132	0.088602	0.255376	0.516273	0.652026	0.501495	0.784376	TCEAL8
ENSSSCG00000010620	1.28012	-0.165412	-0.11604	-0.0524664	-0.0925576	-0.0906361	9.45007e-05	-0.0139801	-0.011057	-0.0348545	1.7506	0.014515	0.489072	0.306496	0.596883	0.413256	0.676008	0.874636	0.449911	0.0976905	0.481502	0.234144	0.464154	0.494142	0.647164	0.728474	0.736599	XPNPEP1
ENSSSCG00000011776	-1.82981	-0.134662	0.142733	-0.00529794	0.106399	0.176231	-0.000167408	-0.00748209	0.0551816	-0.332699	-0.530992	0.014525	0.0978988	0.0296629	0.099322	0.584441	0.0145098	0.0681571	0.776069	0.0976905	0.214883	0.0458137	0.207364	0.566898	0.265563	0.335093	0.82625	YEATS2
ENSSSCG00000028635	-8.64391	-0.412838	-0.35526	-0.102048	-0.538208	0.554652	-0.00014309	0.105522	-0.0629086	0.84133	-0.235638	0.0144841	0.091334	0.522597	0.0843478	0.0147188	0.332992	0.124209	0.967006	0.0976905	0.207762	0.327976	0.194818	0.0940153	0.529533	0.401419	0.860241
ENSSSCG00000007688	-0.430497	0.201436	0.244141	0.373821	0.0241145	-0.20458	-0.000293705	0.0122412	0.0254337	-0.0113431	-0.0867388	0.0144564	0.200287	0.0108259	0.00503042	0.545803	0.432057	0.966703	0.975123	0.0976905	0.309917	0.0223174	0.0419695	0.551937	0.566928	0.745966	0.861986
ENSSSCG00000009128	-5.75826	-0.200628	-0.0488355	0.119612	0.169186	0.506868	-0.000153923	-0.00900011	0.0303921	-0.411052	-1.40619	0.0145643	0.00317737	0.166128	0.199522	0.656444	0.336646	0.122238	0.617488	0.097848	0.0493875	0.154845	0.286536	0.595069	0.53122	0.399795	0.78984	AP1AR
ENSSSCG00000001341	7.33145	0.274743	0.104974	0.125301	0.170026	-0.343971	0.000232875	0.0269225	-0.07033	-0.0852736	2.22569	0.0145736	0.133281	0.133421	0.721904	0.335759	0.111593	0.815442	0.568372	0.097848	0.251547	0.133663	0.503836	0.452076	0.390797	0.71508	0.776735	SLA-11
ENSSSCG00000003872	0.218201	-0.129839	-0.131572	-0.276535	-0.00519323	0.241025	8.08636e-05	-0.0098766	-0.0196218	0.0608315	0.123809	0.0146013	0.0250361	0.261791	0.00140144	0.45344	0.344009	0.72145	0.945646	0.0978638	0.112964	0.21055	0.0185986	0.514624	0.533211	0.688575	0.855825	EPS15
ENSSSCG00000011468	-8.75415	-0.251798	0.130848	0.177098	0.168752	0.75448	5.5296e-05	0.0320088	0.0305922	-0.622232	-2.16016	0.014596	0.000594336	0.691052	0.577481	0.209545	0.436439	0.0657441	0.540299	0.0978638	0.0355078	0.386696	0.457213	0.36881	0.56698	0.332294	0.766716	SLMAP
ENSSSCG00000005058	-8.46355	-0.250925	-0.0873056	0.107957	-0.046768	0.593534	-2.68512e-05	0.0559432	0.0212944	-0.613682	0.564042	0.0146663	0.00514432	0.843563	0.453427	0.0337857	0.595959	0.0776505	0.870916	0.0981298	0.0567713	0.433185	0.415044	0.145461	0.623908	0.347774	0.847468	ATG14
ENSSSCG00000008240	-4.9287	-0.486526	-0.106723	0.76244	0.169703	0.0991478	-0.000190003	0.0995986	-0.118359	1.32377	-10.5226	0.0146537	0.790602	0.479344	0.00706233	0.0433516	0.127452	0.0452506	0.119105	0.0981298	0.590802	0.311168	0.0509061	0.166695	0.405939	0.306155	0.524417	SH2D6
ENSSSCG00000011407	2.70373	0.152717	-0.122245	-0.0249409	-0.0945538	-0.146735	-0.000174916	-0.0326529	0.0486996	0.16069	-1.62546	0.0147039	0.223731	0.0451407	0.410324	0.0420305	0.0555552	0.439379	0.447973	0.0982611	0.327721	0.0621075	0.396615	0.163558	0.329924	0.590591	0.736599	RASSF1
ENSSSCG00000022988	-17.9297	0.692278	-0.198112	-0.541399	-0.151411	1.29992	-6.69798e-05	0.121911	0.204497	-0.529461	-1.59365	0.0147151	0.0254489	0.861686	0.530151	0.104498	0.0776552	0.579472	0.865687	0.0982611	0.113793	0.438281	0.440377	0.263571	0.3552	0.647591	0.846218	TSPEAR
ENSSSCG00000028057	-3.94963	-0.763645	-0.11784	-0.0700695	-0.117656	0.011118	2.26104e-05	0.0558502	0.0959089	-0.595791	-1.88938	0.0147239	0.985175	0.959967	0.991087	0.483781	0.432396	0.566866	0.862417	0.0982611	0.643796	0.466883	0.575694	0.526652	0.566928	0.642293	0.845747
ENSSSCG00000016438	-1.61254	0.251635	0.190784	0.141207	0.261639	0.350362	-8.18802e-05	0.0139375	-0.0529444	0.115228	1.54015	0.0147618	0.0957966	0.546367	0.298237	0.58241	0.189595	0.727767	0.656011	0.0983409	0.212505	0.336521	0.343862	0.565876	0.444921	0.689851	0.799437	NUB1
ENSSSCG00000012136	-2.41167	-0.274823	-0.193299	0.0167778	-0.185678	0.0921122	0.000195823	0.0172986	-0.0300723	0.130404	-0.64856	0.014774	0.677856	0.205091	0.285055	0.540605	0.499221	0.723182	0.866525	0.0983409	0.555067	0.178663	0.336575	0.550278	0.590865	0.688678	0.846452	PIR
ENSSSCG00000014121	-8.48235	-0.274884	0.0330949	0.220978	0.175843	0.578109	0.000139552	0.0341037	0.0166826	-0.376211	-4.91429	0.0147495	0.0142314	0.358776	0.390327	0.229638	0.698341	0.312029	0.204556	0.0983409	0.0875306	0.258836	0.388794	0.384733	0.654035	0.530364	0.615795
ENSSSCG00000015808	-4.60574	-0.273707	-0.0426498	0.128037	0.0512775	0.401063	2.10126e-05	0.0360623	-0.0164624	0.0832904	-2.96093	0.0148528	0.0802697	0.888342	0.665933	0.197383	0.699812	0.817371	0.438795	0.0986117	0.19559	0.445866	0.485583	0.358676	0.654328	0.71525	0.733956	ADAM-9
ENSSSCG00000013753	3.45204	0.11123	-0.0172969	0.118529	0.00931202	-0.258246	-0.000350865	-0.0306056	0.0228371	0.126626	0.0779663	0.0148475	0.00582993	4.20609e-06	0.0989439	0.0118862	0.201225	0.396405	0.959934	0.0986117	0.0607912	8.24579e-05	0.207289	0.0842309	0.452633	0.573205	0.858785	IER2
ENSSSCG00000026697	-2.43564	-0.291306	-0.0579458	-0.0396952	0.134396	0.356325	0.000472279	-0.0139539	-0.046422	-0.0799871	-4.41997	0.0148454	0.133583	0.00788881	0.608821	0.635341	0.31774	0.833534	0.277174	0.0986117	0.251937	0.0178593	0.467867	0.58619	0.523253	0.719527	0.660114	UHRF1BP1L
ENSSSCG00000010855	1.37844	0.121357	-0.0954642	-0.081103	-0.0100136	-0.205632	-0.000269842	-0.0474514	0.0435167	-0.0610579	0.38426	0.0148705	0.0398808	0.000364327	0.404798	0.000756855	0.0312913	0.707218	0.821064	0.0986445	0.139518	0.00204186	0.394107	0.0160891	0.288808	0.683745	0.837226
ENSSSCG00000010692	-1.35928	-0.159849	-0.0902023	0.0693711	-0.0594082	0.106633	-2.34532e-05	0.0151964	-0.0699682	0.625592	-1.23555	0.0149099	0.406724	0.790444	0.24644	0.344993	0.00914367	0.0063882	0.584995	0.098821	0.440227	0.41838	0.316462	0.456776	0.237736	0.200788	0.780216
ENSSSCG00000028164	2.64689	-0.336354	-0.062039	-0.069511	-0.0840076	-0.641551	0.000609066	-0.0599509	-0.0786299	0.262693	-4.61804	0.0149234	0.0311995	0.00400713	0.972358	0.079964	0.157969	0.566348	0.332247	0.0988261	0.124762	0.0110701	0.571271	0.233492	0.42537	0.642293	0.68313
ENSSSCG00000028531	4.06351	0.287199	0.407453	-0.443316	0.340123	-0.852491	0.000546801	-0.00589218	0.103687	-0.871696	-6.12572	0.0149422	0.00124139	0.00278209	2.30156e-05	0.840066	0.0299914	0.0309043	0.139497	0.0988658	0.0409968	0.00853078	0.00107507	0.651135	0.288078	0.277369	0.547776
ENSSSCG00000022404	-2.00678	0.281497	0.846206	0.578372	0.0360886	-0.241991	4.77741e-05	0.0300658	-0.00279247	-0.0574022	0.421664	0.0149727	0.26832	0.761237	1.41673e-05	0.273042	0.949437	0.875269	0.913835	0.0989836	0.359076	0.409847	0.000814458	0.416288	0.70916	0.728474	0.853439
ENSSSCG00000003361	-3.09363	0.589006	0.468763	0.0351821	0.168882	-0.15956	-0.000446807	-0.208359	0.306069	-0.900989	-4.02898	0.0150101	0.728821	0.179342	0.4263	0.00266413	0.00315203	0.26015	0.603069	0.099146	0.570655	0.163088	0.403462	0.0337998	0.212233	0.498389	0.786148
ENSSSCG00000017161	0.11102	0.16544	0.050319	0.0822931	0.131791	-0.200832	-0.000457286	-0.043555	0.043825	0.017593	1.77638	0.0150876	0.136992	3.04454e-05	0.555642	0.0157578	0.107221	0.936367	0.447271	0.0993193	0.255155	0.00034623	0.449708	0.0974236	0.385899	0.739888	0.736599	CBX8
ENSSSCG00000008226	2.33082	0.215946	0.33389	0.0533585	0.0239258	-0.295099	1.30975e-05	-0.00201523	0.0462742	-0.525191	-0.681311	0.0150864	0.0883711	0.911762	0.0317405	0.927936	0.180507	0.0743839	0.821607	0.0993193	0.204417	0.45305	0.119111	0.673124	0.439824	0.344808	0.837347	POLR1A
ENSSSCG00000014175	-2.66067	-0.137688	-0.107806	-0.0361483	-0.100667	0.246236	-0.000286653	-0.0272781	-0.000525311	0.332448	1.55793	0.0150642	0.0302144	0.000686467	0.405701	0.0594842	0.980803	0.0750516	0.415297	0.0993193	0.12375	0.00317568	0.394694	0.198869	0.715028	0.344811	0.724978	RIOK2
ENSSSCG00000006709	2.18721	-0.196458	0.299683	0.195647	0.104193	-0.0116956	0.000672589	0.136629	0.0135963	-1.10467	-9.61985	0.0150534	0.938957	1.80498e-06	0.0664779	4.89932e-07	0.661472	0.000239556	0.00160646	0.0993193	0.632386	4.49838e-05	0.17313	0.000125935	0.642812	0.124572	0.131473
ENSSSCG00000029518	-3.50734	-0.522212	-0.0830854	-0.273326	-0.0217173	0.604549	0.00237486	0.0741333	-0.131139	-0.843414	-4.11925	0.0151386	0.125938	4.42869e-08	0.730561	0.171357	0.118006	0.231026	0.555977	0.0995704	0.24366	5.32936e-06	0.5054	0.335708	0.397377	0.48202	0.774027	RIOK3
ENSSSCG00000010707	1.56228	0.126744	-0.14968	-0.112385	-0.0206525	-0.0857954	-0.00025552	0.00293199	0.00127866	0.257141	1.34591	0.0151614	0.398649	0.00103746	0.150997	0.820803	0.950161	0.143663	0.451644	0.0996355	0.436002	0.00423713	0.253746	0.646411	0.70916	0.420018	0.736658	PAF1
ENSSSCG00000029881	0.0717307	0.883027	-0.243019	0.121294	-0.498614	-0.302041	-4.88611e-05	-0.240943	0.420016	-1.34443	-24.7264	0.0152016	0.648086	0.916795	0.541873	0.0272627	0.0048188	0.246259	0.0538079	0.099815	0.543067	0.454607	0.444928	0.129049	0.214679	0.493335	0.434681
ENSSSCG00000026608	-6.38928	-0.40688	-0.248991	-0.301529	0.125623	0.298496	0.000483797	0.0204449	0.00432324	-0.408899	-8.36189	0.0152379	0.384693	0.0427561	0.206547	0.61967	0.946339	0.450883	0.153081	0.0998707	0.428237	0.0597062	0.290277	0.58062	0.708507	0.595344	0.563868	HTRA4
ENSSSCG00000014197	-3.53281	0.163127	-0.323356	-0.193208	-0.314558	0.382865	3.59246e-05	-0.00841065	-0.0171148	0.340915	0.494807	0.0152545	0.00522877	0.686113	0.00411469	0.613452	0.509888	0.121194	0.826141	0.0998707	0.0572263	0.385009	0.0371683	0.578697	0.594133	0.398814	0.838585	SLC25A46
ENSSSCG00000001497	-2.95262	-0.200997	-0.0858479	0.0662549	-0.0213733	0.173212	-0.000142574	0.0113767	0.0292522	-0.529867	2.71717	0.0152596	0.279616	0.205361	0.542743	0.579095	0.375745	0.0585088	0.338154	0.0998707	0.367292	0.178792	0.445178	0.564839	0.544894	0.323418	0.685411	ZNF451
ENSSSCG00000012062	-5.59878	-0.263999	-0.0271945	0.155488	0.128406	0.548096	2.96138e-05	0.0153988	0.0668873	-0.693945	-6.84691	0.0152616	0.0121744	0.838683	0.514277	0.567101	0.118234	0.0549601	0.0706553	0.0998707	0.0827494	0.431738	0.435099	0.561442	0.397377	0.318432	0.456605
ENSSSCG00000002877	-3.86196	-0.194502	-0.158809	0.0340502	-0.123925	0.267697	4.30132e-06	-0.000781136	0.0120954	-0.00504452	-1.59844	0.0152858	0.0901868	0.968105	0.182389	0.968428	0.69329	0.984283	0.560104	0.0999448	0.206553	0.468972	0.274425	0.68251	0.652324	0.750723	0.774453	ZNF181
ENSSSCG00000016117	-5.35545	-0.240551	-0.268064	-0.19107	-0.00897192	0.296225	0.000164181	0.0173122	0.0262829	-0.050364	-4.04771	0.0153487	0.122692	0.230677	0.149519	0.484185	0.489745	0.873687	0.238546	0.100068	0.240217	0.19347	0.252504	0.526889	0.588524	0.728357	0.638438	CARF
ENSSSCG00000022874	-0.288603	0.104609	0.0297633	0.108374	-0.079396	-0.0475859	-0.000265649	-0.00334419	0.0283083	-0.108135	0.491032	0.0153563	0.567961	9.80794e-05	0.0204589	0.754098	0.0997911	0.446306	0.738251	0.100068	0.513233	0.000842256	0.0922745	0.62706	0.377472	0.592343	0.817801	DNAJA3
ENSSSCG00000014033	-2.03722	-0.218784	-0.213444	-0.0715051	-0.0523909	0.140149	-3.68978e-06	0.0363746	0.0314566	-0.250719	-2.83483	0.0153385	0.406508	0.975557	0.366408	0.111686	0.373676	0.394217	0.358201	0.100068	0.440114	0.470829	0.378289	0.27161	0.544262	0.572381	0.695528	RMND5B
ENSSSCG00000009704	1.82314	-0.273381	-0.00564961	-0.357785	0.0318864	-0.136206	0.000218786	0.0637965	-0.036727	-0.1486	0.141397	0.015355	0.522292	0.168512	0.0436686	0.0246601	0.404694	0.690063	0.970887	0.100068	0.493351	0.156208	0.139787	0.123047	0.556865	0.678609	0.861306
ENSSSCG00000022270	-0.461128	-0.1362	-0.130261	-0.160567	-0.108237	0.287555	0.000114514	0.0242137	0.00293676	0.204946	-3.44887	0.0153856	0.0116879	0.136468	0.19761	0.0884901	0.894198	0.272866	0.0851036	0.100174	0.0818896	0.135811	0.285112	0.244224	0.697679	0.507114	0.478523	KLF3
ENSSSCG00000000003	-0.686247	-0.209206	-0.0417976	0.0646876	0.0870081	0.0726575	-5.95469e-05	0.0391317	0.0285145	-0.189816	-2.98772	0.015423	0.657956	0.609491	0.684837	0.0791485	0.388143	0.495281	0.322735	0.100249	0.546797	0.359692	0.491295	0.232346	0.549098	0.615728	0.680713	TTC38
ENSSSCG00000005057	-1.30651	-0.132333	-0.0944161	-0.0407039	-0.0900702	0.298372	0.000401581	0.113465	-0.0312983	-0.237209	-4.11503	0.0154217	0.00830439	1.06786e-05	0.515038	9.77198e-09	0.143628	0.182532	0.0351933	0.100249	0.0711038	0.000166991	0.435285	1.19484e-05	0.41516	0.455263	0.376118
ENSSSCG00000015094	2.1063	0.15936	0.0495518	0.0219538	-0.0400873	-0.0408778	-0.00034008	-0.0495737	0.0906512	-0.0816405	0.190109	0.0154362	0.744925	0.000550289	0.7895	0.00447707	0.00150217	0.69978	0.931982	0.100251	0.575309	0.00272431	0.523043	0.0468741	0.207708	0.681449	0.854797	CD3G
ENSSSCG00000003827	-1.32283	0.387496	-0.117083	-0.0230289	-0.140363	-0.331518	-0.000134069	-0.0550487	0.0808313	-0.173665	-11.3222	0.015449	0.275356	0.511171	0.867338	0.17794	0.183839	0.722558	0.0461504	0.100251	0.364742	0.32344	0.543409	0.341875	0.442414	0.688575	0.417392
ENSSSCG00000002621	-3.17415	-0.353492	0.48648	0.0883087	0.0981249	-0.131318	0.000575345	0.0949615	0.0432951	-1.15677	-2.80935	0.0155081	0.6336	0.00638719	0.0773765	0.0121068	0.436394	0.0166202	0.571471	0.100414	0.538311	0.0153941	0.185998	0.084956	0.56698	0.235157	0.777608	TRAM2
ENSSSCG00000013582	3.31567	0.108356	0.159704	0.236465	0.049413	-0.31041	-0.000286839	-0.0249716	0.023665	0.0821321	-0.330483	0.0155012	0.00129969	5.20646e-05	0.0022682	0.0320138	0.177843	0.573719	0.828063	0.100414	0.0409968	0.000533085	0.0254192	0.141289	0.437898	0.645628	0.838683	XAB2
ENSSSCG00000025322	-4.21396	-0.183727	0.0306376	-0.0116101	-0.0881917	0.326472	-0.000150829	-0.0114305	0.0483663	-0.271582	0.135817	0.0155131	0.0324597	0.140311	0.705941	0.544276	0.105631	0.265696	0.957723	0.100414	0.126699	0.138749	0.499023	0.551429	0.383911	0.50216	0.858375
ENSSSCG00000001372	-1.09939	0.192264	0.0302564	0.00826337	-0.147724	-0.128388	-0.00026286	-0.0328635	0.0457953	-0.0229331	4.56114	0.015541	0.412581	0.0201721	0.365729	0.0999946	0.146404	0.929246	0.0969929	0.10051	0.443018	0.0347782	0.377863	0.258914	0.417233	0.737953	0.494705	GNL1
ENSSSCG00000010822	-1.62749	-0.122651	0.0860284	0.0853478	0.00310098	0.111036	-0.000272033	-0.00503323	0.0566525	-0.381281	1.19541	0.0155757	0.254797	0.000370457	0.406622	0.688773	0.00736584	0.0260532	0.486869	0.100611	0.350389	0.0020663	0.395103	0.606007	0.23225	0.264341	0.747721	BPNT1
ENSSSCG00000004460	-2.37605	-0.180182	-0.11441	-0.157275	-0.0456709	0.246941	-8.14838e-05	-0.0139304	0.00510622	-0.0278635	-0.339102	0.0155844	0.0961873	0.404067	0.409295	0.445379	0.857831	0.905809	0.893019	0.100611	0.212827	0.278902	0.39629	0.510844	0.690942	0.732673	0.850677	IBTK
ENSSSCG00000001816	-1.82374	0.245101	0.02601	-0.0490206	-0.126452	-0.224826	-0.000259991	-0.0381808	0.0351253	-0.189264	7.84829	0.0155955	0.262136	0.0667434	0.711962	0.142853	0.379061	0.564768	0.0272734	0.100611	0.354742	0.0821206	0.500721	0.305381	0.545632	0.641632	0.354414
ENSSSCG00000021165	1.8729	0.372055	0.185575	0.486905	0.271266	-0.502863	-3.16203e-05	-0.0273905	-0.106561	0.453821	1.0162	0.0156399	0.123743	0.876943	0.136634	0.46675	0.0812035	0.372916	0.847764	0.10073	0.241223	0.442793	0.241679	0.521002	0.359279	0.563486	0.842323	ADRB2
ENSSSCG00000001384	1.67555	0.21606	0.0503787	0.0679632	0.0511135	-0.279325	4.77153e-05	0.0481304	0.00155673	-0.263742	0.166867	0.0156388	0.11099	0.693616	0.949229	0.0407961	0.964138	0.373366	0.956213	0.10073	0.227865	0.387326	0.565478	0.16133	0.711484	0.563486	0.858375	VARS2
ENSSSCG00000030708	0.874121	-0.586855	0.578248	-0.0684595	0.408421	-0.638892	0.00016399	-0.16554	0.13269	-1.20204	-16.9746	0.015723	0.192418	0.624715	0.122102	0.00971547	0.164831	0.129	0.0452048	0.101013	0.303053	0.364881	0.22912	0.0737793	0.431353	0.407197	0.415077	DAG1
ENSSSCG00000027237	1.245	-0.396143	-0.140219	-0.0940594	0.121924	-0.209431	0.00157808	0.0149596	-0.088027	-0.476894	-6.77126	0.0157059	0.493541	3.07943e-07	0.631743	0.720898	0.165132	0.379514	0.226806	0.101013	0.482829	1.49051e-05	0.474693	0.615357	0.431401	0.566691	0.632882	GATA1
ENSSSCG00000028135	-5.29347	0.763689	-0.099972	-0.830582	0.158103	0.0910232	0.00120625	-0.0538182	0.0305975	-0.632011	-1.97969	0.015715	0.886747	0.010036	0.105014	0.486818	0.817656	0.552926	0.852599	0.101013	0.618289	0.0210994	0.213665	0.527656	0.682152	0.638736	0.843266
ENSSSCG00000016487	-6.02398	-0.494125	0.695447	0.991375	0.31652	-0.0548514	0.000410452	0.175524	-0.0240652	-0.263384	-8.78508	0.0157504	0.887022	0.146021	0.00685631	0.00065718	0.74648	0.682148	0.214804	0.10105	0.618298	0.142313	0.0501337	0.0147866	0.665752	0.676053	0.624054
ENSSSCG00000028367	0.967166	0.282709	-0.0401197	-0.100436	0.118436	0.107391	0.000358043	0.0661241	-0.0653711	-0.336268	0.350487	0.0157548	0.64385	0.0266048	0.518723	0.0305857	0.153455	0.368305	0.928921	0.10105	0.541827	0.0422837	0.436498	0.138002	0.423088	0.561653	0.854797
ENSSSCG00000021967	-2.3597	-0.269392	0.392714	0.368093	0.331029	0.0733209	-0.000164813	0.0328573	-0.00751409	0.0751647	0.317881	0.0157874	0.732856	0.268694	0.0594402	0.240892	0.862633	0.837968	0.93431	0.101175	0.571842	0.213928	0.162818	0.392637	0.691694	0.720142	0.854797	SYK
ENSSSCG00000008213	3.33362	0.418625	-0.138317	0.192334	0.111745	-0.372099	-0.000463589	-0.0328859	-0.00208324	0.566422	3.19997	0.0158363	0.283295	0.0487887	0.53349	0.439165	0.976309	0.320503	0.590999	0.101325	0.369428	0.0657174	0.441724	0.507246	0.713742	0.535522	0.781554	CD8B
ENSSSCG00000001232	-2.96459	0.610342	-0.262787	-0.0439534	-0.266607	-0.116284	-0.000913781	-0.284426	0.144645	0.305659	-1.39367	0.0158416	0.807277	0.00997991	0.762459	0.000109898	0.142364	0.690972	0.864317	0.101325	0.59577	0.0210248	0.514889	0.00441954	0.41481	0.678948	0.845978	CH242-196B23.2
ENSSSCG00000024444	-2.66644	-0.203643	-0.160466	-0.0275153	-0.123272	0.168359	-0.00013373	-0.012377	-0.0114273	0.468406	-1.6064	0.01585	0.297634	0.244318	0.407088	0.550746	0.72446	0.0946521	0.572494	0.101325	0.378326	0.20129	0.395141	0.555031	0.660434	0.366458	0.778003	DDX59
ENSSSCG00000001439	5.78072	0.142642	0.100155	0.0544273	0.0701967	-0.36283	0.000132127	0.0190085	0.0212883	-0.403116	-2.92333	0.0159129	0.00329519	0.0992403	0.652018	0.20265	0.351545	0.043548	0.160199	0.101476	0.0495697	0.1087	0.481606	0.363329	0.536358	0.30452	0.573106	GPSM3
ENSSSCG00000010524	-1.4934	0.275884	0.0166525	-0.0206845	-0.00954463	-0.323064	0.000255624	-0.074449	0.13632	-0.706547	-6.20577	0.0158972	0.150416	0.104117	0.995355	0.013157	0.00428444	0.0573801	0.113964	0.101476	0.268179	0.112294	0.576771	0.0891043	0.212233	0.32129	0.517515	MORN4
ENSSSCG00000014255	-6.79044	-0.302227	0.0584789	0.157564	-0.0393555	0.609551	3.1701e-05	0.00540665	0.0765132	-1.21391	-2.74998	0.0159126	0.0117078	0.847302	0.621422	0.861962	0.117394	0.00436828	0.515732	0.101476	0.0818896	0.434191	0.471676	0.65611	0.397377	0.188964	0.760608	SLC12A2
ENSSSCG00000000907	1.91063	-0.194256	0.100621	0.185032	-0.0823665	0.0841017	0.000583884	0.12485	-0.057322	-0.282065	-4.72234	0.0159752	0.586948	1.47868e-05	0.0905191	1.8773e-06	0.0762741	0.293851	0.101397	0.101789	0.520194	0.000204249	0.199965	0.00034138	0.354041	0.519607	0.503291	PLXNC1
ENSSSCG00000000045	-0.29499	-0.463504	-0.225763	-0.389166	-0.632167	-0.312736	-8.18211e-06	-0.101765	0.0815272	-0.0391761	1.8092	0.0160422	0.386962	0.974334	0.167119	0.0416218	0.28309	0.952466	0.787865	0.102132	0.429477	0.470433	0.264206	0.162999	0.505309	0.743967	0.829052
ENSSSCG00000024136	0.12798	-0.963469	-0.408031	-1.44262	0.17518	-0.476982	0.000606798	-0.04304	0.0524805	0.0957132	1.36825	0.0160797	0.546344	0.28433	0.0295896	0.663392	0.753787	0.941449	0.916512	0.102243	0.504379	0.222743	0.114737	0.597868	0.667018	0.741465	0.853542	AMPH
ENSSSCG00000003486	1.99999	-0.212526	-0.00846854	0.26624	0.0523677	-0.387462	-3.69052e-05	0.0121551	-0.0602845	0.63161	-5.02891	0.0161044	0.0317664	0.753676	0.0669435	0.583856	0.0871021	0.0369554	0.110959	0.102243	0.125659	0.407273	0.17347	0.5666	0.366857	0.290783	0.513835	ARHGEF10L
ENSSSCG00000021815	-9.21244	0.675283	0.00479119	0.160375	0.395479	0.89011	-0.000319699	0.0617497	-0.272174	1.43956	13.3259	0.01612	0.159398	0.3954	0.667788	0.375	0.0176601	0.128375	0.153028	0.102243	0.275474	0.274929	0.485786	0.472817	0.26981	0.406526	0.563868	IL15RA
ENSSSCG00000016826	-3.56869	-0.379473	-0.0441033	0.131613	-0.0762976	0.0652343	-0.000144033	-0.0414596	-0.0166878	0.309122	3.4551	0.0161021	0.831118	0.497467	0.73449	0.29559	0.784493	0.541789	0.524973	0.102243	0.602037	0.318485	0.506545	0.431259	0.67421	0.634521	0.762591	RAD1
ENSSSCG00000022895	-11.4478	-0.586538	-0.126249	-0.206221	-0.037547	0.805681	0.000828465	0.0971001	0.00285535	-0.972177	-5.70799	0.016133	0.108239	0.0185467	0.916992	0.109172	0.975905	0.223769	0.486035	0.102243	0.225435	0.0327175	0.556751	0.268266	0.713695	0.477814	0.747721
ENSSSCG00000013531	1.66122	-0.4766	-0.0718134	0.0512365	0.130068	-0.833056	0.000396019	0.0281346	-0.0732133	0.181377	-3.78843	0.0161387	0.0382898	0.154129	0.902316	0.564298	0.344159	0.778587	0.573394	0.102243	0.136669	0.147787	0.552972	0.560734	0.533211	0.703979	0.778003
ENSSSCG00000002921	-3.54676	0.802914	-0.38042	-0.723389	-0.0527872	-0.401319	0.000317301	-0.0675216	0.123708	-0.708269	-0.297099	0.0162069	0.539529	0.463343	0.346497	0.428386	0.356725	0.510218	0.978576	0.102391	0.500869	0.304596	0.368669	0.502226	0.538147	0.622099	0.862195	CLIPR-59
ENSSSCG00000028431	-4.26011	-0.17749	0.0447643	0.119292	0.106293	0.511897	-0.000241872	0.00253093	0.00252361	-0.0398322	0.55866	0.0161832	0.00136325	0.0215996	0.607743	0.889588	0.929511	0.867974	0.824919	0.102391	0.0409968	0.0366035	0.467444	0.6641	0.705614	0.726255	0.838585	HSD17B4
ENSSSCG00000007088	0.291805	0.143127	-0.0508293	-0.163671	-0.116701	0.0978897	-0.000239202	-0.0347338	-0.0113651	0.370519	6.33739	0.016215	0.405611	0.00568249	0.201901	0.0271801	0.623687	0.0651958	0.00450101	0.102391	0.439599	0.014259	0.287693	0.128874	0.633063	0.332294	0.204336	SNX5
ENSSSCG00000029514	-0.637558	0.187116	-0.0576801	-0.144526	-0.0953404	-0.181548	-0.000276413	-0.0444328	0.0624789	-0.118295	1.70592	0.0162035	0.245173	0.0126798	0.559499	0.0276573	0.049721	0.640545	0.514814	0.102391	0.342911	0.025027	0.450949	0.130046	0.326548	0.665344	0.759911
ENSSSCG00000012403	1.8391	-0.205395	-0.351663	-0.218855	-0.136232	0.25325	0.000282536	0.0248079	0.0215547	-0.376808	-5.42884	0.0162369	0.122185	0.0208729	0.0450211	0.245177	0.515821	0.180154	0.0687806	0.102446	0.239687	0.0356511	0.141962	0.396564	0.596798	0.453437	0.453173	OGT
ENSSSCG00000024761	-3.47648	-0.17097	-0.173379	-0.146292	0.0213555	0.463094	0.000263307	0.0220308	-0.0191674	-0.2027	-1.85868	0.016251	0.00188425	0.0099151	0.121171	0.212371	0.486673	0.37364	0.440353	0.102451	0.044003	0.0209108	0.228231	0.370895	0.58749	0.563486	0.734893	SNX13
ENSSSCG00000007160	2.82166	0.141954	0.100045	0.0792723	0.0335173	-0.487436	-0.000150874	0.00479576	0.026549	-0.192315	-0.389293	0.0163028	0.000257286	0.0642571	0.615624	0.743094	0.252052	0.324033	0.846284	0.102527	0.0311417	0.0800116	0.469653	0.623509	0.488402	0.537901	0.842007	DDRGK1
ENSSSCG00000023396	-3.18076	0.617514	-0.284378	-0.145639	-0.529075	0.175499	0.000146029	0.0385467	0.147353	-0.346891	-8.75434	0.0162881	0.727611	0.655804	0.464851	0.54069	0.150941	0.665275	0.287808	0.102527	0.570391	0.375173	0.419037	0.550278	0.421055	0.672201	0.666827	LIX1
ENSSSCG00000024047	-4.79756	-0.480803	-0.120706	-0.0756231	-0.290455	0.37587	-0.00037893	0.131595	0.0374739	-0.25146	-5.39158	0.0162976	0.342707	0.161456	0.73023	0.00938457	0.648175	0.693308	0.431214	0.102527	0.405155	0.152147	0.5054	0.0723679	0.639637	0.67931	0.730903
ENSSSCG00000003177	-0.162538	0.163958	0.0497166	0.088914	-0.135701	-0.186883	5.61904e-05	-0.00443685	-0.00729252	0.108858	-0.56613	0.0163367	0.16069	0.538412	0.0885049	0.793314	0.778913	0.620096	0.803912	0.102537	0.276528	0.333824	0.197917	0.637884	0.673012	0.660066	0.832716	BCL2L12
ENSSSCG00000000955	1.3098	-0.202202	0.366915	0.184486	0.227173	-0.351799	-1.12948e-05	0.0176394	0.00477609	-0.243616	1.10869	0.0163439	0.0320526	0.919478	0.0293671	0.390427	0.879615	0.360518	0.700705	0.102537	0.125904	0.455159	0.114566	0.481645	0.695721	0.557763	0.810234	TBC1D22A
ENSSSCG00000015909	-5.66743	-0.473476	-0.124613	-0.289651	-0.195479	0.1021	-5.72641e-05	-0.0420536	0.0521931	0.123816	-4.03304	0.0163293	0.778375	0.829827	0.72663	0.396355	0.477179	0.839993	0.535581	0.102537	0.586673	0.429595	0.504703	0.48431	0.584571	0.720546	0.765431
ENSSSCG00000020672	1.07496	0.329293	0.0877952	-0.277331	-0.099367	-0.162483	-0.000209511	-0.112873	0.0371332	0.213982	0.455228	0.0164562	0.545023	0.264908	0.23839	0.00187422	0.49085	0.630425	0.924101	0.103116	0.503733	0.211864	0.311416	0.0279896	0.588582	0.662522	0.854464	F2R
ENSSSCG00000022775	0.00480012	0.153419	0.181701	0.243714	-0.0217453	-0.166271	-4.2157e-05	-0.00140779	0.0079915	-0.0418508	2.54645	0.016502	0.188583	0.620775	0.00991939	0.929098	0.747687	0.841556	0.245329	0.103116	0.300208	0.363368	0.0618329	0.673124	0.666084	0.720672	0.642154	INO80E
ENSSSCG00000005006	-0.950625	-0.0987711	-0.13368	0.0839242	0.0766142	0.126411	-0.000217159	0.00510921	0.0116364	0.0707749	0.327475	0.0165294	0.121058	0.000496238	0.00220115	0.617472	0.470713	0.598911	0.815228	0.103116	0.238743	0.00253951	0.024846	0.580171	0.582461	0.653281	0.83544	MGAT2
ENSSSCG00000001533	-0.0198348	0.148733	-0.110312	-0.0309014	-0.0354129	-0.0887186	-0.000326805	-0.0484892	0.0208744	0.269515	2.70611	0.0165251	0.465553	0.000465549	0.614317	0.00421689	0.390022	0.187847	0.208154	0.103116	0.469436	0.00243879	0.469196	0.0453356	0.549887	0.459838	0.618564	TAF11
ENSSSCG00000009635	-5.15626	-1.52229	0.247052	0.668322	1.23375	0.0900595	0.000397446	0.0659608	0.0442759	-1.8592	-23.1857	0.0164814	0.93345	0.62094	0.454314	0.628827	0.843936	0.306261	0.260296	0.103116	0.63112	0.363368	0.415148	0.583783	0.687819	0.525833	0.64847
ENSSSCG00000029685	-4.61179	-0.281635	-0.0177607	-0.26314	0.368929	0.183808	-6.37149e-05	0.0114964	-0.0179069	0.0451746	-4.20705	0.0165188	0.428005	0.692061	0.00364408	0.685589	0.699291	0.907084	0.293818	0.103116	0.450969	0.387012	0.0343682	0.605089	0.654082	0.733125	0.669552
ENSSSCG00000030593	3.84826	0.116093	-0.145479	-0.410645	0.0186703	-0.334286	9.89114e-05	0.0041358	0.00301722	-0.158356	0.00269184	0.0165125	0.00148835	0.138979	1.215e-06	0.733304	0.873467	0.327315	0.998708	0.103116	0.041454	0.137725	0.000130256	0.619671	0.694254	0.539347	0.864842
ENSSSCG00000016496	-0.529077	0.162147	-0.0235411	-0.0276717	-0.0457644	-0.0904051	-0.000209721	-7.20928e-05	0.0253724	0.104493	1.51419	0.0165535	0.491343	0.0274448	0.968728	0.996602	0.347021	0.642837	0.518377	0.103183	0.482122	0.0432344	0.570309	0.689758	0.534487	0.665976	0.761663	ADCK2
ENSSSCG00000028099	-3.29082	-0.448625	0.0827756	-0.302406	0.218496	-0.199114	0.000721534	0.100307	0.0791284	-0.991507	-17.188	0.0166067	0.578591	0.00793095	0.178166	0.0407846	0.262221	0.103593	0.0149562	0.103348	0.517137	0.0179308	0.272155	0.16133	0.4952	0.378783	0.306288
ENSSSCG00000004037	-4.32594	-0.222163	0.160187	0.130055	0.190984	0.203919	-0.000113103	0.00483685	0.0532822	-0.423166	-3.32641	0.0166015	0.25448	0.368162	0.451172	0.836574	0.146708	0.169494	0.29457	0.103348	0.350136	0.262984	0.414187	0.650577	0.417233	0.446232	0.669552
ENSSSCG00000027857	-3.40485	-0.163537	-0.0310477	-0.0110326	0.0707253	0.436904	2.51486e-05	-0.00625922	0.0124447	-0.111886	-3.09463	0.0166631	0.00239374	0.784193	0.705191	0.712574	0.634641	0.605783	0.18886	0.10345	0.0458312	0.416623	0.499023	0.612898	0.635419	0.656768	0.602787	DMXL1
ENSSSCG00000003731	-4.7319	-0.277579	0.215337	-0.0299442	0.181886	0.320099	-1.00203e-05	0.06606	0.0950735	-0.821825	0.990789	0.0166621	0.152419	0.947687	0.24071	0.0314754	0.0432919	0.0369052	0.806218	0.10345	0.27001	0.463335	0.313068	0.140234	0.314462	0.290783	0.832962	GAREM
ENSSSCG00000014861	1.47215	-1.3618	0.205727	-0.0879193	-0.580446	-1.00605	0.00127634	0.45912	0.0667244	-2.99813	-26.3248	0.016654	0.39655	0.102764	0.819459	0.00154004	0.763615	0.122052	0.242978	0.10345	0.435038	0.111372	0.530515	0.0248353	0.669395	0.399782	0.641703	MOGAT2
ENSSSCG00000010861	-0.169424	-0.180615	0.093292	0.288667	-0.0822228	-0.123481	-9.78717e-05	0.0179722	0.0913059	-0.520653	-1.46656	0.0167127	0.381732	0.334117	0.00428176	0.344209	0.00379741	0.0405259	0.569285	0.103509	0.426663	0.246954	0.0381436	0.456755	0.212233	0.298257	0.776735	ADCK3
ENSSSCG00000028727	-3.43676	-0.205175	0.110436	0.271173	0.297404	0.114435	-9.65907e-05	0.0279138	0.037163	-0.299345	-2.33075	0.0167099	0.478738	0.390366	0.055007	0.187389	0.258333	0.27511	0.423299	0.103509	0.476085	0.272994	0.156815	0.350039	0.492849	0.507961	0.727261	HERPUD1
ENSSSCG00000025687	-3.4639	0.707446	0.131294	-0.150567	-0.901685	-0.309539	0.000249175	-0.0645576	0.219747	-1.81212	-4.22383	0.0167094	0.572632	0.512345	0.0969965	0.384804	0.068667	0.0715345	0.687009	0.103509	0.514674	0.323902	0.205575	0.477911	0.344482	0.340954	0.8056
ENSSSCG00000014141	1.25501	-0.369413	-0.216833	-0.327863	-0.336086	-0.282607	0.00206067	-0.0418183	-0.134454	-0.0765232	7.99841	0.0168061	0.339313	6.00832e-10	0.354445	0.285226	0.0290154	0.876674	0.1361	0.103998	0.403484	1.75944e-06	0.372481	0.423881	0.287552	0.728481	0.542106	RFESD
ENSSSCG00000025151	1.30393	0.120586	0.163323	0.0612223	0.0138528	-0.166953	-0.000271267	-0.0191944	0.0095208	0.154794	1.73265	0.0168185	0.0926578	0.000403769	0.10857	0.1357	0.627143	0.352168	0.317603	0.103998	0.209583	0.00219364	0.216989	0.298454	0.633374	0.553663	0.678824
ENSSSCG00000022057	-9.19562	0.556526	-0.519803	-0.179451	-0.10648	0.466236	-0.00035761	0.0386941	0.157199	-1.01811	10.7216	0.0168348	0.302035	0.259949	0.431863	0.524621	0.0899426	0.183964	0.155991	0.104016	0.38148	0.20973	0.406092	0.543677	0.369869	0.455867	0.568221
ENSSSCG00000006935	-12.0245	-1.30876	0.916171	0.197215	-0.669268	0.641127	0.000358104	-0.044457	0.0909717	0.895236	0.843256	0.016862	0.553944	0.619834	0.224492	0.737386	0.614642	0.561381	0.962357	0.104072	0.507785	0.363058	0.301985	0.62151	0.629837	0.641394	0.859127	CLCA2
ENSSSCG00000030016	0.735905	-0.521627	-0.129995	0.154688	-0.0106439	-0.437271	-0.000140286	0.0921475	0.142421	-1.22741	-5.5528	0.0169159	0.282867	0.627678	0.762262	0.0831755	0.0924447	0.0816397	0.440598	0.104072	0.369243	0.365454	0.514846	0.238518	0.371253	0.350221	0.734893	PDE9A
ENSSSCG00000006529	0.648707	0.183189	-0.204343	-0.0595338	-0.205408	-0.366307	-0.000224525	-0.0418152	0.0529843	0.0504759	-2.05908	0.0169378	0.0209876	0.0386462	0.117038	0.0411674	0.0845755	0.839427	0.438893	0.104072	0.104313	0.0555157	0.224891	0.161894	0.364427	0.720546	0.733982	SLC50A1
ENSSSCG00000005644	-1.97655	0.199346	-0.400153	-0.303545	-0.201194	-0.0930181	-0.000194183	-0.0104462	0.0220502	0.043268	5.45574	0.0169263	0.569791	0.094444	0.0141633	0.6137	0.505047	0.876057	0.0668138	0.104072	0.513804	0.104838	0.0763093	0.578697	0.592989	0.728474	0.451533	SWI5
ENSSSCG00000021216	-3.4553	-0.185601	-0.0670332	-0.0490087	-0.152247	0.174597	-9.23019e-05	0.00215295	-0.0225853	0.266425	3.05946	0.0169122	0.258458	0.373372	0.533342	0.911712	0.452553	0.293414	0.26168	0.104072	0.352555	0.265378	0.441713	0.668996	0.574712	0.519343	0.650104	TCEANC2
ENSSSCG00000011369	1.12157	0.141981	0.102534	0.107699	-0.0205905	-0.166215	-0.000173136	-0.0652413	0.0777915	-0.121745	0.716659	0.016916	0.152381	0.0407729	0.268844	0.000210782	0.00232843	0.532441	0.725574	0.104072	0.27001	0.0577772	0.328592	0.00686184	0.212233	0.630355	0.813979	WDR6
ENSSSCG00000000690	1.66259	0.0975741	0.0669414	-0.0606617	-0.0322957	-0.144139	-0.000149166	-0.0135992	0.0279847	0.0817675	1.73481	0.0168712	0.0736298	0.0106428	0.128162	0.190872	0.0876181	0.543505	0.225615	0.104072	0.186894	0.0220539	0.2341	0.352086	0.367031	0.635245	0.632707
ENSSSCG00000003682	-4.89278	-0.251144	0.0153028	0.0789889	0.152601	0.695149	0.000182187	-0.00190059	0.0242919	-0.257937	-3.77236	0.0169994	0.00168945	0.211338	0.704914	0.941527	0.546804	0.44582	0.298277	0.10422	0.042977	0.182207	0.499005	0.675434	0.60779	0.592038	0.6726	ANKRD12
ENSSSCG00000017357	5.32184	-0.468218	-0.398574	-0.340374	0.0663522	-0.250115	0.000924952	-0.0480763	-0.0847819	0.156412	-7.48756	0.0170199	0.527477	0.00300671	0.248459	0.338342	0.290658	0.816579	0.277521	0.10422	0.495822	0.00897519	0.317632	0.453963	0.508548	0.71525	0.660174	ITGA2B
ENSSSCG00000029494	-5.18964	0.251892	-0.00477926	0.225172	0.323389	0.411517	-0.000293004	0.00432077	0.00684273	-0.0693838	-1.5744	0.0169769	0.0522477	0.0423128	0.0726251	0.870123	0.86482	0.833217	0.659671	0.10422	0.159549	0.0592851	0.180319	0.658531	0.692169	0.719449	0.799609	RBBP9
ENSSSCG00000003716	-4.98655	-0.177998	-0.280363	-0.0828799	-0.0260964	0.545466	-0.000223099	0.00106476	0.0378956	-0.224051	-1.30064	0.0170293	0.000686085	0.0310309	0.048186	0.954458	0.193004	0.350402	0.608176	0.10422	0.0370846	0.0473575	0.146518	0.678823	0.447861	0.553309	0.787541	SS18
ENSSSCG00000022237	3.24758	0.154458	-0.0404114	0.118588	0.00348602	-0.252275	-0.000131121	-0.0106449	-0.00210487	-0.174236	-0.0426436	0.0170234	0.0546343	0.132128	0.258969	0.503571	0.932616	0.407899	0.984529	0.10422	0.162832	0.132777	0.322972	0.534155	0.706213	0.578366	0.863145	SUSD3
ENSSSCG00000024783	-1.87802	-0.203523	-0.134374	-0.0893165	0.0799674	0.166556	0.000262843	0.0354185	-0.0145203	-0.286591	-5.43756	0.0170653	0.311804	0.0283243	0.268263	0.103777	0.649329	0.288972	0.0692597	0.104358	0.387534	0.0442245	0.328278	0.262839	0.639989	0.517328	0.454052
ENSSSCG00000016989	0.924674	0.12214	-0.0131536	0.120583	0.0430305	-0.085904	-0.000364946	-0.0251046	-0.0202517	0.456472	3.92495	0.0171128	0.39228	1.31944e-05	0.18838	0.059209	0.318458	0.0112168	0.0325558	0.104566	0.432489	0.0001894	0.278906	0.198357	0.523546	0.222733	0.368249	RPL26L1
ENSSSCG00000009469	-11.7451	0.872145	0.421912	0.366161	0.736328	0.833473	-0.000804862	0.162767	-0.378437	1.10231	17.3952	0.0171452	0.278072	0.104465	0.497512	0.0808282	0.0153595	0.387318	0.149769	0.104682	0.366354	0.112505	0.430373	0.234884	0.265746	0.568371	0.559782
ENSSSCG00000010404	-0.75607	-0.23024	0.539053	0.382323	0.207888	-0.0676634	0.000481441	0.0998131	-0.00382404	0.0728681	-12.4301	0.0172522	0.713875	0.000935425	0.00339641	0.000229323	0.918365	0.820302	0.00120937	0.104723	0.567145	0.00394135	0.0330789	0.00723135	0.702299	0.715683	0.114707	ALOX5
ENSSSCG00000016968	-7.05939	-0.330741	0.149401	0.199883	0.313153	0.770273	1.02527e-05	0.00822122	0.0411399	-0.635291	-4.39658	0.0172113	0.00567455	0.956323	0.421366	0.808125	0.436659	0.152385	0.354065	0.104723	0.0599579	0.465649	0.401187	0.642737	0.56698	0.429508	0.692797	BDP1
ENSSSCG00000001050	-14.142	1.24124	-0.156112	-0.43368	0.571136	1.4998	-0.000184616	0.0688464	-0.383659	1.4353	26.5525	0.0172044	0.198308	0.786868	0.44667	0.623115	0.0682675	0.404767	0.111008	0.104723	0.308295	0.417184	0.412205	0.581752	0.343475	0.577644	0.513835	EDN1
ENSSSCG00000015617	-0.240269	0.618894	0.076519	0.700033	0.22639	-0.524512	-0.000393929	0.0187907	-0.116077	0.164766	3.35485	0.0172787	0.320071	0.256207	0.158481	0.767868	0.264443	0.84208	0.718217	0.104723	0.391834	0.207781	0.259027	0.631686	0.496733	0.720672	0.812828	G0S2
ENSSSCG00000011613	3.30224	0.179861	-0.219763	-0.18541	-0.143541	-0.185784	-0.00015211	-0.0141975	-0.00418531	0.379186	3.01048	0.0172359	0.210722	0.133408	0.181533	0.455996	0.889719	0.143234	0.250611	0.104723	0.317044	0.133663	0.274272	0.515732	0.69719	0.419425	0.644772	H1FX
ENSSSCG00000008019	1.92895	0.109726	0.137612	0.161725	0.110761	-0.185161	-0.000320187	-0.0351996	0.0177279	-0.0295914	3.59297	0.0173336	0.0442741	1.89896e-05	0.0771132	0.00548854	0.326208	0.843772	0.0291586	0.104723	0.146885	0.000247597	0.185658	0.0531834	0.526703	0.721085	0.355465	HN1L
ENSSSCG00000006163	-7.40787	-0.333924	-0.273312	-0.175648	-0.341354	0.448334	-1.56454e-05	-0.00358149	-0.0456626	0.563166	-2.65893	0.0172588	0.111011	0.933155	0.295188	0.915764	0.402253	0.212178	0.580858	0.104723	0.227865	0.459336	0.34207	0.670432	0.55583	0.471881	0.779773	PKIA
ENSSSCG00000007469	0.982767	0.18954	0.185011	0.170498	0.169155	0.151203	0.000122672	0.071168	-0.0589572	-0.018022	-0.563845	0.017325	0.333066	0.251899	0.304936	0.0011985	0.0633183	0.944125	0.835767	0.104723	0.400354	0.205788	0.34713	0.0215386	0.336693	0.742115	0.839974	PTP1B
ENSSSCG00000026281	2.79391	-0.229106	0.0619242	0.10802	0.01516	-0.14252	-0.000101631	-0.0161107	0.0856921	-0.518412	-3.95503	0.0173137	0.435469	0.431635	0.827849	0.51931	0.0296357	0.110753	0.238654	0.104723	0.453883	0.291137	0.532604	0.541127	0.288078	0.385799	0.638438	SCAP
ENSSSCG00000025988	2.44232	-0.741944	-0.492635	-0.433009	-0.268707	-0.59187	0.000203234	0.0276741	0.0507546	-0.753912	-14.6051	0.0173118	0.307311	0.619733	0.655746	0.709031	0.685689	0.494303	0.182836	0.104723	0.385022	0.363058	0.482816	0.611899	0.650515	0.615522	0.595214	SKIP
ENSSSCG00000003681	-7.76779	-0.339305	0.14422	0.124457	0.37043	0.505078	3.48665e-05	0.0097743	0.0404176	-0.610008	-9.25543	0.0172545	0.0754162	0.851912	0.281859	0.782655	0.45894	0.194898	0.060868	0.104723	0.189063	0.43556	0.334966	0.635864	0.577434	0.46421	0.444097	TWSG1
ENSSSCG00000024115	0.643622	0.401495	0.0899723	-0.0037462	0.142491	0.199271	0.000346496	-0.0117576	-0.145414	0.0612588	8.32319	0.0172808	0.546365	0.123124	0.871528	0.778576	0.0304404	0.907719	0.137253	0.104723	0.504379	0.126419	0.544514	0.634844	0.288348	0.733446	0.543644
ENSSSCG00000006252	-6.76245	-0.259334	0.0289397	0.0158118	0.0122202	0.446548	-0.0001809	-0.00692632	0.0414825	0.0147598	-3.93304	0.0172014	0.0361665	0.220448	0.997852	0.795266	0.317321	0.965891	0.296131	0.104723	0.133324	0.187397	0.577362	0.638431	0.523167	0.745905	0.669996
ENSSSCG00000028809	-1.07869	-0.250886	-0.238255	-0.232156	-0.29263	0.141602	0.000121292	-0.00166867	-0.131714	0.905238	3.75239	0.0173412	0.482624	0.4072	0.203716	0.948189	0.00289257	0.0137531	0.304286	0.104723	0.4781	0.280108	0.288424	0.676699	0.212233	0.23219	0.674684
ENSSSCG00000001861	-8.23791	-0.290025	0.0165023	0.0267967	0.127264	0.549046	-0.0002691	0.0207235	-0.00793976	0.316079	2.01624	0.0174162	0.0209626	0.111311	0.860492	0.48388	0.862843	0.415242	0.625846	0.105094	0.104313	0.117815	0.541526	0.526658	0.691701	0.581999	0.79147	FBXO22
ENSSSCG00000006140	-0.378858	-0.891476	-0.667769	-0.533497	-0.0836878	0.069979	0.00376786	0.141707	-0.30181	0.178554	-8.99803	0.0174726	0.915187	5.83336e-07	0.393912	0.154127	0.039507	0.883346	0.450651	0.105352	0.62616	2.07055e-05	0.390416	0.317249	0.307265	0.729812	0.736599	CA2
ENSSSCG00000012335	1.10552	-0.298586	0.447891	0.304079	0.567531	-0.634276	0.000437281	0.0715992	0.00765517	-0.381491	-13.8766	0.0175153	0.0142707	0.0158339	0.0141109	0.0280043	0.874034	0.347611	0.0031526	0.105528	0.0875306	0.0291066	0.0763093	0.13088	0.694496	0.55182	0.174479	FGD1
ENSSSCG00000022749	-0.419151	0.171256	-0.135037	-0.110815	-0.0571616	-0.0866311	-0.00010956	0.00361883	0.0111733	0.203337	1.41397	0.0175616	0.534427	0.253392	0.542728	0.842522	0.694354	0.389239	0.565537	0.105724	0.498587	0.206488	0.445178	0.651646	0.65271	0.569728	0.776395	MRPL40
ENSSSCG00000027767	-0.941002	0.141478	0.101622	0.0725414	-0.0173281	-0.0272201	-0.000103041	-0.0396054	-0.0031421	0.243139	-0.925492	0.0176364	0.814488	0.201261	0.428523	0.0115951	0.89304	0.218161	0.647208	0.105997	0.597358	0.176285	0.404482	0.0831409	0.697447	0.474209	0.796537	FAM35A
ENSSSCG00000012391	-1.32552	-0.158164	0.00922428	0.0866635	0.00127084	0.00968529	-0.000312153	-0.0274038	0.0126591	0.330292	0.118895	0.0176273	0.938951	0.00149636	0.684784	0.107243	0.624591	0.132194	0.958464	0.105997	0.632386	0.00554313	0.491295	0.265992	0.633063	0.409184	0.85849	MED30
ENSSSCG00000014540	10.2006	-0.473816	0.0968241	-0.199199	0.0981891	-0.342444	0.00185502	0.0297671	-0.0812301	-0.831778	-6.07303	0.017648	0.358959	5.32112e-07	0.560146	0.556258	0.29019	0.207046	0.350833	0.105997	0.415518	1.97241e-05	0.451167	0.557605	0.50848	0.469767	0.691986
ENSSSCG00000022913	1.39046	-1.2329	1.04514	1.42812	0.723522	-0.38188	-0.00118287	0.00372688	-0.141389	0.816837	27.6719	0.0177199	0.69253	0.0826163	0.225375	0.978021	0.450214	0.59762	0.0881569	0.10628	0.559935	0.0952848	0.302597	0.685682	0.573558	0.652804	0.481259	SLPI
ENSSSCG00000003757	-3.77737	-0.352979	0.0253139	0.0482326	0.151778	0.280908	0.00069991	-0.0458762	0.032485	-0.910728	-1.26119	0.0177266	0.34105	0.00220789	0.8767	0.215331	0.580018	0.0662305	0.803564	0.10628	0.404049	0.00727271	0.546092	0.373986	0.619832	0.332773	0.832716	SSX2IP
ENSSSCG00000017812	2.20327	0.116949	0.078231	-0.244441	0.0926805	-0.304659	0.000101964	-0.0278436	0.0136397	-0.204533	-1.38259	0.0177462	0.0039685	0.131947	3.45184e-05	0.0319005	0.477722	0.207507	0.410894	0.10628	0.0525145	0.132665	0.00137686	0.141157	0.584754	0.469767	0.724978	VPS53
ENSSSCG00000013013	2.00804	0.146107	0.166929	0.156624	0.0399749	-0.318026	-3.66113e-05	-0.0214516	0.0245024	-0.116102	2.89392	0.0177499	0.0127513	0.657502	0.149868	0.175177	0.309207	0.567593	0.178719	0.10628	0.0838729	0.375621	0.252806	0.339087	0.518768	0.642436	0.591803
ENSSSCG00000005150	-5.8443	-0.252735	0.0341572	0.116492	0.102661	0.702491	9.87956e-05	0.0200079	0.0172622	-0.497113	-4.95739	0.0178966	0.00158564	0.489325	0.826106	0.44361	0.670449	0.149569	0.179376	0.106942	0.0421371	0.315081	0.532391	0.509536	0.645218	0.426625	0.591854	KLHL9
ENSSSCG00000001878	-0.271608	-0.120005	0.124861	0.16821	0.0932548	-0.0310684	6.44653e-05	0.041137	-0.0035986	-0.156499	-3.41239	0.0178765	0.751361	0.338468	0.119438	0.00287343	0.855191	0.345565	0.0599848	0.106942	0.576709	0.248969	0.226844	0.0355307	0.69052	0.550967	0.441431	PTPN9
ENSSSCG00000027956	1.7397	-0.399239	-0.500099	-0.283405	-0.0758192	-0.108806	0.000390216	0.0427771	-0.0960365	0.100252	-0.346901	0.0179019	0.753173	0.107272	0.192118	0.315464	0.157551	0.859822	0.950765	0.106942	0.577229	0.114687	0.281419	0.439727	0.425287	0.724338	0.857244	SSH3
ENSSSCG00000001887	-0.602368	0.179438	0.00974522	0.00266296	-0.0270101	-0.213925	-0.000174397	-8.06891e-05	0.0171514	0.0784402	1.48656	0.0179203	0.149828	0.0962604	0.985513	0.996554	0.56031	0.752013	0.565188	0.10697	0.267707	0.106352	0.574478	0.689758	0.614115	0.698059	0.776254	SCAMP5
ENSSSCG00000010145	-0.122484	-0.132945	0.131666	0.060958	0.0386058	0.0752263	-0.000164518	-0.0110843	0.0241762	-0.234346	1.01072	0.0179792	0.479139	0.035126	0.384797	0.433731	0.269704	0.199858	0.595082	0.107156	0.476289	0.0518189	0.386521	0.505374	0.498155	0.468349	0.783734	HEATR1
ENSSSCG00000023709	3.49141	-0.179369	-0.0609081	-0.0603143	-0.0471825	-0.12518	0.000535233	0.0550113	-0.0516165	-0.290749	-3.34182	0.0179766	0.409296	2.47805e-05	0.927745	0.00710796	0.096171	0.25519	0.209314	0.107156	0.441868	0.000296186	0.559712	0.0622579	0.374165	0.497452	0.619031	PTPRJ
ENSSSCG00000016742	4.48502	0.127533	0.0283326	0.0602498	-0.0211199	-0.219644	-0.000330313	-0.0464996	0.0309822	0.102675	2.60653	0.0180956	0.0428056	9.8572e-05	0.684607	0.00195328	0.149561	0.564365	0.171234	0.107684	0.144917	0.00084401	0.491278	0.0285176	0.41972	0.641632	0.58452	MYO1G
ENSSSCG00000027884	-1.59902	-0.476012	0.0872465	-0.19193	0.0760232	-0.374718	0.00135169	0.0105294	-0.131358	0.0758084	3.16454	0.0180901	0.3479	5.68185e-05	0.656627	0.831817	0.0889824	0.905812	0.64272	0.107684	0.408923	0.000566894	0.483164	0.649415	0.368566	0.732673	0.795487
ENSSSCG00000017688	0.125496	-0.086524	-0.0976389	0.0107198	-0.131488	0.154899	-6.98608e-05	0.0152005	0.00770361	0.104432	-1.65815	0.0182072	0.0355139	0.162496	0.0107395	0.101052	0.587124	0.382345	0.196181	0.108265	0.13249	0.152734	0.064976	0.259825	0.621979	0.567579	0.607946	GGNBP2
ENSSSCG00000030653	4.20405	0.0982518	0.0848451	0.150227	-0.00520412	-0.181178	-0.000249634	-0.0308779	0.0162455	0.12609	-0.267046	0.0182265	0.0315452	0.000132556	0.0255254	0.00596439	0.321594	0.36103	0.851792	0.108297	0.125408	0.00104627	0.105428	0.0557341	0.524937	0.557998	0.8431	GANAB
ENSSSCG00000025784	-5.92751	-0.850844	0.0449934	0.201818	0.232069	0.0587918	0.000160909	0.0786943	0.109276	-0.843062	2.4513	0.018288	0.925647	0.739826	0.94543	0.394628	0.363231	0.402162	0.831997	0.108374	0.628788	0.403227	0.564317	0.483771	0.540327	0.576475	0.839396	CDH4
ENSSSCG00000017799	0.174349	-0.310924	0.0853584	-0.108573	-0.116011	0.105988	0.000335962	0.0786483	-0.0447896	0.155072	-4.00432	0.0182955	0.668519	0.0700416	0.657159	0.0154974	0.379042	0.716406	0.387048	0.108374	0.550965	0.0851412	0.483322	0.0965884	0.545632	0.686958	0.715403	CPD
ENSSSCG00000005211	-7.0514	1.01198	0.488071	0.568266	0.867425	0.647451	2.02808e-05	0.0953211	-0.271509	-0.731349	22.7752	0.0182777	0.49249	0.970475	0.46715	0.369144	0.112301	0.601268	0.108743	0.108374	0.482342	0.469498	0.420057	0.469985	0.391399	0.654711	0.513415	PDL1
ENSSSCG00000023448	0.29962	0.282192	0.497793	-0.343613	0.28837	-0.371178	0.000333005	-0.0176946	0.13484	-0.727201	-6.75851	0.0182658	0.116269	0.055876	7.26633e-05	0.557017	0.0068128	0.0692917	0.110596	0.108374	0.233707	0.0723678	0.002324	0.557971	0.23225	0.33708	0.513835
ENSSSCG00000016477	-6.02579	-0.722859	0.250091	0.145434	-0.0144207	0.0697459	-0.000707503	-0.116937	0.0589814	1.26504	-2.61829	0.0183203	0.909189	0.101154	0.904124	0.129006	0.607983	0.188538	0.794194	0.108438	0.624495	0.110196	0.553575	0.290803	0.627284	0.460332	0.830124	TRBV24-1
ENSSSCG00000001759	-5.53207	-0.386535	-0.292663	0.20546	-0.0725328	0.326279	-0.000599338	-0.0413657	0.0834698	-0.0645993	-3.46381	0.0183454	0.287762	0.00931209	0.130848	0.325244	0.203125	0.905068	0.521375	0.108504	0.372632	0.0200368	0.236452	0.445628	0.454244	0.732673	0.76188	DNAJA4
ENSSSCG00000013635	-0.396812	-0.185983	0.873112	0.774639	0.477692	-0.227812	8.98922e-05	-0.0294767	0.0165595	-0.321152	-3.35167	0.018446	0.139961	0.401616	1.2733e-07	0.137016	0.590313	0.217886	0.210987	0.109016	0.257874	0.277669	2.10242e-05	0.299856	0.622308	0.474209	0.620506	C19orf52
ENSSSCG00000002550	1.52346	0.157733	0.0205135	0.105147	-0.00558275	-0.179725	7.63366e-05	-0.0248064	-0.000835136	0.0669059	3.64907	0.018491	0.16822	0.393496	0.531962	0.15089	0.974141	0.760715	0.117218	0.109199	0.283544	0.274126	0.441433	0.313096	0.713574	0.699707	0.520476	C14orf2
ENSSSCG00000005844	-1.4631	0.260876	0.295657	0.157022	0.275987	-0.218541	-0.000599477	-0.0807179	0.0275685	0.552309	4.52414	0.0185221	0.318184	0.00053001	0.202505	0.00792895	0.528448	0.146266	0.242218	0.109255	0.391285	0.00264854	0.28787	0.0660681	0.60215	0.422689	0.641703	NRARP
ENSSSCG00000024881	1.13787	-0.160124	-0.0090822	-0.0887185	-0.191115	0.0381553	0.000242316	0.0280072	-0.00936195	0.197892	-3.97771	0.0185289	0.764128	0.0118569	0.17993	0.104759	0.72621	0.377676	0.093651	0.109255	0.58062	0.0238796	0.273473	0.263743	0.660803	0.565605	0.490181
ENSSSCG00000023334	-4.72097	-0.217786	-0.160664	-0.0118518	-0.228558	0.31368	0.000219733	0.0356001	0.0534338	-0.567414	-6.57124	0.018613	0.077731	0.0829524	0.162309	0.123604	0.142554	0.0618705	0.0445692	0.109611	0.191929	0.0955971	0.261923	0.283985	0.41481	0.327516	0.413519	CXorf23
ENSSSCG00000014349	1.3445	0.193571	0.140031	0.359879	-0.0692711	-0.180249	-0.000193279	-0.0116914	-0.0169339	0.537586	0.46162	0.0186353	0.275159	0.0862077	0.00226738	0.573205	0.599877	0.0573805	0.870388	0.109611	0.364693	0.0980312	0.0254192	0.563171	0.625457	0.32129	0.847267	TMEM173
ENSSSCG00000003089	-0.371329	0.169916	0.041447	0.0859037	-0.00232	-0.1375	-0.000135293	-0.0015395	0.026513	-0.0811905	2.29404	0.0186394	0.336047	0.166008	0.759487	0.93241	0.347907	0.732223	0.353216	0.109611	0.401524	0.154793	0.514289	0.673694	0.534789	0.691579	0.692101	TOMM40
ENSSSCG00000011120	-3.50943	-0.215724	-0.0812584	0.00208176	0.0121213	0.322083	0.000167322	-0.00193156	-0.0275783	-0.142811	-2.47822	0.0186457	0.0779531	0.178402	0.86573	0.932049	0.436096	0.62997	0.430762	0.109611	0.192197	0.162616	0.543089	0.673663	0.56698	0.662498	0.730526	USP6NL
ENSSSCG00000027789	1.26306	0.104534	0.192465	0.178027	0.10085	-0.0421013	-0.000431071	-0.0239583	0.0280651	0.0564441	2.19551	0.018713	0.626662	1.40482e-07	0.0181028	0.0376829	0.11646	0.698428	0.161151	0.10984	0.535751	9.63863e-06	0.0865369	0.155469	0.39615	0.680945	0.574661	DDX23
ENSSSCG00000004304	-0.918598	-0.163428	-0.240645	-0.169891	-0.143738	0.0279298	-9.97566e-05	0.00536206	-0.00881597	0.461698	-1.28782	0.0187044	0.839108	0.298205	0.114104	0.753389	0.749316	0.055067	0.588299	0.10984	0.604434	0.229691	0.221349	0.626777	0.666403	0.318518	0.780299	SLC35A1
ENSSSCG00000022168	-4.844	0.484201	-0.263579	-0.539656	0.0857147	0.169441	-0.000268893	-0.0683507	-0.0214462	0.260561	2.04359	0.0188297	0.678576	0.355421	0.112156	0.196574	0.795793	0.696109	0.764529	0.109875	0.555452	0.257144	0.220096	0.358049	0.677336	0.68026	0.823202	APBB2
ENSSSCG00000027428	0.0750815	0.380418	0.1677	0.295805	0.052665	-0.606678	-0.000399871	-0.0542344	0.218008	-1.52925	-3.60918	0.018819	0.0525756	0.0723892	0.492653	0.195255	0.00147238	0.00573386	0.502047	0.109875	0.160107	0.0871484	0.428736	0.356796	0.207708	0.200216	0.753305	ENHO
ENSSSCG00000016619	-3.77883	-0.127403	-0.189658	-0.160832	-0.054138	0.370837	-0.000128307	-0.00523386	0.0132954	0.164383	-0.275612	0.0187915	0.00131322	0.0853612	0.0567334	0.695679	0.528219	0.351495	0.881502	0.109875	0.0409968	0.0974717	0.158836	0.608298	0.602123	0.55366	0.849049	ING3
ENSSSCG00000010756	0.727377	0.202724	-0.0355018	0.0048737	0.0288718	-0.309691	-0.000294878	-0.0285164	0.0788252	-0.493963	-1.01518	0.0188319	0.0711115	0.0142271	0.960032	0.197758	0.0252818	0.0890462	0.733033	0.109875	0.18447	0.0269917	0.568488	0.358994	0.283132	0.361313	0.816032	MGMT
ENSSSCG00000029226	3.92787	0.176839	0.253872	0.354383	0.386218	-0.284406	-9.90532e-05	-0.0200325	0.00200394	-0.299728	1.15584	0.0187886	0.0578481	0.322306	0.00436388	0.284322	0.944935	0.221529	0.65155	0.109875	0.167391	0.241232	0.0387295	0.423656	0.708154	0.477383	0.798453	UBC
ENSSSCG00000004108	-2.78111	-0.184632	0.0613863	0.141537	-0.0370802	0.0862873	0.000303626	0.0732097	0.0192572	-0.597727	-3.35676	0.0188324	0.564653	0.00785028	0.32701	0.000846579	0.518734	0.0240633	0.220083	0.109875	0.512096	0.0178197	0.359241	0.0172179	0.597977	0.257418	0.628159
ENSSSCG00000024189	-1.32668	0.191263	0.135751	0.422839	0.150891	-0.309978	-0.000184297	-0.0259137	-0.0302705	0.528522	-1.42473	0.0188032	0.0652193	0.107617	0.00430931	0.212588	0.343748	0.0559097	0.60291	0.109875	0.176301	0.114858	0.038293	0.371121	0.533211	0.319862	0.786148
ENSSSCG00000028736	7.58249	0.461328	-0.291122	-0.218238	-0.373983	-0.787341	-0.000102785	-0.0334131	-0.049804	-0.369102	0.865734	0.018776	0.0452424	0.688915	0.537313	0.504582	0.496575	0.564219	0.89558	0.109875	0.148302	0.38591	0.443499	0.534743	0.589699	0.641632	0.850677
ENSSSCG00000011644	0.499614	0.137306	-0.0478763	-0.0323906	-0.141215	-0.161792	-0.000489271	-0.0455347	-0.0213986	0.663756	6.49268	0.0188769	0.163757	1.41337e-06	0.333376	0.00440368	0.347825	0.00176001	0.00334897	0.109969	0.279284	3.72866e-05	0.362728	0.0465183	0.534789	0.169554	0.178776	ANAPC13
ENSSSCG00000013936	2.41034	0.15229	-0.175718	-0.00548524	-0.0516484	-0.31728	-0.000224431	-0.0199878	0.0218762	0.146805	2.98048	0.018868	0.0175009	0.0137472	0.173641	0.227453	0.39284	0.493867	0.188668	0.109969	0.0964869	0.0264149	0.268702	0.383276	0.550425	0.615477	0.602779
ENSSSCG00000024604	-2.02285	0.237221	-0.0922297	-0.10247	0.244739	-0.137679	7.83151e-05	-0.0358762	0.108556	-0.748863	-4.55168	0.0190335	0.483401	0.572055	0.0628379	0.180763	0.011505	0.0342111	0.187318	0.110383	0.478623	0.346038	0.168358	0.344799	0.253028	0.28443	0.601601	ATAT1
ENSSSCG00000015022	-0.222761	0.356158	-0.16064	-0.408336	-0.376138	-0.45974	-0.000128267	-0.0308232	0.135244	-0.4525	1.49213	0.0190276	0.138009	0.530562	0.193579	0.439127	0.0350621	0.372891	0.768544	0.110383	0.25621	0.330976	0.28251	0.507246	0.29693	0.563486	0.824777	LAYN
ENSSSCG00000011650	-5.19377	-0.212696	0.198541	0.134316	0.158958	0.549392	2.2385e-05	0.0240354	0.0320901	-0.301417	-4.08501	0.0190315	0.00360691	0.853985	0.422092	0.281027	0.358678	0.300535	0.192152	0.110383	0.0507053	0.4359	0.401508	0.421836	0.539126	0.523582	0.604774	MSL2
ENSSSCG00000005072	1.69447	0.138518	-0.0741826	-0.0233819	-0.0202285	-0.0207897	-0.000187959	-0.03186	-0.0319091	0.334553	3.96795	0.0189882	0.856968	0.0222273	0.824082	0.0372877	0.172851	0.0900596	0.0577752	0.110383	0.609676	0.0372682	0.531859	0.154515	0.435435	0.361313	0.441431	PSMA3
ENSSSCG00000017278	-3.02772	-0.196435	-0.16468	0.0706723	-0.0681888	0.340889	0.000561992	0.0805179	-0.0447285	-0.444213	-4.58121	0.0190262	0.0439864	3.91263e-05	0.173516	0.000581859	0.168897	0.106101	0.122466	0.110383	0.146713	0.000425929	0.268636	0.0137101	0.433395	0.380538	0.529101	TEX2
ENSSSCG00000023518	-7.43157	-0.313647	0.0113074	0.152259	0.144716	0.441833	0.000462305	0.0982302	0.0520595	-1.0589	-7.58064	0.0190322	0.103321	0.014947	0.747308	0.00619956	0.318576	0.0202476	0.112351	0.110383	0.220293	0.0279769	0.510358	0.0569749	0.523556	0.248297	0.515334
ENSSSCG00000025704	-0.951638	-0.346626	0.191586	0.163163	-0.0918509	-0.073919	-0.000181897	-0.113651	0.16069	-1.60049	-3.04204	0.0190639	0.799737	0.359908	0.484625	0.00665954	0.0114431	0.00323459	0.553946	0.110476	0.593655	0.259376	0.42579	0.059651	0.253028	0.176592	0.772803
ENSSSCG00000010179	-0.513495	-0.163551	-0.00896339	0.0994069	-0.040125	-0.048034	0.000331757	0.0862407	-0.0285887	-0.232544	-2.45379	0.019159	0.716602	0.00137488	0.425507	3.14894e-05	0.296897	0.31131	0.315677	0.110615	0.567802	0.00520122	0.403082	0.00200833	0.512983	0.529922	0.678609	ARV1
ENSSSCG00000011798	-0.272144	0.149236	-0.00800132	0.0259289	-0.078898	0.0303312	-0.000436234	-0.0352267	0.0102839	0.238468	5.04262	0.0191801	0.80868	2.32699e-05	0.629042	0.0328672	0.682207	0.256088	0.0266815	0.110615	0.595988	0.000285113	0.474258	0.143635	0.649663	0.498054	0.352662	DNAJB11
ENSSSCG00000013312	-1.59805	-0.134346	-0.00405715	0.0444414	-0.0318033	0.335972	0.000306231	0.0635159	0.00182721	-0.236963	-5.27869	0.0191833	0.00471277	0.000507916	0.764203	0.000135619	0.934847	0.209895	0.0123162	0.110615	0.0551493	0.00257327	0.515421	0.00511284	0.706933	0.470729	0.28991	HIPK3
ENSSSCG00000007364	-1.98109	-0.234878	-0.229399	-0.162279	-0.164131	0.0853391	-0.000220467	-0.00685606	-0.0395817	0.393153	5.12882	0.0191234	0.66215	0.108218	0.391123	0.791197	0.328448	0.243261	0.142325	0.110615	0.548276	0.115256	0.389095	0.637428	0.527765	0.491718	0.552311	IFT52
ENSSSCG00000030211	0.00436895	-0.0892789	-0.0189016	-0.00125509	1.16736e-05	0.215227	7.3571e-05	0.0352909	-0.0102288	0.0201122	-2.10416	0.0191878	0.00688295	0.158569	0.978836	0.00087075	0.489333	0.870432	0.116531	0.110615	0.06546	0.15054	0.572655	0.0173791	0.588331	0.7268	0.519525	NBR1
ENSSSCG00000017667	-3.47263	0.209364	-0.107914	-0.135551	-0.133516	0.17194	-0.000322173	0.0043848	0.0312111	-0.0431622	5.75348	0.0191437	0.336531	0.0107265	0.648555	0.843125	0.376758	0.881991	0.0658416	0.110615	0.401801	0.0221671	0.48021	0.651646	0.54515	0.729552	0.449377	PTRH2
ENSSSCG00000029803	-5.53988	-0.305181	0.00469889	-0.625523	0.101858	0.174394	0.000153909	0.0366351	0.0801883	-0.465355	0.0574914	0.0191556	0.476571	0.380161	0.000851686	0.26468	0.114131	0.263791	0.989736	0.110615	0.474978	0.268623	0.0131078	0.410072	0.393955	0.500706	0.863586
ENSSSCG00000006619	-6.4904	-0.21757	0.0397293	-0.0233327	0.22675	0.57996	-6.8237e-05	0.00564036	0.022415	-0.217803	-3.86318	0.0193411	0.00273421	0.58781	0.172907	0.803468	0.531075	0.46738	0.233614	0.111334	0.047643	0.352005	0.268102	0.641465	0.602921	0.602229	0.635931	SNX27
ENSSSCG00000021177	-9.10254	-0.616553	0.282378	0.375538	0.116962	0.450596	7.92758e-05	-0.00920088	-0.0235119	-0.127994	-10.5312	0.0193406	0.393151	0.81719	0.714619	0.88516	0.822478	0.880902	0.247579	0.111334	0.432759	0.426143	0.501413	0.66264	0.683181	0.729356	0.643344
ENSSSCG00000011162	0.908345	-0.104982	0.136222	0.203397	-0.0112	0.0127193	7.24292e-06	0.022604	-0.00452478	-0.0659027	0.170223	0.0194087	0.882955	0.904775	0.0030196	0.0509219	0.796589	0.656723	0.912731	0.111639	0.617122	0.451129	0.0307592	0.18262	0.677371	0.669333	0.853439	LARP4B
ENSSSCG00000005601	2.66335	0.133119	0.153278	0.122602	0.0568083	0.007871	-0.000356169	-0.0233961	-0.000154813	0.236032	3.94342	0.0194571	0.943593	7.06638e-05	0.240374	0.10586	0.994432	0.208232	0.0499435	0.111755	0.633961	0.000665652	0.312803	0.264507	0.718638	0.469844	0.428556	HSPA5
ENSSSCG00000016503	2.2103	-1.29689	0.446979	-0.410311	-0.0725327	-0.550399	0.0003986	-0.00126105	-0.10695	0.781035	0.124038	0.0194577	0.594621	0.604481	0.700131	0.993358	0.656864	0.729893	0.995295	0.111755	0.523197	0.357781	0.49723	0.688918	0.641481	0.690517	0.864653
ENSSSCG00000014833	9.39811	-0.454258	0.164455	-0.315119	-0.126887	-0.680125	0.00162288	0.038105	-0.00532266	-0.795786	-4.03471	0.0194967	0.0636858	2.69257e-06	0.288201	0.435804	0.942084	0.213796	0.552706	0.111814	0.174734	5.99219e-05	0.338824	0.505914	0.707689	0.472091	0.772698	UCP2
ENSSSCG00000022453	-3.80227	-0.3276	0.342746	-0.221908	0.514407	0.168897	0.000708331	0.130796	0.00289959	-1.28143	-4.89208	0.0194919	0.549461	0.00131371	0.00145095	0.00105551	0.958376	0.0101809	0.308124	0.111814	0.505952	0.00502873	0.019007	0.0197127	0.710904	0.220729	0.676362
ENSSSCG00000021368	-12.56	-1.9448	-1.00013	-2.26927	-2.36406	0.663255	0.00115113	-0.135597	0.325253	-1.33805	9.66987	0.019549	0.724191	0.341744	0.140775	0.568715	0.282603	0.586087	0.734678	0.112031	0.569628	0.250241	0.244838	0.562056	0.505121	0.649627	0.816612
ENSSSCG00000010029	-0.540282	0.107036	-0.0878662	-0.0440125	-0.0872476	0.0795826	-0.000262461	-0.0259204	0.00781402	0.233413	2.96472	0.0196571	0.378949	0.000214977	0.434088	0.0317484	0.662989	0.126936	0.068191	0.11207	0.425286	0.00143016	0.406957	0.140866	0.643199	0.404315	0.452942	DRG1
ENSSSCG00000009705	-2.65814	-0.16344	0.00263253	-0.118152	-0.0750564	0.179512	-9.36781e-05	-0.0283723	0.0409658	0.0531349	-0.766429	0.0195962	0.190249	0.320616	0.491961	0.106623	0.137919	0.812463	0.750427	0.11207	0.301971	0.240489	0.428631	0.265602	0.413046	0.713752	0.820484	GALNT7
ENSSSCG00000009259	-4.91588	-0.172778	-0.0613134	0.0682964	0.0234587	0.445365	-0.000153825	-0.00145229	0.0063436	0.0196273	-1.47619	0.0196192	0.00486801	0.130565	0.60401	0.936516	0.825869	0.935283	0.561165	0.11207	0.0558748	0.131546	0.466143	0.674518	0.683891	0.739636	0.7748	PAQR3
ENSSSCG00000006366	-0.31094	0.159021	-0.0714388	0.0907462	0.00778154	-0.0354446	-0.000255188	-0.0107992	0.0224869	-0.040394	4.13092	0.0196361	0.787756	0.00831119	0.342728	0.532903	0.406096	0.858182	0.0877956	0.11207	0.589957	0.0185079	0.367356	0.546134	0.557759	0.724069	0.481259	PFDN2
ENSSSCG00000017913	1.78306	0.135256	0.0313356	0.0877181	-0.0621955	-0.181692	-0.0001597	-0.0193595	0.00166124	0.150314	4.92296	0.019598	0.118465	0.0461916	0.274346	0.189389	0.941713	0.43546	0.0191739	0.11207	0.235382	0.0632373	0.330724	0.351376	0.707689	0.58969	0.32464	PSMB6
ENSSSCG00000001805	-0.705802	0.170948	-0.0854121	-0.157515	0.0566772	0.044548	-0.000154502	0.00260943	0.0130369	-0.0729693	1.05924	0.0196473	0.754083	0.121175	0.146297	0.886564	0.646595	0.75967	0.671263	0.11207	0.577627	0.124856	0.249389	0.663144	0.639021	0.699521	0.802756	WHAMM
ENSSSCG00000026803	-2.07895	-0.192674	0.0295704	0.0112907	-0.137894	0.123347	-0.000232977	0.0124793	0.025425	0.237186	-0.431086	0.0196099	0.43137	0.0409555	0.428452	0.541669	0.42712	0.372022	0.876424	0.11207	0.452542	0.0579239	0.404482	0.550462	0.56527	0.563486	0.84849
ENSSSCG00000016248	-5.14998	-0.136232	-0.078711	0.000215398	0.0939295	0.53585	-0.000131357	0.0168189	-0.00276789	-0.0732437	2.02156	0.0196918	6.40048e-05	0.0964947	0.235118	0.248227	0.902668	0.696673	0.315974	0.112185	0.0271969	0.106463	0.308833	0.398865	0.698598	0.680394	0.678609	AGFG1
ENSSSCG00000022801	-4.17032	-0.141648	-0.1731	-0.132573	-0.100306	0.319921	-9.37544e-05	0.00581968	0.0377752	-0.329961	2.09145	0.0197692	0.0107965	0.259286	0.222745	0.701699	0.121093	0.103302	0.320906	0.112544	0.0797267	0.209482	0.301166	0.61029	0.400323	0.378395	0.679317	S100PBP
ENSSSCG00000007405	-2.61626	-0.934791	0.424546	0.930595	0.608129	-0.338335	0.00131415	-0.0452441	-0.0585861	0.0193815	-4.01855	0.0198075	0.660125	0.0157419	0.355824	0.663353	0.67526	0.986836	0.752	0.112679	0.547589	0.0289921	0.373334	0.597868	0.646798	0.751318	0.820563	WFDC2
ENSSSCG00000013314	-2.24299	-0.13509	0.0556978	0.0217183	0.0156334	0.17142	-0.000196471	-0.0453732	0.0440721	-0.245676	-2.23576	0.0198319	0.126822	0.0155884	0.909942	0.0041835	0.0555822	0.188949	0.258542	0.112735	0.244526	0.0288134	0.555046	0.0452058	0.329924	0.46035	0.647612	QSER1
ENSSSCG00000006768	-7.3666	-0.323924	-0.0961047	-0.018908	0.123936	0.441068	0.000115295	-0.00431776	0.0042162	-0.563354	-4.11682	0.0199326	0.0967675	0.532907	0.714886	0.900259	0.937177	0.218441	0.389792	0.11318	0.213461	0.331851	0.501451	0.666622	0.707183	0.474209	0.716684	LRIG2
ENSSSCG00000008529	2.12528	-0.2217	-0.0194164	-0.0432397	-0.0811894	0.00722898	0.00095544	0.00130519	-0.0599246	-0.0660307	-4.89114	0.0199406	0.968537	1.7448e-07	0.933693	0.955976	0.116697	0.833858	0.140653	0.11318	0.64036	1.02187e-05	0.561893	0.679168	0.39615	0.719612	0.549219	YPEL5
ENSSSCG00000023225	-8.3004	0.464897	0.000237648	-0.226016	0.38775	0.194836	-0.000182571	0.0321803	0.109864	-0.886024	0.936083	0.019954	0.612673	0.505896	0.131136	0.520991	0.165461	0.170269	0.885937	0.11318	0.530319	0.321457	0.236732	0.541873	0.43154	0.446806	0.850016
ENSSSCG00000013614	-3.98665	-0.616039	-0.395343	-0.341236	0.126796	0.195401	0.000223708	-0.0312821	0.0149074	-0.749568	-12.1168	0.0199815	0.724759	0.557081	0.431573	0.637039	0.888045	0.413343	0.199459	0.113253	0.569686	0.340354	0.406065	0.586943	0.697079	0.581463	0.61142	CNN1
ENSSSCG00000008750	-5.47163	-0.275597	0.134214	-0.0664452	-0.0525691	0.0656451	-8.29938e-05	0.0180108	0.0356694	-0.179808	2.96242	0.0200133	0.770951	0.612196	0.5646	0.543315	0.434938	0.64103	0.45674	0.11335	0.583461	0.360638	0.452626	0.551429	0.56698	0.665656	0.738044	PACRGL
ENSSSCG00000029140	3.73894	0.873385	-0.252556	-0.0392172	-0.596883	-0.952744	0.000324119	-0.240549	-0.00690611	-1.26446	-4.10535	0.0201135	0.190498	0.51304	0.590256	0.0198777	0.961861	0.288618	0.751551	0.113784	0.302193	0.324132	0.461493	0.109473	0.711296	0.517172	0.820484	CCL24
ENSSSCG00000017758	-0.68215	0.198314	-0.00749744	-0.198604	-0.0631973	-0.160618	-0.000192869	-0.0407419	-0.0468851	0.541142	13.1566	0.0201193	0.345365	0.107639	0.283356	0.0666683	0.167081	0.0650287	0.000128953	0.113784	0.407086	0.114858	0.335518	0.212777	0.432284	0.332294	0.0391393	SPAG5
ENSSSCG00000008592	-3.59624	-0.202951	-0.0151889	-0.29039	0.107094	0.203565	0.000244968	-0.00900473	0.0180268	-0.279389	-2.91997	0.020134	0.234364	0.0450928	0.0100429	0.67136	0.599252	0.324629	0.328189	0.113784	0.335091	0.0621075	0.0622145	0.601162	0.625355	0.537921	0.681354
ENSSSCG00000013302	-0.581474	0.489764	-0.235049	-0.513861	-0.1821	0.260874	0.00169745	0.0441269	-0.145496	-0.202716	4.4548	0.0202959	0.501299	4.19981e-06	0.320328	0.427369	0.0809886	0.769958	0.526508	0.114366	0.485729	8.24579e-05	0.356328	0.501613	0.358998	0.701869	0.763777	CAT
ENSSSCG00000015701	-8.7135	-0.322875	-0.225516	-0.237299	-0.107207	0.667555	0.000587521	0.114701	0.0547589	-0.781102	-12.0507	0.0202575	0.0189185	0.0053259	0.567711	0.0026403	0.325944	0.104966	0.0184234	0.114366	0.0997794	0.0136688	0.453657	0.0336618	0.526703	0.380001	0.320436	MGAT5
ENSSSCG00000003917	1.11158	-0.33705	0.0201334	0.0985173	-0.0233729	-0.301999	0.000425683	0.0272969	-0.0135408	-0.107588	2.10818	0.0202844	0.308373	0.0429353	0.92383	0.450605	0.815387	0.823927	0.676578	0.114366	0.385804	0.0598994	0.55842	0.513814	0.681519	0.716683	0.803556	TESK2
ENSSSCG00000008722	-0.751448	-0.278053	0.0916149	-0.0850828	-0.0245597	0.0617098	-5.6302e-05	0.0300793	0.0933838	-0.788598	3.0596	0.0202775	0.786973	0.725941	0.721805	0.328282	0.0539561	0.0570196	0.468938	0.114366	0.589856	0.398425	0.503836	0.44719	0.328967	0.320353	0.74098
ENSSSCG00000000399	-2.26423	0.185126	-0.176544	-0.347848	-0.0181277	0.0436389	-0.000143737	-0.0132005	-0.00466434	-0.0585263	8.93971	0.0203273	0.780805	0.197849	0.0115025	0.51439	0.881863	0.823433	0.00292904	0.114459	0.587839	0.174275	0.0682273	0.539413	0.696061	0.71659	0.172863	TIMELESS
ENSSSCG00000002961	-2.77104	-0.772476	0.0114747	0.171793	0.616033	-0.34087	0.000663791	0.181564	-0.109029	0.190136	2.68408	0.020421	0.589766	0.174859	0.51519	0.0242505	0.391907	0.862009	0.819495	0.11482	0.521494	0.160398	0.435285	0.122008	0.550425	0.724803	0.836459	RYR1
ENSSSCG00000029799	-0.363786	-0.0968665	-0.211759	-0.121399	-0.220703	0.0335694	2.22064e-05	-0.0206732	-0.00489983	0.179064	0.1531	0.0204157	0.677055	0.691452	0.00181726	0.0535728	0.763568	0.195702	0.915008	0.11482	0.554893	0.386856	0.0219431	0.186625	0.669395	0.465201	0.853439	ZBTB8OS
ENSSSCG00000007545	1.57845	0.162664	-0.0226666	0.176295	-0.138757	-0.320848	-5.80805e-05	0.0013436	0.0091697	-0.00589459	0.413028	0.0204663	0.026711	0.539014	0.0145119	0.939442	0.73659	0.979667	0.864959	0.114991	0.116678	0.334056	0.0770575	0.675096	0.663621	0.749871	0.845978	GET4
ENSSSCG00000001526	3.18386	0.157578	0.141677	-0.054072	0.182872	-0.31498	-0.000195713	-0.0132403	0.0634696	-0.473838	2.87142	0.0204998	0.0220796	0.0384609	0.0317974	0.449349	0.0236106	0.0418323	0.222506	0.115096	0.106634	0.0553447	0.119261	0.513084	0.281884	0.301401	0.631492	HMGA1
ENSSSCG00000019401	-0.74277	-0.370168	-0.9421	-1.03798	-0.119724	-0.358363	0.0010233	0.212849	-0.104569	-0.716689	-6.78486	0.0205363	0.25784	0.000126698	7.44489e-05	9.55512e-06	0.113899	0.196278	0.238333	0.115217	0.352256	0.00101648	0.00235976	0.0010049	0.393468	0.465699	0.638438
ENSSSCG00000013489	0.644149	0.135569	0.229891	0.238348	0.140421	-0.195846	-0.000333699	-0.0215824	0.017291	0.059695	0.0547445	0.0205994	0.0947015	0.000226286	0.0247895	0.144519	0.444751	0.753207	0.978169	0.115404	0.211785	0.00148076	0.103777	0.307392	0.571213	0.698059	0.862122	CACTIN
ENSSSCG00000006844	-3.22687	-0.830239	-0.372272	-0.290309	0.20754	-0.193906	0.000406712	0.0811652	-0.1171	0.0829863	-4.70923	0.0205921	0.772642	0.424776	0.613018	0.358848	0.380334	0.941118	0.706018	0.115404	0.584434	0.288136	0.468809	0.464226	0.545632	0.741336	0.811709	FNDC7
ENSSSCG00000028517	-5.03585	0.215927	-0.260411	-0.126897	0.0578184	0.497545	-0.000249207	-0.050692	0.0303673	0.288959	-0.0697235	0.0206536	0.00991939	0.0550041	0.0919963	0.0409242	0.397182	0.333028	0.982294	0.115624	0.0770971	0.0716007	0.201154	0.161611	0.553164	0.542922	0.862823	SC5D
ENSSSCG00000003395	3.47257	0.118623	-0.00918612	-0.280604	0.0207331	-0.14188	0.000122785	0.035894	0.00443536	-0.547026	-1.33882	0.020703	0.158536	0.0829862	0.000267184	0.00859384	0.821271	0.0026529	0.447556	0.115817	0.27522	0.0956053	0.00571388	0.069294	0.68276	0.169554	0.736599	CH242-402I11.1
ENSSSCG00000016593	0.37227	0.152967	-0.245702	-0.121279	-0.0970152	-0.210903	-0.000381106	-0.0325186	-0.00424609	0.550715	4.35212	0.0207215	0.110795	0.000210734	0.089585	0.0586528	0.871491	0.0183839	0.0651435	0.115837	0.227833	0.0014073	0.198851	0.197351	0.69393	0.238621	0.449377	ARF5
ENSSSCG00000023527	3.87825	0.119439	0.229291	0.157523	0.0813054	-0.330113	-0.000193576	-0.0248733	0.0682961	-0.237533	-1.75091	0.0207643	0.00251289	0.00884425	0.0225677	0.0647658	0.00215211	0.167577	0.32703	0.115993	0.0463761	0.019342	0.0980004	0.209926	0.212233	0.445757	0.681333	NRROS
ENSSSCG00000006331	-5.04249	-0.678761	-0.407015	-0.416485	-0.0663797	0.286983	0.00213296	0.087563	-0.265677	-0.0349803	1.47661	0.0207982	0.597466	2.80088e-05	0.565299	0.225494	0.0261906	0.969627	0.878995	0.116098	0.524072	0.00032612	0.452824	0.382151	0.286762	0.746757	0.848622	PBX1
ENSSSCG00000015231	-0.385625	0.155916	0.135972	0.106628	0.0558201	-0.0691264	-0.00017612	-0.0162838	-0.00903384	0.279365	4.17058	0.0208292	0.595504	0.0579905	0.495695	0.346703	0.72851	0.215581	0.0797885	0.116124	0.52365	0.074323	0.429671	0.457659	0.661264	0.473386	0.467788	DCPS
ENSSSCG00000028197	2.20102	0.179711	0.183885	0.231999	-0.0469846	-0.218729	-0.000261527	-0.00546593	-0.00056909	0.546161	1.12345	0.0208328	0.150464	0.0168856	0.0324173	0.779184	0.984764	0.0407701	0.675429	0.116124	0.268179	0.0306446	0.120248	0.635034	0.715573	0.298257	0.803556	PFKL
ENSSSCG00000022887	-3.35981	0.384189	0.0461472	0.0377851	-0.183869	-0.168546	-0.000178098	-0.040889	0.101776	-0.683869	2.33356	0.0208712	0.601076	0.428319	0.728539	0.34818	0.122701	0.213634	0.679768	0.116255	0.525237	0.289801	0.504972	0.458071	0.403076	0.472091	0.80401
ENSSSCG00000025901	-3.20435	-0.237392	-0.0136023	-0.119317	-0.143428	-4.02553e-05	0.00038297	0.0571497	0.0364395	-0.62049	-8.292	0.0209753	0.999837	0.0103014	0.674542	0.032116	0.366349	0.0732779	0.028206	0.11675	0.646997	0.0215317	0.487604	0.141666	0.541469	0.342954	0.354742	LCLAT1
ENSSSCG00000024344	1.65341	0.439368	-0.0627006	-0.240125	0.271304	-0.0528558	-0.000579213	-0.0977073	-0.1015	1.52734	8.53815	0.0210077	0.892551	0.0327811	0.255511	0.0384374	0.185759	0.0247413	0.195616	0.116796	0.620034	0.0492908	0.321369	0.157124	0.442806	0.261059	0.607259	CCR5
ENSSSCG00000024070	-1.30642	0.130111	-0.029215	0.0468453	0.0897877	-0.0533369	-0.000450781	-0.01774	0.0150275	0.386143	2.70813	0.0210188	0.625652	2.94565e-06	0.452628	0.215845	0.495163	0.0439108	0.166798	0.116796	0.535435	6.41328e-05	0.41488	0.37405	0.589051	0.305046	0.5821	CDK5
ENSSSCG00000010849	0.544733	-0.144727	-0.198207	-0.126641	-0.100469	0.24272	0.000738688	0.0105717	-0.0397523	-0.0371509	-3.79006	0.0210438	0.0520696	6.90099e-09	0.170247	0.501627	0.114084	0.857078	0.0860696	0.116796	0.15929	2.56177e-06	0.265927	0.533282	0.393947	0.723616	0.479457	WDR26
ENSSSCG00000014252	-10.4011	-0.284485	0.284221	0.218884	0.245009	0.906253	-8.51224e-05	0.0343977	0.0696758	-0.695055	-4.47364	0.0210349	0.000621902	0.609613	0.350413	0.26498	0.14366	0.0828094	0.294661	0.116796	0.0356698	0.359716	0.370448	0.410254	0.41516	0.352305	0.669552
ENSSSCG00000016376	0.705639	0.12421	-0.00273133	0.015004	-0.00317237	-0.120595	-0.000311179	-0.0219613	0.0241688	0.0290745	3.61146	0.0210593	0.25243	0.000185323	0.991521	0.11374	0.258523	0.868932	0.0562437	0.116798	0.348279	0.00129365	0.575694	0.274092	0.492849	0.726333	0.438506	PPP1R7
ENSSSCG00000006369	0.895365	-0.298255	-0.222854	-0.02732	-0.0408652	-0.0580514	0.000603655	0.0220257	-0.0625232	0.125812	-5.2689	0.0211578	0.821071	0.00226	0.580684	0.493237	0.228606	0.767664	0.243982	0.11701	0.598916	0.00739033	0.45835	0.530299	0.473733	0.701714	0.641703	F11R
ENSSSCG00000030067	-0.20301	-0.156126	-0.172732	-0.125928	-0.268415	-0.102828	0.000336418	0.051272	-0.00204335	0.00958845	-4.43827	0.0211524	0.432448	0.000997066	0.0472296	0.00470152	0.938026	0.964562	0.0637482	0.11701	0.452775	0.00410942	0.144959	0.0485015	0.707197	0.745905	0.447589	GINM1
ENSSSCG00000027131	-12.3813	-0.417109	-0.437419	-0.236066	0.00874634	0.931867	-0.000749398	0.0374022	-0.0912223	0.830681	4.27708	0.0211504	0.0145844	0.0056037	0.271935	0.396041	0.222418	0.178186	0.483227	0.11701	0.0882783	0.0141108	0.329646	0.484268	0.468584	0.451917	0.747642
ENSSSCG00000004802	-3.72008	-0.202955	0.270566	-0.178967	0.300023	0.154909	0.00016901	0.0168142	0.0743162	-0.794129	-3.08862	0.0211384	0.361865	0.167042	0.000480985	0.4408	0.0373753	0.00885519	0.308607	0.11701	0.417093	0.155311	0.00871172	0.50802	0.304147	0.213685	0.676362
[truncated: 10,879 more rows]
