# Supplementary material for: Post-weaning blood transcriptomic differences between Yorkshire pigs divergently selected for residual feed intake
Source: BMC Genomics. 2016 Jan 22;17:73. doi: 10.1186/s12864-016-2395-x (PMC4724083; doi:10.1186/s12864-016-2395-x)
Supplement: Additional file 6: Table S5. — Summary of Ingenuity IPA-based pathway analyses. (XLSX 13 kb) [file 12864_2016_2395_MOESM6_ESM.xlsx]

## Sheet: Sheet1
Table S5. Summary of IPA-based pathway analyses
Canonical pathway	Ratio	z-score	p-value
p53 signaling	20/62 (0.323)	1.5	0.00218
Hematopoiesis from pluripotent stem cells	6/12 (0.5)	NA	0.00841
OX40 signaling pathway	8/19 (0.421)	-1.89	0.00847
regulation of IL-2 expression in activated and anergic T lymphocytes	17/57 (0.298)	NA	0.0108
T cell receptor signaling	21/76 (0.276)	NA	0.0125
Antigen presentation pathway	5/10 (0.5)	NA	0.0163
CCR5 signaling in macrophages	13/42 (0.31)	NA	0.0177
IL-15 signaling	13/43 (0.302)	NA	0.0216
IL-9 signaling	9/26 (0.346)	0	0.0221
Categories	Diseases or functions annotation	p-value	Predicted activation state	Activation z-score	# Molecules
hematological system development and function, humoral immune response, tissue morphorlogy	quantity of T lymphocytes	7.46e-05	increased	3.009	100
Energy production	consumption of oxygen	0.000133		1.622	22
Endocrine system disorders, metabolic disease	insulin resistance	0.000198		0.401	45
Cell death and survival	apoptosis of T lymphocytes	0.000305		1.013	53
Cell death and survival	cell survival	0.000467		-1.485	135
Cell death and survival	apoptosis of lymphocytes	0.00051		1.467	63
Cell death and survival	apoptosis of hematopoietic cells	0.00064		0.973	42
Cell death and survival	apoptosis of mononuclear leukocytes	0.000803		1.567	64
Cell death and survival	cell viability	0.000866		-1.591	124
Amino acid metabolism, cell-to-cell signaling and interaction, molecular Transportation, small molecular biochemistry	release of L-glutamic acid	0.00136		0.904	11
developmental disorder, immunological disease	hypoplasia of thymus gland	0.00142	decreased	-2.458	24
Cell death and survival	cell viability of B lymphocytes	0.00144	decreased	-2.136	19
cellular movement, hematological system development and function, humoral immune response, immune cell trafficking	inflitration of B lymphocytes	0.00257	increased	2.595	7
metabolic disease	glucose metabolism disorder	0.00428		1.083	153
Cell death and survival	apoptosis of blood cells	0.00432		1.556	77
cell morphology, cellular compromise	vacuolation of cytoplasm	0.00485	increased	2.213	5
carbohydrate metabolsim, cellular finction and maintenace, molecular transport, small molecule biochemistry	transport of D-glucose	0.00563		-0.902	18
cellular function and maintenance	respiration of mitochondria	0.00574		0.816	8
developmental disorder	hypoplasia of lymphatic system	0.00817	decreased	-2.386	31
cellto-cell signaling and interaction, hematological system development and function	activation of blood cells	0.00875	increased	2.638	90
Cell death and survival	killing of leukocytes	0.0092	increased	3.364	13
Cell death and survival	apoptosis of leukocytes	0.00931		1.881	71
nutritional disease	body mass index	0.0103	decreased	-2	15
Upstream regulator	log2 (ratio of expression)	Molecule type	Prediced activation status	Activation z-score	p-value of overlap	# target molecules
KLF3	-0.141	transcription regulator	activated	2	0.000789	4
IL15	0.94	cytokine	activated	2.599	0.003	16
CCR5	0.439	G-protein coupled receptor	activated	2.093	0.0151	7
IL18	-0.16	cytokine	activated	2.166	0.0295	11
GFI1	0.311	transcription regulator	inhibited	-2.059	0.0352	13
