# Supplementary material for: Post-weaning blood transcriptomic differences between Yorkshire pigs divergently selected for residual feed intake
Source: BMC Genomics. 2016 Jan 22;17:73. doi: 10.1186/s12864-016-2395-x (PMC4724083; doi:10.1186/s12864-016-2395-x)
Supplement: Additional file 8: Table S6. — Summary of IPAD-based pathway and disease enrichment analyses. (XLSX 59 kb) [file 12864_2016_2395_MOESM8_ESM.xlsx]

## Sheet: IPAD pathway_enrichment_list
PathwayID	PathwayName	Molecule	AE	RE	N	MJI	p-value	adjusted p-value
168256	Immune System	CALR;C1R;C4A;TAB3;SENP2;SYK;TAPBP;PSMB8;PSMB6;PSMB4;PPP2R5D;PPP2R5C;PPM1B;PRKCD;PRKCSH;PSMA2;PSMB3;PSMA7;PSMA3;PLCG1;PIK3CB;PIK3CA;ELK1;EVL;B2M;BCL10;TAP;FBXO3;GBP1;CDH1;CDH1;GBP2;GBP4;APP;ATF2;ASB13;ANAPC13;ANAPC11;RIPK1;RNF19B;RAPGEF4;PTEN;PTP1B;PSMD5;PSME2;PSMD8;MYD88;NFKBIB;NFKBIA;PDK1;PAK1;MAVS;MAP3K1;MEF2A;MEF2C;NUP153;EIF4A1;ECSIT;DZIP3;EEA1;CYLD;CD19;CD3Z;PDL1;MAL;CD3G;CD3E;CD8B;HGF;HGF;H…	114	2	882	0.1404	1.05678e-06	0.0126398
69239	Synthesis of DNA	CDC6;CDT1;LIG1;PSMD8;PSMD5;PSME2;LAT;MCM2;MCM2;MCM3;MCM4;UBC;UBC;UBC;PSMB6;PSMB8;PSMB3;PSMB4;PSMA2;PSMA3;PSMA7;POLA2;GINS2;CDH1;FEN1	25	4.04	96	0.1468	3.38893e-05	0.0439027
1280218	Adaptive Immune System	PIK3CA;PIK3CB;PSMA2;PSMA3;PSMA7;PPP2R5C;PPP2R5D;PLCG1;PSMB8;PSMB6;PSMB3;PSMB4;TAPBP;CALR;B2M;BCL10;EVL;FBXO3;CDH1;CDH1;ASB13;ANAPC13;ANAPC11;UBC;UBC;UBC;SAE1;SMURF2;TRBC1;TRIB3;TRIM21;TRIM36;UBA1;UBA6;UBE2B;UBE2G2;UBE2L3;UBE2Z;USE1;ZAP70;VHL;PTEN;RAPGEF4;RNF19B;PSMD8;PSME2;PSMD5;NFKBIA;PAK1;PDK1;DZIP3;CD8B;CD3G;MAL;PDL1;CD3E;CD3Z;CD19;ICAM3;HSPA5;ITGB5;LCK;KLHL9;KLRK1;KLRG1;LAT	66	2.12	482	0.1123	4.03764e-05	0.0439027
1430728	Metabolism	SDHA;SDC1;SC5D;RRM2B;SEC11C;SGPL1;SGPP1;SLC25A20;SLC25A21;LST1;UCP2;UCP3;UCK1;TRIB3;TNFRSF21;COX7C;COX5B;CPT1A;CSAD;CMPK1;CERS6;CYCS;CYP27B1;CYP2J2;CYP2U1;CYP51;DUT;DPYD;NSDHL;NT5C2;NUP153;EBP;EBP;IDH3A;IDH2;HIBADH;HMGCL;HMGCR;HMOX1;HSD17B4;GNG11;GSTA4;GSS;LCAT;KCNB1;NDUFS7;NDUFS2;NDUFB9;NDUFB7;NDUFB3;NDUFAB1;NDUFA8;NDUFA4;MTHFD1;NME1;NMNAT2;PDK1;PANK4;PAOX;MAOA;MAT2B;MGA;MOCS1;MED30;MED27;MED13L…	124	1.7	1134	0.1371	6.63272e-05	0.0661099
109581	Apoptosis	HIST1H1D;CDH1;CYCS;NMT1;PSMD5;PSMD8;PSME2;RIPK1;ROCK1;UBC;UBC;UBC;TNF;TP53;VIM;BAK1;BAX;BMX;FAS;PRKCD;PSMA2;PSMA3;PSMA7;PSMB3;PSMB4;PSMB6;PSMB8;STK24;CASP6	29	3.04	148	0.1173	0.000157492	0.138302
hsa04640	Hematopoietic cell lineage	IL7;HGF;TNF;IL7R;TFRC;CD2;CD5;CD1D;MAL;CD8B;CD3E;CD3G;CD9;CD19;CD22;MS4A1;CR1;CD59;IL11RA;ITGA2B;GPIbA;ITGA5	22	3.71	92	0.1342	0.000161882	0.138302
109582	Hemostasis	STIM1;SYK;SPN;PPP2R5C;PPP2R5D;PRKCD;PIK3CA;PIK3CB;PLCG1;F11R;F2R;F5;GATA1;GATA3;GNAQ;GNAS;ANGPT2;APP;ABCC4;VWF;WEE1;ZNF408;VAV2;TP53;SOD1;HGF;HGF;TEK;THBD;TIMP1;PTP1B;RAPGEF4;RHOB;PECAM1;P2RY1;PDE9A;PDK1;MPL;DOCK7;DOK2;EHD1;CDK5;CD2;CD9;HSPA5;IRF1;IRF2;GNG11;GPIbA;HABP4;ITGA2B;ITGA5;JMJD1C;KIF20A;KIF22;KIF2C;KIF3B;L1CAM;LAT;LCK	60	1.98	469	0.1039	0.000360742	0.165951
DiseaseID	DiseaseName	Molecule	AE	RE	N	MJI	p-value	adjusted p-value
MESH:D006984	Hypertrophy	NRARP;RELL1;PTPLAD2;SERINC2;BOLA3;GDPD1;INO80E;ATP11C;PPAPDC2;ZBTB8OS;ACER2;SCAMP5;CLYBL;TUBB;TUBB;TMEM30B;SUSD3;HIPK1;TSPO2;NT5DC1;JMJD1C;PGM2L1;REEP3;RNF152;ALG14;MAGI1;MAGI1;PRELID2;FAM117B;EBP;EBP;PDIK1L;FAM81A;RNF19B;NEK7;TMEM171;ZNF408;SYT9;KDELC2;METTL6;DCBLD2;C19orf70;GBP4;PCMTD1;EFHC1;CCDC124;LYSMD3;ADCK2;TIMM50;CDCA5;SLC25A46;TIFA;CYP2U1;FAM58A;LYPD1;SFXN1;TIRAP;Mal;SSX2IP;GALNT7;GALNT7…	829	1.41	7599	0.354	7.25859e-12	6.20716e-09
MESH:D006996	Hypocalcemia	VWF;VIM;VHL;WARS;UBE2G2;UBE2B;UBE2L3;USP1;VARS2;VARS2;VAV2;ZKSCAN8;WEE1;NELFA;ZAP70;CXCR4;SLMAP;MANF;RASSF7;LMO4;LMO4;OGT;CDC42BPA;SUCLG1;CACNA1I;SOCS2;SAP30;TNFSF13;RIPK1;TNFRSF18;PIR;TAP;TAP;RIOK3;MPDZ;NRIP1;CDC7;IKBKAP;ZRSR2;CHAF1B;EEA1;KLF11;DYRK2;PPM1D;NABC1;RASAL1;TPST1;URI1;MBF1;TNFRSF25;PPFIBP1;TEK;TCF3;TCF3;TGFBR1;TAF12;TBCC;SYN1;ST5;ST13;SS18;SSR4;STYX;STK4;SYK;TARS;SRD5A1;SRP68;SSR3;SS…	796	1.42	7238	0.3426	6.25846e-12	6.20716e-09
MESH:D013651	Taste Disorders	CASP12;NDUFS7;ENHO;ATP11C;GDPD1;NAP1L5;TUBB;TUBB;SUSD3;HTRA4;PGAM5;AGO4;SCAMP5;LIX1;ANKRD24;ADCY4;REEP3;GPR97;NACC1;TIRAP;Mal;LYPD1;SFXN1;CDCA5;TCEAL8;AGAP3;GBP4;ANKRD22;SSX2IP;SNRNP48;PAQR3;ZNF408;ZNF408;COMMD7;UNC45B;B3GNTL1;EBP;EBP;EBP;SPRED1;FAM76B;SYT9;RNF19B;ATM;ATP5D;RND3;RHOB;BAX;ASNS;TRIM23;APP;APPL2;APPL2;BAG1;BAK1;BACH1;ATP5G3;ATP7A;B2M;BMPR2;BLVRA;BMI1;C4A;ADCY3;ADCY3;ACO1;ADD3;ACAA;A…	785	1.43	7129	0.3387	6.25846e-12	6.20716e-09
MESH:D034141	Hypoalbuminemia	SERTAD1;APEX2;TOR1B;GOLIM4;RANGRF;DCPS;SNX24;MRPL18;PDL1;GTPBP8;PSAT1;GMPPB;TMEM173;ACER2;ZBTB8OS;SPOPL;ATP11C;NAP1L5;SH3PXD2B;GDPD1;FAM102B;RELL1;AMIGO2;DNAJB13;CLEC12B;NDUFS7;ADCY4;TAB3;KDM1B;RNF152;REEP3;MCM9;TTLL5;TTLL5;ZDHHC20;JMJD1C;TUBB;TUBB;HFM1;HIPK1;CCDC107;SUSD3;ANKRD24;CLYBL;FAM151B;PAOX;SSX2IP;GALNT7;SFXN1;C1QTNF2;CCDC124;DNTTIP1;PCMTD1;AGAP3;SLC38A10;METTL6;TMEM86A;KDELC2;ZNF408;SPR…	754	1.45	6735	0.3284	2.52709e-12	6.20716e-09
MESH:D012678	Sensation Disorders	MDC1;SOCS5;BAG3;PTDSS1;HOMER2;CPD;SPTLC2;ROCK2;DDX23;EIF2AK3;AKAP12;HERPUD1;CYTIP;IL18BP;ABI1;FRMD4B;TBC1D9;KL;ITM2B;FADS2;BZRAP1;CCPG1;AURKB;OSMR;SART1;USP14;DOK2;AIFM1;H1FX;BCL10;KAT2B;PHGDH;RNF11;TMEM98;TXN2;IBTK;FBXL3;LAT;SLCO3A1;CRTC1;SIRT3;RYBP;SIRT1;MED13L;SLC35A3;GANAB;DTX4;SKIP;LPHN2;PRPF6;TSPAN12;CDK20;PRKD3;TNF;THOP1;TFRC;TP53;TIMP1;TLE1;CD90;THBD;TPD52;UCHL1;UCP2;UCP3;TUBB;TUBB;SENP2;…	444	1.55	3718	0.2201	9.56733e-12	6.27472e-09
MESH:D013959	Thyroid Diseases	IL18BP;P2RY14;KCNE3;RBM8A;N4BP3;TBC1D9;FRMD4B;HERPUD1;TRAM2;MTSS1;ABCF2;USP6NL;CLCA2;IER2;AKAP12;MDC1;SOCS5;MTFR1;RUSC2;MINPP1;BAG3;APBA3;PTDSS1;SPTLC2;HOMER2;CPD;CPD;ROCK2;EIF2AK3;FADS2;BRE;SOX13;SLC9A3R1;ITM2B;RPL23;RPL23;TCEAL1;OSMR;AURKB;DHRS3;BCL7C;FAM189A2;STK17B;GLA;GLA;H1FX;SELENBP1;SGPL1;TIMELESS;AIFM1;PCSK7;USP14;DNAJA3;DOK2;SLC35A3;CEP68;GANAB;LPHN2;SF3B3;ANKRD12;MED13L;DTX4;CRTC1;SIRT…	863	1.39	8048	0.3654	2.40784e-11	9.86987e-09
MESH:D001068	Eating Disorders	APTX;FNBP1L;TMED9;RALGPS2;SMU1;PSPC1;VPS53;APPL2;APPL2;MRPL20;SLC35A5;AP1AR;FAM134B;FAM35A;LZTFL1;CYCS;N4BP3;MBTD1;UHRF1BP1L;SAMD4A;WAPAL;NMNAT2;TRIM35;DUSP10;ABCB8;SEC23IP;SNF8;MRPL3;PHB2;ACOT7;PDAP1;KLHL2;RASSF1;MAN1B1;MAP4K1;WDR47;PACSIN2;PLA2G16;DHX30;TRAK1;MRPS27;SNX13;RUFY3;ARSG;EFR3A;NT5C2;CEP68;CCT5;SKIP;SCAP;SCAP;TREX1;MSRB2;MAPRE3;ZFP30;COPZ1;MRAS;VASH1;AKR1A1;DRG1;DRG1;BPNT1;WFDC2;IFI3…	844	1.38	7917	0.3582	6.33825e-11	1.92847e-08
MESH:D001836	Body Weight Changes	CYCS;N4BP3;KLHL24;MBTD1;SAMD4A;UHRF1BP1L;TRIM35;NMNAT2;WAPAL;LZTFL1;NDFIP2;FAM134B;FAM35A;ZRANB1;APTX;FNBP1L;AP1AR;SLC35A5;VPS53;PSPC1;SMU1;WDR47;ZHX1;PACSIN2;MAN1B1;MAP4K1;PLA2G16;TRAK1;MRPL3;RASSF1;ABCB8;DUSP10;ACOT7;PDAP1;KLHL2;PHB2;ARSG;RUFY3;EFR3A;CCT5;NT5C2;SCAP;SKIP;CEP68;MRAS;COPZ1;MSRB2;MGAT4A;MAPRE3;SF3A1;PREB;KIF20A;RCL1;EIF1;NR1D2;CAT;CAT;RAD50;ARPC1B;AKR1A1;DRG1;DRG1;BPNT1;IFI30;WFDC…	770	1.39	7178	0.3318	1.01143e-10	2.62282e-08
MESH:D022124	Hyperammonemia	RELL1;PTPLAD2;SLC25A35;ASTL;CLEC12B;DNAJB13;NDUFS7;AMIGO2;SERINC2;DND1;SH3PXD2B;FAM102B;GDPD1;INO80E;NAP1L5;ACER2;TMEM173;ENHO;SPOPL;ZBTB8OS;ATP11C;TTLL5;TTLL5;MCM9;MSL1;JMJD1C;ZDHHC20;KDM1B;TAB3;ADCY4;RNF152;REEP3;CLYBL;ANKRD24;FAM151B;LIX1;PAOX;SCAMP5;AGO4;HFM1;HIPK1;TCEANC;CCDC107;SUSD3;TUBB;TUBB;SLC38A10;METTL6;C19orf70;ANKRD22;C1QTNF2;CCDC124;DNTTIP1;PCMTD1;AGAP3;TIFA;CYP2U1;TIMM50;CDCA5;NAC…	1031	1.34	9929	0.4244	1.24279e-10	2.91478e-08
MESH:D007003	Hypoglycemia	TMEM98;PLEKHG3;LRIG1;LIG1;LIG1;LRP10;LRP10;FBXL3;TRAF3IP1;PHGDH;RNF11;TXN2;TTLL1;POLR1A;RAB3GAP2;PRKD2;BRMS1;ANAPC13;KBTBD2;WWTR1;CLIPR-59;MOXD1;GORASP2;SLCO3A1;MRPL46;TMEM14A;LAT;LAT;LAT;SNX5;FBXO3;BDP1;ARFGAP3;MAT2B;TOR2A;SESN1;SMPDL3B;ERLEC1;SIT1;PDCD4;ATP5S;SND1;LAMP3;POLA2;REXO2;KRT23;TBC1D22A;SLC39A6;RABGAP1;ZNF451;BCL2L13;TSPAN12;ARL2BP;CDC42EP4;LRRC8B;PRKD3;SDF2L1;EID1;TAP;TAP;TAP;MMD;SIR…	1024	1.34	9908	0.4216	2.0966e-10	3.63983e-08
MESH:D015430	Weight Gain	NT5C2;ARSG;CCT5;USP33;EFR3A;SCAP;SCAP;RUFY3;ANKRD6;FOXJ3;SNX13;VASH1;DNAJC8;COPZ1;MRAS;ZFP30;MSRB2;MAPRE3;PHB2;TREX1;DHX30;WDR47;PACSIN2;ZHX1;MAP4K1;WDR6;HIBADH;ICK;PLA2G16;ATG14;TRAK1;KLRK1;PRAF2;ACOT7;PDAP1;SNF8;KLHL2;SEC23IP;RASSF1;DUSP10;MRPL3;SAMD4A;MRPS27;FAM168A;MBTD1;CLASP2;RBM47;ING3;RHOF;TOMM7;GIPC2;KLHL24;FAM134B;ARHGEF10L;RPRD1A;MSL2;VPS53;LRRC20;RIC8B;SMU1;PSPC1;APPL2;APPL2;AP1AR;MRP…	1075	1.32	10561	0.4393	7.23652e-10	8.12063e-08
MESH:D000855	Anorexia	TNF;UBC;UBC;UBC;UCP2;UCHL1;UCP3;TUBB;TUBB;TSSC1;TSTA3;DNAJC7;TUFM;TNFRSF4;SENP2;SENP2;XPNPEP1;TIAM1;TIMP1;TLE1;THBD;CD90;TFRC;TNFAIP1;TP53;TP53BP2;TPD52;STYX;TARS;SSR4;SSR2;SS18;ST5;ST13;SYK;SYN1;TBCC;TAPBP;TAF11;TAF12;TEK;THOP1;TGFBR1;TCF3;TCF3;SNCB;SNRPE;SNRPD2;SNRPD1;SNRPD1;Msl1;SLC22A4;SNAPC2;SRD5A1;SRP68;SSR3;SPN;SPN;SURF4;STK4;STIM1;SNRPF;SORD;HGF;HGF;HGF;WARS;WEE1;VIM;VWF;VRK2;VHL;USP1;UNG…	1197	1.31	11863	0.4829	7.23652e-10	8.12063e-08
MESH:D006963	Hyperphagia	CPD;CPD;CDH4;CSRP1;CPT1A;CST6;COL5A1;CNN1;SLC25A20;C1R;TSPO;CAPG;CCNG1;CD9;CASP6;CAT;FDPS;FKBP2;TAP;GBE1;EBP;EBP;GNG11;GPX3;GATM;F2R;EPAS1;FASN;FAS;FAS;EPS15;EIF4A1;DPYD;DLG4;LYSMD3;GALNT7;SFXN1;TMEM106A;RNF19B;NEK7;TMEM86A;UNC45B;TAB3;ADCY4;HTRA4;ZC3H6;NRARP;SLC25A35;RNF149;PPAPDC2;ACER2;KLF9;BAX;BMPR2;RND3;APP;B2M;ASNS;ALDOC;ALOX5AP;ACO1;ACAA;CASP12;CISD2;ABAT;WDR26;ELOVL3;SGPP1;PLA2G12A;SETD7;…	250	1.61	2016	0.1523	2.45534e-09	1.97452e-07
MESH:D012817	Signs and Symptoms, Digestive	CDC42EP4;KRT23;ZNF451;RABGAP1;MMD;SDF2L1;ARL2BP;CDK20;MED13L;SIRT1;SIRT3;LPHN2;SF3B3;DTX4;GANAB;JMJD6;DCUN1D4;SIT1;SIT1;ERLEC1;PDCD4;LAMP3;SLCO3A1;LAT;LAT;TMEM14A;SNX5;ARFGAP3;MAT2B;TOR2A;GORASP2;LRP10;LRIG1;LIG1;LIG1;PLEKHG3;RNF11;PHGDH;REXO2;KBTBD2;BCL2L13;PRKD2;ITM2B;FADS2;BRE;SLC9A3R1;KIF3B;ZMYM5;OSMR;DHRS3;USP14;DNAJA3;SART1;SCAP;SCAP;DOK2;AIFM1;PCSK7;FIBP;BCL10;H1FX;AKAP12;HERPUD1;ZBTB33;MA…	593	1.39	5540	0.2678	2.46522e-09	1.97708e-07
MESH:D009765	Obesity	CYP2J2;CYP27B1;CYP51;CYLD;CTSO;CTSO;VCAN;CSRP1;CST6;CST6;CRHBP;CPT1A;CNN1;COL7A1;COX5B;COX7C;COL5A1;CFL2;CDH1;CDH4;CD59;CDC6;CLCN3;ATF2;ATF2;CPD;CPD;CLN5;CCR5;CDKN2A;ERCC8;CHI3L2;AP1S1;CCNF;CASQ1;CAPG;CAPG;CALR;CAST;CAST;HPCA;HPCA;CACNB2;ZFP36L2;KLF9;TSPO;C1R;CA2;CA1;SLC25A20;PTTG1IP;CD9;MS4A1;MS4A1;CD19;CD3G;CCNG1;CD2;CCNT1;CD1D;MAL;MAL;CDK5;CDC25B;CASP6;CAT;CAT;GATA3;GATA1;GATM;GLA;GLA;GK;GK;MK…	1090	1.3	10837	0.4441	2.58307e-09	2.04382e-07
MESH:D006937	Hypercholesterolemia	RNF149;NAP1L5;SH3PXD2B;ZNF283;FAM102B;SWI5;ACER2;SPOPL;ATP11C;ZBTB34;PPAPDC2;SERINC2;AMIGO2;NDUFS7;BOLA3;ZC3H6;NRARP;GOLGA5;GOLGA5;RELL1;SLC25A35;REEP3;KDM1B;TAB3;ADCY4;NT5DC1;C9orf91;TMEM30B;TUBB;TUBB;SUSD3;HTRA4;PAOX;CLYBL;ZNF408;SPRED1;SYT9;KDELC2;TMEM86A;FAM81A;PACRGL;RNF19B;NEK7;NCOA7;SNRNP48;CEP120;FAM117B;UNC45B;AGAP3;FCRL3;FCRL1;EFHC1;LYSMD3;MRPL10;METTL6;CYP2U1;CDCA5;TMEM106A;SFXN1;LYPD1…	809	1.33	7851	0.3438	3.39625e-09	2.4872e-07
MESH:D007333	Insulin Resistance	PRNP;GSS;GSS;PRKCD;PRKAB1;PPP1R7;PKIA;PSMB4;HTRA1;PSMB3;PSMA7;PTP1B;PTEN;PAK1;PAK1;PRKCSH;PLCG1;PLK1;PLXNA2;PIK3CA;PLCD1;PHKG2;PPP2R5D;PPP2R5C;PPM1B;PPP1R3D;PPM1G;PMS1;PMS2;PRKX;POLR2E;PFDN2;PFKL;PDK1;PDK1;PER1;PDE6D;PDE9A;PGK1;SERPINB8;PBX1;PECAM1;PDE4D;hN1;OGG1;NMT1;PCOLCE;PBX3;P2RY1;P2RX4;NHP2L1;SCML1;SCML1;NFIL3;NFKBIA;NFKBIB;NME1;LST1;RET;RFX5;RNF5;RNASE6;RNASE4;RNASE4;RGS2;RPL23;RPL23;RPL23…	1085	1.3	10826	0.4421	4.07208e-09	2.85641e-07
MESH:D006130	Growth Disorders	TMEM14A;SNX5;LAT;LAT;ARFGAP3;TOR2A;SLCO3A1;MAT2B;ATP5S;PDCD4;LAMP3;SIT1;ERLEC1;SESN1;LRIG1;LIG1;LRP10;PLEKHG3;PHGDH;RNF11;PITPNC1;FBXL3;TRAF3IP1;GORASP2;MOXD1;WWTR1;KBTBD2;BRMS1;TXN2;PRKD2;KRT23;REXO2;BCL2L13;RABGAP1;ZNF451;RAB3GAP2;PRPF6;SLC39A6;SDF2L1;CDK20;MMD;ARL2BP;CDC42EP4;DAAM2;SUZ12;SF3B3;LPHN2;DTX4;ANKRD12;JMJD6;GANAB;LARP4B;SLC35A3;RYBP;ELK1;ELK1;SIRT1;MED13L;PUM2;SIRT3;CRTC1;FAM208A;AK…	805	1.33	7865	0.342	7.34713e-09	4.54209e-07
MESH:D003920	Diabetes Mellitus	VWF;VIM;VRK2;CLIP2;ZNF79;WARS;UBA1;UBE2L3;USP1;LMO4;LMO4;RASSF7;OGT;CDC42BPA;SLMAP;MANF;ST8SIA4;NELFA;WNT10B;ZBP-89;ZAP70;TAF15;ZMYM2;RNF113A;CXCR4;MBF1;TNFRSF25;PPM1D;PPFIBP1;KLF11;FZD4;FZD6;STK24;NRIP1;CHAF1B;CDC7;GAS7;IKBKAP;PDE8B;TAP;TAP;TAP;TAP;MPDZ;B4GALT3;EIF3I;SUCLG1;SAP30;SOCS2;SNAP23;FPGT;SRD5A1;SRP68;SSR2;SSR3;HGF;HGF;HGF;SORD;SNRPF;SURF4;SPN;SLC22A4;SNRPD2;SNRPD1;ST13;ST5;SSR4;SS18;ST…	769	1.33	7482	0.3292	7.56346e-09	4.61202e-07
MESH:D028361	Mitochondrial Diseases	UBC;UBC;UBC;TNF;UCHL1;UCP2;TSSC1;UCP3;TUBB;TUBB;TUFM;SENP2;TP53;TP53BP2;TFRC;THOP1;TNFAIP1;TIMP1;TLE1;TIAM1;TPD52;THBD;CD90;SNRPD2;SNRPD1;SNRPF;SNCB;Msl1;SRP68;SRD5A1;SSR2;HGF;HGF;HGF;TCF3;TCF3;TEK;TAF11;TAF12;ST5;ST13;STYX;SYK;UNG;VARS2;UBE2B;UBE2G2;UBA1;WARS;ZNF33B;VWF;VRK2;VIM;USP1;WNT10B;WEE1;NELFA;ZMYM2;OGT;SLMAP;MANF;CHAF1B;CXCR4;TNFSF13;RIPK1;FPGT;SAP30;SOCS2;SUCLG1;PIR;TAP;LMO4;AP1S2;RIOK…	716	1.32	7017	0.3097	3.19262e-08	1.42548e-06
MESH:D001862	Bone Resorption	LIX1;TUBB;ENHO;SSX2IP;LYPD1;NACC1;WHAMM;SPRED1;ZNF408;SYT9;CEP120;B3GNTL1;ACAA;ADRB2;ADCY3;CASP12;CISD2;ABAT;APBB2;ALOX5AP;ALOX5;ALAS1;FAS;FAS;BAX;BMPR2;ZFP36L1;BAK1;BACH1;BACH1;BAG1;KLF9;ATP7A;ATP5G3;ATM;RND3;APP;B2M;RHOB;ASNS;FEN1;GK;GK;FKBP1B;GBP1;GNAQ;GP2;GPX3;ATF2;FASN;FDPS;ELK1;ERG;EDN1;DLG4;DNMT3B;CDC6;CDH1;CCR5;CPD;CPD;CYLD;CYP27B1;CYP2J2;CTSO;VCAN;CPT1A;CR1;COL5A1;CNN1;ZFP36L2;CA2;CA1;CA…	330	1.46	2921	0.1757	3.22615e-08	1.43652e-06
MESH:D020230	Serotonin Syndrome	GMPPB;PSAT1;RANGRF;C11orf54;MRPL18;HMGCR;HMGCL;HMOX1;HTR2A;HNF4A;HSD17B4;AGFG1;IDH2;NR3C1;GSTA4;GPX3;GRB10;HGF;HGF;HDGF;H2AFZ;HIF1A;KCNB1;IRS1;INPP4A;IRF1;IRF2;ITGA2B;JAK1;IL11RA;INSIG1;IL15;IL15RA;IL7;IL10;IFI35;ICAM3;HSPA5;MEF2C;MEF2A;MAP3K1;MCM2;MCM2;GADD45B;MGMT;MYD88;METTL1;MYBL2;NDUFB3;NDUFS2;NDUFB7;NDUFA8;MOCS1;ABCC1;MTHFD1;MCM3;MCM4;SMAD4;MKI67;LRP6;LGALS1;FADS1;LIG1;MAOA;JUN;KIF22;STMN1;…	527	1.37	4995	0.2431	3.36336e-08	1.47933e-06
MESH:D008218	Lymphocytosis	HGF;IL7R;IL15;HSPA5;IL10;IRS1;JAK1;LCAT;HMOX1;NR3C1;HIF1A;MKI67;JUN;KIF22;MCM2;MAP1B;MYD88;GADD45B;MGMT;ABCC1;SC5D;CCL5;RPS12;PTCH1;PRKCD;PRNP;GSS;PKIA;PHF1;PPP2R5D;NFKBIA;NFKBIB;PBX3;TNF;SENP2;TUBB;TP53;CD90;TIMP1;STK4;SRD5A1;SPN;SPN;VWF;UNG;ZAP70;WEE1;OGT;LST1;CXCR4;GAS7;PIR;RIPK1;AIFM1;KAT2B;CCPG1;FADS2;EIF2AK3;MDC1;SOCS5;BAG3;TBC1D9;FRMD4B;ABI1;CYTIP;TXN2;IBTK;RNF11;GANAB;SKIP;PRKD3;PRPF6;DPY…	139	1.77	1018	0.1185	4.3633e-08	1.85822e-06
MESH:D015228	Hypertriglyceridemia	PSAT1;GMPPB;TNPO2;RANGRF;APEX2;SSU72;C11orf54;TRBC1;MRPL18;DCPS;RAPGEF4;DUS4L;POLK;KIF2C;PIM2;IFT27;CKAP4;CCNI;GADD45G;CGREF1;NCKAP1;TRAF3IP2;EBP;EBP;EHD1;FGL2;KLF1;SPINT2;FST;ZNF238;DRAP1;LST1;ARFGEF2;HYOU1;SPAG5;IVNS1ABP;POLR3G;KATNB1;EIF1;DDX39A;LRRC23;PREB;PLXNC1;EIF1B;LPCAT3;RAD50;KIF20A;ARPC1B;DMTF1;CAT;CAT;NR1D2;CLEC2B;ABCC4;SF3B4;CDK2AP2;VTI1B;PLIN3;CTDSPL;KLRG1;TAP;TAP;TAP;TAP;EMG1;IFI30…	859	1.29	8596	0.3603	4.85638e-08	2.0417e-06
MESH:D015431	Weight Loss	NRARP;PEF1;SLC25A35;CASP12;ASTL;DND1;NDUFS7;SERINC2;AMIGO2;TAB3;NAP1L5;RNF149;GDPD1;SH3PXD2B;ZNF283;RSPO2;ENHO;SPOPL;INO80E;ATP11C;ZBTB34;CLYBL;AGO4;ANKRD24;TCEANC;TUBB;TUBB;LIX1;FITM1;C9orf91;SUSD3;ADCY4;PAOX;RNF152;KDM1B;PLAC9;CERS6;MSL1;SCAMP5;GPR97;TSPO2;JMJD1C;REEP3;GBP4;AGAP3;TC2N;ANKRD22;CRYBG3;SLC38A10;DCBLD2;C19orf70;MRPL10;METTL6;DNTTIP1;FCRL3;FCRL1;FCRL1;PCMTD1;SSX2IP;TCEAL8;ZC3H12C;SL…	1100	1.25	11377	0.4457	2.30807e-07	7.80281e-06
Notes: 1) AE, Absolute Enrichment Value; RE, Relative Enrichment Value; MJI , Mean Jaccard Index
2) p-values were adjusted by using the "BH" method.
