# Supplementary material for: Post-weaning blood transcriptomic differences between Yorkshire pigs divergently selected for residual feed intake
Source: BMC Genomics. 2016 Jan 22;17:73. doi: 10.1186/s12864-016-2395-x (PMC4724083; doi:10.1186/s12864-016-2395-x)
Supplement: Additional file 9: Table S7. — Validation of differentially expressed genes by RT-qPCR assays. (XLSX 18 kb) [file 12864_2016_2395_MOESM9_ESM.xlsx]

## Sheet: RNA-seq and qPCR results joined
		RNA-seq			RT-qPCR (24 old samples)			RT-qPCR(24 novel samples)			RT-qPCR(48 samples)
Gene.ID	Gene.Symbol	log2 FC	p-value	q-value	log2 FC	p-value	q-value	log2 FC	p-value	q-value	log2 FC	p-value	q-value
ENSSSCG00000000633	YBX3	-1.2	9.10726e-07	0.000786662	-2.28347	5.73e-07	2.1201e-05	-1.79733	3.57e-05	0.00117845	-2.07341	6.75e-12	2.4975e-10
ENSSSCG00000014123	FAM151B	1.9	1.30903e-11	1.01424e-07	7.50685	0.000378	0.0034965	10.7245	6.37e-05	0.00117845	8.7383	4.32e-08	7.992e-07
ENSSSCG00000017727	TMEM98	2.8	0.000904235	0.0304609	3.13527	0.00893	0.0290142	4.21044	0.000742	0.006438	3.6665	4.33e-06	5.34033e-05
ENSSSCG00000026324	CRLF2	1.1	4.9231e-05	0.00719702	1.07111	0.00172	0.0106067	1.12544	0.00327	0.020165	1.07574	7.23e-06	5.3502e-05
ENSSSCG00000000639		-1.9	3.4731e-06	0.00179397	-1.9371	0.000979	0.0072446	-1.34488	0.00399	0.02109	-1.63663	7.12e-06	5.3502e-05
ENSSSCG00000016599	GPR37	-1.1	0.00144997	0.0374479	-1.21255	0.0127	0.0342867	-1.24926	0.00087	0.006438	-1.2113	5.59e-05	0.000344717
ENSSSCG00000024900		1.3	7.88026e-06	0.00277529	1.18373	0.000298	0.0034965	0.1894	0.3092	0.635578	0.6946	0.000203	0.001073
ENSSSCG00000000636	KLRA1	1.9	0.000208993	0.0149731	0.97026	0.00404	0.018685	0.68118	0.0599	0.198875	0.84745	0.000315	0.00138544
ENSSSCG00000000625	LRP6	-1.6	6.85379e-09	2.65516e-05	-1.32694	5.23e-05	0.00096755	-0.4895	0.171	0.451929	-0.96233	0.000337	0.00138544
ENSSSCG00000024791	CD59	1.2	1.29241e-05	0.00328903	0.70509	0.0138	0.0342867	0.60453	0.0504	0.18648	0.719506	0.000464	0.0017168
ENSSSCG00000009610	NPM2	1.9	0.0457144	0.162475	1.4187	0.332	0.409467	4.54976	0.00022	0.00271333	2.9887	0.00156	0.00524727
ENSSSCG00000001942	SLC25A21	-1	0.00839226	0.0776278	-1.57575	0.0139	0.0342867	-0.70992	0.20954	0.516865	-1.14709	0.004614	0.0142265
ENSSSCG00000016503		-1.3	0.0194577	0.111755	-0.4559	0.0033	0.0174429	-0.08459	0.52901	0.72494	-0.28703	0.005173	0.0147232
ENSSSCG00000017092	GPX3	-1.8	0.0236169	0.122634	-1.9655	0.0728	0.117113	-1.2153	0.0236	0.0970222	-1.48785	0.0114	0.0301286
ENSSSCG00000000961	MIOX	-1.2	0.00787304	0.0763567	-1.7699	0.0076	0.02812	-0.8656	0.29114	0.635578	-1.264	0.012573	0.0310134
ENSSSCG00000029500		1.1	0.0404318	0.153786	-0.46484	0.064081	0.107773	-0.6643	0.136346	0.388062	-0.55361	0.0154	0.0320667
ENSSSCG00000006142	CA1	-1.1	0.0134234	0.0947983	-1.45758	0.015	0.0346875	-0.18473	0.683	0.842367	-0.89285	0.0153	0.0320667
ENSSSCG00000022477		1	0.00246845	0.0472235	1.01059	0.00941	0.0290142	-0.0222	0.89874	0.91484	0.51139	0.0156	0.0320667
ENSSSCG00000022258		-1	0.0219816	0.120108	-1.8275	0.00466	0.0191578	-0.05055	0.91484	0.91484	-0.99168	0.0196	0.0381684
ENSSSCG00000020872		-1	1.33189e-05	0.00328903	-0.53	0.06205	0.107773	-0.18533	0.3533	0.688005	-0.3941	0.0241	0.044585
ENSSSCG00000006398	SLAMF8	1.4	0.000128505	0.0123578	1.16741	0.017	0.037	0.6976	0.294	0.635578	0.81906	0.0317	0.0558524
ENSSSCG00000029147		-3	0.0037262	0.0560307	-0.047888	0.565	0.633485	-0.17102	0.00589	0.0272413	-0.10326	0.0355	0.0597045
ENSSSCG00000000651	CLEC12B	1.8	0.00185855	0.042109	1.79208	0.0202	0.0415222	0.25085	0.732	0.846375	1.1227	0.0391	0.0629
ENSSSCG00000021572		-1.1	0.00937798	0.0805549	-0.89363	0.0347	0.064195	-0.49101	0.4029	0.72494	-0.69453	0.045957	0.0708504
ENSSSCG00000001398	SLA-6	1.3	0.0412631	0.155047	2.8741	0.0259	0.0504368	-0.24626	0.511	0.72494	1.2356	0.07311	0.108203
ENSSSCG00000002620	EFHC1	-1.3	0.011387	0.0871801	-0.0901	0.8132	0.8132	-0.59497	0.0645	0.198875	-0.33397	0.1601	0.220547
ENSSSCG00000014565		1.3	0.00707017	0.0737473	0.20771	0.2821	0.359921	0.14889	0.51	0.72494	0.19178	0.16094	0.220547
ENSSSCG00000022737	MYD88	1	0.0106741	0.084391	-0.08527	0.420756	0.502193	-0.01649	0.80483	0.902385	-0.05693	0.35274	0.466121
ENSSSCG00000020945		-1.8	0.000101164	0.0114403	0.10594	0.158	0.216519	-0.026062	0.642	0.819103	0.035831	0.4228	0.531567
ENSSSCG00000005211	PDL1	1	0.0182777	0.108374	0.6974	0.190321	0.251496	-0.20776	0.71619	0.846375	0.29255	0.431	0.531567
ENSSSCG00000014562		-1.4	0.00075925	0.0290008	0.084111	0.627	0.682324	0.09029	0.576	0.761143	0.08293	0.452	0.539484
ENSSSCG00000008604	WDR35	1.1	0.000260381	0.0170969	0.1739	0.673	0.711457	0.293174	0.456	0.72494	0.19518	0.4871	0.563209
ENSSSCG00000016216		-1.2	2.24307e-05	0.00445623	-0.447917	0.1111	0.171279	0.2886	0.4628	0.72494	-0.171741	0.5098	0.571594
ENSSSCG00000008771		1.1	0.00965924	0.0812951	0.74842	0.118	0.17464	-0.36916	0.5182	0.72494	0.20696	0.5572	0.606365
ENSSSCG00000025390		-1.4	0.0141662	0.0967899	-1.31	0.1314	0.186992	0.7766	0.4797	0.72494	-0.26646	0.6923	0.73186
ENSSSCG00000023108		2	2.67553e-05	0.0050561	-0.030899	0.748	0.768778	0.017084	0.868	0.91484	-0.0142109	0.8238	0.846683
ENSSSCG00000021283		-2.2	0.00228045	0.0453049	0.10112	0.5394	0.623681	-0.0404	0.843	0.91484	-0.003617	0.9766	0.9766
Notes: FC, fold change; SE, standard error.
The log2 FC, p-value and q-value are for RFI group term.
