# Supplementary material for: Post-weaning blood transcriptomic differences between Yorkshire pigs divergently selected for residual feed intake
Source: BMC Genomics. 2016 Jan 22;17:73. doi: 10.1186/s12864-016-2395-x (PMC4724083; doi:10.1186/s12864-016-2395-x)
Supplement: Additional file 10: Table S8. — Association of gene expression with RFI phenotype. (XLSX 12 kb) [file 12864_2016_2395_MOESM10_ESM.xlsx]

## Sheet: association test with rfi
	Regression coefficient and significance
Gene.ID (Gene.symbol)	RFI.phenotype	p-value	q-value
LRP6	1.0823	0.000122	0.005002
ENSSSCG00000024900	-0.64679	0.00125	0.0214567
ENSSSCG00000008771	-1.33251	0.00157	0.0214567
PDL1	-1.32022	0.002799	0.0229518
ENSSSCG00000020945	-0.164186	0.00225	0.0229518
CLEC12B	-1.5018	0.01907	0.130312
ENSSSCG00000016503	0.26008	0.03075	0.180107
CA1	0.86645	0.0501	0.256763
ENSSSCG00000025390	1.45851	0.0866	0.384717
YBX3	0.412036	0.10902	0.384717
SLA-6	-1.2982	0.1126	0.384717
ENSSSCG00000014565	-0.2795	0.09993	0.384717
NPM2	1.6035	0.13299	0.41943
ENSSSCG00000022477	-0.35019	0.176	0.429908
MYD88	0.10237	0.18874	0.429908
ENSSSCG00000000639	0.50492	0.1848	0.429908
ENSSSCG00000021572	0.57266	0.185043	0.429908
KLRA1	-0.386721	0.15338	0.429908
FAM151B	1.7865	0.270426	0.503976
ENSSSCG00000014562	0.158372	0.258	0.503976
SLC25A21	0.5554	0.255882	0.503976
CD59	-0.23113	0.332	0.557144
WDR35	0.32763	0.3636	0.557144
CRLF2	-0.23929	0.3669	0.557144
ENSSSCG00000022258	0.48988	0.347	0.557144
ENSSSCG00000029500	-0.25209	0.3418	0.557144
EFHC1	-0.260406	0.3865	0.565946
ENSSSCG00000029147	-0.04624	0.449	0.634793
GPR37	0.23215	0.498	0.668432
ENSSSCG00000016216	0.207699	0.5319	0.672448
GPX3	0.41913	0.557	0.672448
MIOX	0.3668	0.55764	0.672448
ENSSSCG00000021283	-0.07856	0.622	0.728629
ENSSSCG00000020872	0.100973	0.6415	0.730597
ENSSSCG00000023108	-0.0304	0.7124	0.789416
SLAMF8	0.11954	0.799	0.862079
TMEM98	0.10499	0.905	0.95141
