# Supplementary material for: Post-weaning blood transcriptomic differences between Yorkshire pigs divergently selected for residual feed intake
Source: BMC Genomics. 2016 Jan 22;17:73. doi: 10.1186/s12864-016-2395-x (PMC4724083; doi:10.1186/s12864-016-2395-x)
Supplement: Additional file 11: Table S9. — Differentially expressed WGCNA modules between the RFI groups. (XLSX 307 kb) [file 12864_2016_2395_MOESM11_ESM.xlsx]

## Sheet: WGCNA modules highly associated
Module	Gene.ID	geneSymbol	MM.lightcyan	p.MM.lightcyan	MM.darkturquoise	p.MM.darkturquoise	MM.skyblue3	p.MM.skyblue3	MM.black	p.MM.black	GS.RFI.group	p.GS.RFI.group	kTotal	kWithin	kOut	kDiff	Description
C4-black	ENSSSCG00000000033	TSPO	-0.285937	0.118909	0.399931	0.0258023	0.348015	0.055048	-0.717128	5.65e-06	-0.509378	0.00342497	29.0604	7.06391	21.9965	-14.9326	translocator protein (18kDa) [Source:HGNC Symbol;Acc:1158]
C4-black	ENSSSCG00000000035	TTLL1	-0.646213	8.6e-05	0.488329	0.00531727	0.730224	3.12e-06	-0.589643	0.000481705	-0.72759	3.52e-06	26.4209	3.68739	22.7335	-19.0462	tubulin tyrosine ligase-like family, member 1 [Source:HGNC Symbol;Acc:1312]
C3-skyblue3	ENSSSCG00000000036	PACSIN2	-0.666329	4.27e-05	0.502767	0.00394407	0.823205	1.3e-08	-0.451245	0.0108357	-0.643163	9.52e-05	31.5704	3.58044	27.99	-24.4095	protein kinase C and casein kinase substrate in neurons 2 [Source:HGNC Symbol;Acc:8571]
C3-skyblue3	ENSSSCG00000000045		0.498119	0.00434828	-0.659017	5.54e-05	-0.647201	8.32e-05	0.429741	0.0158313	0.53346	0.00199912	13.2565	1.17923	12.0773	-10.8981	Sus scrofa NADH dehydrogenase (ubiquinone) 1 alpha subcomplex, 6, 14kDa (NDUFA6), nuclear gene encoding mitochondrial protein, mRNA. [Source:RefSeq mRNA;Acc:NM_001185178]
C3-skyblue3	ENSSSCG00000000046	CYP2D6	0.0618477	0.741008	-0.249467	0.175926	-0.309392	0.0903273	-0.0889378	0.634231	0.0948616	0.611727	3.12864	0.166658	2.96198	-2.79532	Sus scrofa vitamin D3 25-Hydroxylase (CYP2D25), mRNA. [Source:RefSeq mRNA;Acc:NM_214394]
C4-black	ENSSSCG00000000059	XRCC6	-0.261788	0.154845	0.566111	0.000901596	0.297916	0.103575	-0.818694	1.82e-08	-0.521469	0.00262654	64.2521	14.1204	50.1317	-36.0114	X-ray repair complementing defective repair in Chinese hamster cells 6 [Source:HGNC Symbol;Acc:4055]
C4-black	ENSSSCG00000000062	CSDC2	0.635478	0.000122454	-0.568016	0.000858479	-0.670595	3.66e-05	0.679874	2.59e-05	0.719735	5.03e-06	40.5347	6.02	34.5147	-28.4947	cold shock domain containing C2, RNA binding [Source:HGNC Symbol;Acc:30359]
C4-black	ENSSSCG00000000082	CACNA1I	0.438358	0.013638	-0.448072	0.0114761	-0.369916	0.0405338	0.680568	2.52e-05	0.584876	0.000549045	20.1679	5.29669	14.8712	-9.57448	calcium channel, voltage-dependent, T type, alpha 1I subunit [Source:HGNC Symbol;Acc:1396]
C4-black	ENSSSCG00000000093	DNAL4	-0.261758	0.154893	0.179204	0.334745	0.0346181	0.853323	-0.390631	0.0298015	-0.30118	0.0996662	8.57682	1.42015	7.15668	-5.73653	Dynein light chain 4, axonemal [Source:UniProtKB/Swiss-Prot;Acc:A4F4L4]
C2-darkturquoise	ENSSSCG00000000095	GTPBP1	-0.434532	0.0145783	0.45269	0.0105541	0.153858	0.408588	-0.283848	0.121747	-0.338419	0.0625778	7.81012	0.398709	7.41141	-7.0127	GTP binding protein 1 [Source:HGNC Symbol;Acc:4669]
C4-black	ENSSSCG00000000169		0.0345693	0.853528	-0.142441	0.44463	-0.0977228	0.600979	0.456724	0.00980049	0.158211	0.395295	18.9757	2.8854	16.0903	-13.2049	DNA-directed RNA polymerase [Source:UniProtKB/TrEMBL;Acc:F1SPQ0]
C4-black	ENSSSCG00000000170		0.502706	0.00394915	-0.595869	0.000404792	-0.465729	0.00828041	0.823108	1.31e-08	0.670012	3.74e-05	130.181	16.7194	113.462	-96.7426	Uncharacterized protein [Source:UniProtKB/TrEMBL;Acc:F1SPP9]
C3-skyblue3	ENSSSCG00000000181	RND1	0.395465	0.0276641	-0.237104	0.199039	-0.623622	0.000178154	0.184401	0.320681	0.437756	0.0137826	10.4964	0.818633	9.67774	-8.8591	Rho family GTPase 1 [Source:HGNC Symbol;Acc:18314]
C2-darkturquoise	ENSSSCG00000000223	BIN2	-0.41	0.0219789	0.696858	1.33e-05	0.42134	0.0182449	-0.53479	0.00193829	-0.587658	0.000508806	27.144	2.12456	25.0194	-22.8949	bridging integrator 2 [Source:HGNC Symbol;Acc:1053]
C4-black	ENSSSCG00000000259	CSAD	0.276612	0.131967	-0.438241	0.0136659	-0.406751	0.0231579	0.670944	3.61e-05	0.572652	0.000761001	18.8386	5.77394	13.0647	-7.29077	cysteine sulfinic acid decarboxylase [Source:HGNC Symbol;Acc:18966]
C4-black	ENSSSCG00000000273	PRR13	-0.150881	0.417824	0.0772761	0.679465	0.205591	0.267193	-0.467154	0.00805926	-0.362201	0.0452469	14.839	2.94666	11.8924	-8.94572	proline rich 13 [Source:HGNC Symbol;Acc:24528]
C4-black	ENSSSCG00000000366		-0.135603	0.467012	0.226112	0.221284	0.301996	0.0987067	-0.659458	5.46e-05	-0.397576	0.0267708	39.9509	4.72678	35.2242	-30.4974	Sus scrofa DnaJ (Hsp40) homolog, subfamily C, member 14 (DNAJC14), mRNA. [Source:RefSeq mRNA;Acc:NM_001185066]
C4-black	ENSSSCG00000000367		0.233878	0.2054	-0.250592	0.173921	-0.373499	0.038483	0.338398	0.0625949	0.369753	0.040629	6.7191	0.992958	5.72614	-4.73319	Uncharacterized protein [Source:UniProtKB/TrEMBL;Acc:F1SPJ2]
C4-black	ENSSSCG00000000368	MMP19	-0.355787	0.0494898	0.224303	0.225101	0.354046	0.0506944	-0.407171	0.0230026	-0.43411	0.0146853	9.13976	1.89106	7.24871	-5.35765	matrix metallopeptidase 19 [Source:HGNC Symbol;Acc:7165]
C4-black	ENSSSCG00000000436		0.263485	0.152091	-0.475532	0.00685758	-0.333087	0.0670974	0.570767	0.000799391	0.464776	0.00843127	19.7059	3.34514	16.3608	-13.0157	Uncharacterized protein [Source:UniProtKB/TrEMBL;Acc:F1SKH6]
C4-black	ENSSSCG00000000500		0.561238	0.00102067	-0.422845	0.0177912	-0.640928	0.000102527	0.605894	0.00030358	0.643659	9.37e-05	23.7391	5.39202	18.347	-12.955	Uncharacterized protein [Source:UniProtKB/TrEMBL;Acc:F1SH42]
C4-black	ENSSSCG00000000552	MED21	-0.271291	0.139874	0.131152	0.481891	0.342679	0.0591413	-0.682986	2.3e-05	-0.417053	0.0195893	28.3472	6.41806	21.9291	-15.511	mediator complex subunit 21 [Source:HGNC Symbol;Acc:11473]
C4-black	ENSSSCG00000000588		0.438936	0.0135006	-0.470243	0.00759696	-0.228303	0.216721	0.518006	0.00283679	0.420885	0.0183837	13.7264	2.69665	11.0298	-8.33312	Uncharacterized protein [Source:UniProtKB/TrEMBL;Acc:F1SQZ2]
C4-black	ENSSSCG00000000619	KIAA1467	0.101175	0.588121	-0.204707	0.269302	-0.290916	0.112343	0.441723	0.0128536	0.253245	0.169258	10.4152	1.30182	9.11334	-7.81152	KIAA1467 [Source:HGNC Symbol;Acc:29288]
C4-black	ENSSSCG00000000620	HEBP1	-0.487214	0.00543854	0.389197	0.0304607	0.504296	0.00381841	-0.581756	0.000597473	-0.672525	3.41e-05	21.9211	3.66463	18.2564	-14.5918	Heme-binding protein 1 [Source:UniProtKB/Swiss-Prot;Acc:Q5ISC6]
C1-lightcyan	ENSSSCG00000000625	LRP6	0.838717	3.83e-09	-0.729325	3.25e-06	-0.823663	1.26e-08	0.69809	1.26e-05	0.886924	3.07e-11	50.5709	6.78594	43.7849	-36.999	low density lipoprotein receptor-related protein 6 [Source:HGNC Symbol;Acc:6698]
C3-skyblue3	ENSSSCG00000000645		-0.614716	0.000233787	0.442023	0.0127856	0.660599	5.24e-05	-0.211416	0.253576	-0.54305	0.00159538	12.1088	1.07266	11.0361	-9.96345	Sus scrofa GABA(A) receptor-associated protein like 1 (GABARAPL1), mRNA. [Source:RefSeq mRNA;Acc:NM_001190287]
C3-skyblue3	ENSSSCG00000000651	CLEC12B	-0.66555	4.4e-05	0.491536	0.00498135	0.889902	2.13e-11	-0.521359	0.00263302	-0.708227	8.3e-06	25.8401	3.9748	21.8653	-17.8905
C4-black	ENSSSCG00000000661	PHC1	0.325254	0.074193	-0.525929	0.00237572	-0.445745	0.0119657	0.765236	5.33e-07	0.569009	0.00083671	41.5417	9.4558	32.0859	-22.6301	polyhomeotic homolog 1 (Drosophila) [Source:HGNC Symbol;Acc:3182]
C4-black	ENSSSCG00000000675	C1R	-0.428659	0.0161263	0.464776	0.00843126	0.48861	0.0052871	-0.726882	3.64e-06	-0.627414	0.000158288	31.8467	7.18328	24.6634	-17.4801	complement component 1, r subcomponent [Source:HGNC Symbol;Acc:1246]
C4-black	ENSSSCG00000000680	GPR162	0.189402	0.307498	-0.124018	0.506242	-0.0264683	0.887603	0.341462	0.0601074	0.232171	0.208823	6.33834	1.19696	5.14138	-3.94442	G protein-coupled receptor 162 [Source:HGNC Symbol;Acc:16693]
C4-black	ENSSSCG00000000691		-0.263741	0.151678	0.092117	0.622112	0.219859	0.234665	-0.519672	0.00273391	-0.341343	0.060203	27.1988	3.50851	23.6902	-20.1817
C4-black	ENSSSCG00000000703	VAMP1	0.0871059	0.641257	-0.284922	0.120283	-0.40489	0.0238563	0.597387	0.000387771	0.366962	0.0422895	29.9791	3.93482	26.0443	-22.1095	vesicle-associated membrane protein 1 (synaptobrevin 1) [Source:HGNC Symbol;Acc:12642]
C4-black	ENSSSCG00000000707	SCNN1A	-0.0435139	0.816205	-0.0539761	0.773051	0.00965488	0.958889	0.434816	0.0145065	0.155408	0.403827	16.9415	1.72972	15.2118	-13.482	sodium channel, non-voltage-gated 1 alpha subunit [Source:HGNC Symbol;Acc:10599]
C4-black	ENSSSCG00000000720	AKAP3	0.0457762	0.806824	-0.257857	0.161363	-0.215258	0.244851	0.466934	0.00809302	0.240937	0.191658	12.203	2.07901	10.124	-8.04495	Sus scrofa A kinase (PRKA) anchor protein 3 (AKAP3), mRNA. [Source:RefSeq mRNA;Acc:NM_001195324]
C3-skyblue3	ENSSSCG00000000749	SLC6A12	-0.490714	0.00506565	0.147944	0.427049	0.608225	0.000283545	-0.357761	0.0481518	-0.437084	0.0139454	11.4186	0.614282	10.8043	-10.19	solute carrier family 6 (neurotransmitter transporter), member 12 [Source:HGNC Symbol;Acc:11045]
C2-darkturquoise	ENSSSCG00000000811		0.659358	5.48e-05	-0.724132	4.13e-06	-0.454399	0.0102291	0.349826	0.0537107	0.636316	0.000119179	19.6606	2.00767	17.653	-15.6453	Uncharacterized protein [Source:UniProtKB/TrEMBL;Acc:I3L5K6]
C4-black	ENSSSCG00000000866	MYBPC1	-0.208677	0.259922	0.287121	0.117323	0.281642	0.124799	-0.530923	0.00211972	-0.285925	0.118925	16.9377	3.20413	13.7336	-10.5295	myosin binding protein C, slow type [Source:HGNC Symbol;Acc:7549]
C4-black	ENSSSCG00000000893	AMDHD1	-0.159396	0.391718	0.0442263	0.813248	0.229887	0.213461	-0.30007	0.100983	-0.184003	0.321744	4.23451	0.94463	3.28988	-2.34525	amidohydrolase domain containing 1 [Source:HGNC Symbol;Acc:28577]
C1-lightcyan	ENSSSCG00000000912	EEA1	0.756429	8.54e-07	-0.714627	6.3e-06	-0.627482	0.000157947	0.625179	0.00016974	0.777671	2.64e-07	56.2182	4.75738	51.4608	-46.7034	early endosome antigen 1 [Source:HGNC Symbol;Acc:3185]
C4-black	ENSSSCG00000000953		0.216988	0.240985	-0.219923	0.234526	-0.164313	0.377082	0.718083	5.41e-06	0.326701	0.0728405	47.2021	7.70867	39.4934	-31.7847	Uncharacterized protein [Source:UniProtKB/TrEMBL;Acc:F1RYI7]
C4-black	ENSSSCG00000001009	RIPK1	-0.577824	0.000663855	0.54868	0.0013931	0.52259	0.00256141	-0.654251	6.54e-05	-0.607568	0.00028907	61.4751	10.5841	50.891	-40.3069	receptor (TNFRSF)-interacting serine-threonine kinase 1 [Source:HGNC Symbol;Acc:10019]
C3-skyblue3	ENSSSCG00000001011	SERPINB1	0.660504	5.26e-05	-0.604058	0.000320242	-0.694194	1.48e-05	0.20903	0.259098	0.571911	0.000775906	22.3178	1.53931	20.7785	-19.2392	Leukocyte elastase inhibitor; Serpin peptidase inhibitor, clade B (Ovalbumin), member 1 tv1 [Source:UniProtKB/TrEMBL;Acc:F2Z5B1]
C1-lightcyan	ENSSSCG00000001016		-0.591203	0.000461311	0.344497	0.0577207	0.531189	0.00210678	-0.339121	0.0620012	-0.462429	0.00881245	11.7569	0.880906	10.876	-9.99512	Uncharacterized protein [Source:UniProtKB/TrEMBL;Acc:F1RWX0]
C4-black	ENSSSCG00000001033	SLC35B3	0.157652	0.396988	-0.165291	0.374209	-0.174628	0.347432	0.475666	0.00683969	0.291774	0.11124	12.27	2.11859	10.1514	-8.03277	solute carrier family 35 (adenosine 3'-phospho 5'-phosphosulfate transporter), member B3 [Source:HGNC Symbol;Acc:21601]
C2-darkturquoise	ENSSSCG00000001052		0.493919	0.00474365	-0.558435	0.00109522	-0.508886	0.00346151	0.402279	0.0248653	0.56251	0.000988335	17.6159	0.912857	16.703	-15.7902	Uncharacterized protein [Source:UniProtKB/TrEMBL;Acc:F1RV81]
C4-black	ENSSSCG00000001064	GMPR	-0.416933	0.0196281	0.31596	0.0833501	0.471889	0.00735999	-0.388258	0.0308988	-0.412519	0.0210993	8.65833	1.33282	7.32551	-5.99268	guanosine monophosphate reductase [Source:HGNC Symbol;Acc:4376]
C4-black	ENSSSCG00000001080	CDKAL1	0.364025	0.0440955	-0.451016	0.0108808	-0.419202	0.0189053	0.543758	0.00156858	0.422957	0.017758	14.2165	2.35708	11.8594	-9.50233	CDK5 regulatory subunit associated protein 1-like 1 [Source:HGNC Symbol;Acc:21050]
C1-lightcyan	ENSSSCG00000001090	ALDH5A1	-0.387839	0.0310959	0.338192	0.0627649	0.354183	0.0505989	-0.126963	0.496118	-0.417296	0.0195108	6.66092	0.422429	6.23849	-5.81606	aldehyde dehydrogenase 5 family, member A1 [Source:HGNC Symbol;Acc:408]
C1-lightcyan	ENSSSCG00000001164		-0.560962	0.00102779	0.520475	0.00268544	0.591043	0.000463368	-0.376756	0.0366923	-0.600429	0.000355554	13.3124	1.0652	12.2472	-11.182	Uncharacterized protein [Source:UniProtKB/TrEMBL;Acc:F1RPL4]
C3-skyblue3	ENSSSCG00000001201	ZKSCAN8	-0.56492	0.000929511	0.515507	0.00299743	0.658463	5.65e-05	-0.196323	0.289826	-0.559046	0.00107858	10.7799	1.15334	9.62657	-8.47323	zinc finger with KRAB and SCAN domains 8 [Source:HGNC Symbol;Acc:12983]
C4-black	ENSSSCG00000001207	PGBD1	-0.579183	0.000640224	0.434743	0.0145251	0.552866	0.00125758	-0.445734	0.0119683	-0.548813	0.00138861	16.0152	1.52117	14.4941	-12.9729	piggyBac transposable element derived 1 [Source:HGNC Symbol;Acc:19398]
C2-darkturquoise	ENSSSCG00000001228	TMP-CH242-74M17.5	-0.635935	0.000120657	0.824161	1.21e-08	0.549237	0.00137438	-0.53499	0.00192929	-0.693845	1.5e-05	30.6263	4.32023	26.3061	-21.9858
C2-darkturquoise	ENSSSCG00000001229	SLA-5	-0.667887	4.04e-05	0.829709	7.92e-09	0.698234	1.26e-05	-0.739403	2.02e-06	-0.787612	1.46e-07	53.5822	5.08974	48.4925	-43.4027	Uncharacterized protein [Source:UniProtKB/TrEMBL;Acc:F1S1N0]
C2-darkturquoise	ENSSSCG00000001232	CH242-196B23.2	-0.390049	0.0300677	0.682991	2.3e-05	0.355215	0.0498833	-0.338026	0.0629024	-0.497114	0.00444025	20.0167	1.69567	18.3211	-16.6254	Uncharacterized protein [Source:UniProtKB/TrEMBL;Acc:F1RZ54]
C4-black	ENSSSCG00000001341	SLA-11	-0.429831	0.0158069	0.329426	0.0703444	0.549546	0.00136406	-0.671958	3.48e-05	-0.536836	0.00184786	24.6983	5.83985	18.8584	-13.0185	Uncharacterized protein [Source:UniProtKB/TrEMBL;Acc:F1RUD0]
C4-black	ENSSSCG00000001344	GNL1	-0.541924	0.00163875	0.619075	0.000204877	0.354229	0.0505667	-0.671548	3.53e-05	-0.685024	2.13e-05	27.9691	4.92502	23.0441	-18.1191	guanine nucleotide binding protein-like 1 [Source:HGNC Symbol;Acc:4413]
C4-black	ENSSSCG00000001346	ABCF1	-0.5673	0.000874463	0.634571	0.000126086	0.425394	0.0170448	-0.867574	2.67e-10	-0.726958	3.63e-06	133.343	18.8059	114.537	-95.7311	Sus scrofa ATP-binding cassette, sub-family F (GCN20), member 1 (ABCF1), mRNA. [Source:RefSeq mRNA;Acc:NM_001123069]
C2-darkturquoise	ENSSSCG00000001362	MDC1	-0.559352	0.00107033	0.668834	3.9e-05	0.517129	0.00289233	-0.452995	0.0104954	-0.556896	0.00113813	32.1479	1.68153	30.4664	-28.7848	mediator of DNA-damage checkpoint 1 [Source:HGNC Symbol;Acc:21163]
C2-darkturquoise	ENSSSCG00000001390	PSORS1C2	-0.289174	0.11461	0.607623	0.000288606	0.331417	0.0685633	-0.310361	0.0892707	-0.443137	0.0125354	9.15813	1.3195	7.83863	-6.51914	Sus scrofa psoriasis susceptibility 1 candidate 2 (PSORS1C2), mRNA. [Source:RefSeq mRNA;Acc:NM_001123171]
C4-black	ENSSSCG00000001391	CCHCR1	0.136131	0.465264	-0.300451	0.10053	-0.429759	0.0158264	0.469883	0.00764972	0.401821	0.0250459	25.9404	3.64712	22.2933	-18.6462	Coiled-coil alpha-helical rod protein 1 [Source:UniProtKB/Swiss-Prot;Acc:Q9TSV3]
C4-black	ENSSSCG00000001392	TCF19	-0.111864	0.54909	0.389297	0.0304141	0.169732	0.361327	-0.463492	0.00863798	-0.276271	0.132463	17.1706	2.19393	14.9767	-12.7828	Sus scrofa transcription factor 19 (TCF19), mRNA. [Source:RefSeq mRNA;Acc:NM_001167591]
C2-darkturquoise	ENSSSCG00000001398	SLA-6	-0.44984	0.0111155	0.681109	2.47e-05	0.404347	0.0240632	-0.364187	0.043994	-0.537652	0.00181288	10.7781	2.00981	8.76831	-6.7585	Sus scrofa MHC class I antigen 6 (SLA-6), mRNA. [Source:RefSeq mRNA;Acc:NM_001113704]
C4-black	ENSSSCG00000001407	NCR3	0.209894	0.257089	-0.394229	0.028198	-0.152584	0.412526	0.597161	0.000390266	0.363432	0.0444672	14.9878	3.44924	11.5386	-8.08932
C4-black	ENSSSCG00000001427	C4A	-0.502943	0.00392944	0.490687	0.00506848	0.429534	0.0158875	-0.601402	0.000345765	-0.635145	0.000123774	20.4868	3.62859	16.8582	-13.2296	Sus scrofa complement C4 (C4), mRNA. [Source:RefSeq mRNA;Acc:NM_001123089]
C4-black	ENSSSCG00000001475	SLC39A7	0.0214393	0.90886	0.146967	0.430141	0.0257048	0.890826	-0.538142	0.00179209	-0.14914	0.423278	25.2933	3.09099	22.2023	-19.1113	Sus scrofa solute carrier family 39 (zinc transporter), member 7 (SLC39A7), mRNA. [Source:RefSeq mRNA;Acc:NM_001131045]
C4-black	ENSSSCG00000001488	GCLC	-0.20025	0.280091	0.0824231	0.659354	0.150422	0.419258	0.463713	0.0086021	-0.0171922	0.926861	15.0671	2.14253	12.9246	-10.7821	glutamate-cysteine ligase, catalytic subunit [Source:HGNC Symbol;Acc:4311]
C4-black	ENSSSCG00000001497	ZNF451	0.480136	0.00626465	-0.526659	0.00233672	-0.351693	0.0523592	0.728608	3.36e-06	0.549742	0.00135756	46.9705	10.182	36.7885	-26.6066	zinc finger protein 451 [Source:HGNC Symbol;Acc:21091]
C4-black	ENSSSCG00000001555	SLC26A8	-0.0599357	0.748754	0.0875471	0.639562	-0.118582	0.5252	0.221891	0.230259	0.0553478	0.767439	6.27164	0.777933	5.49371	-4.71578	solute carrier family 26 (anion exchanger), member 8 [Source:HGNC Symbol;Acc:14468]
C4-black	ENSSSCG00000001683		0.364223	0.0439715	-0.129317	0.488096	-0.416745	0.0196891	0.613701	0.000241015	0.486497	0.00551775	34.2977	5.54594	28.7518	-23.2059	Uncharacterized protein [Source:UniProtKB/TrEMBL;Acc:F1RRJ6]
C2-darkturquoise	ENSSSCG00000001723	PAF-AH	-0.337641	0.0632218	0.606375	0.000299347	0.441535	0.0128963	-0.183459	0.323202	-0.401459	0.0251892	8.47612	1.5399	6.93622	-5.39632	Sus scrofa phospholipase A2, group VII (platelet-activating factor acetylhydrolase, plasma) (PLA2G7), mRNA. [Source:RefSeq mRNA;Acc:NM_001113013]
C1-lightcyan	ENSSSCG00000001727	TNFRSF21	0.682897	2.31e-05	-0.67619	2.97e-05	-0.772425	3.57e-07	0.494108	0.00472526	0.786299	1.58e-07	26.3332	2.28178	24.0515	-21.7697
C2-darkturquoise	ENSSSCG00000001759	DNAJA4	0.440246	0.0131931	-0.610485	0.000265247	-0.289055	0.114765	0.474045	0.00705894	0.519668	0.00273413	11.9505	1.18262	10.7679	-9.58528	Sus scrofa DnaJ (Hsp40) homolog, subfamily A, member 4 (DNAJA4), mRNA. [Source:RefSeq mRNA;Acc:NM_214339]
C1-lightcyan	ENSSSCG00000001773		-0.407119	0.0230217	0.30065	0.100294	0.245031	0.183989	-0.188495	0.309863	-0.398866	0.0262364	5.62662	0.337737	5.28889	-4.95115	Uncharacterized protein [Source:UniProtKB/TrEMBL;Acc:F1RKR4]
C4-black	ENSSSCG00000001785	MESDC1	0.061879	0.740881	0.0441222	0.81368	-0.0259962	0.889596	-0.317487	0.0817888	-0.10102	0.588695	8.79739	0.617894	8.17949	-7.5616	mesoderm development candidate 1 [Source:HGNC Symbol;Acc:13519]
C4-black	ENSSSCG00000001788	STARD5	-0.114637	0.539168	0.215479	0.244354	0.0445054	0.81209	-0.250274	0.174485	-0.170221	0.359924	6.63475	1.04847	5.58628	-4.5378	StAR-related lipid transfer (START) domain containing 5 [Source:HGNC Symbol;Acc:18065]
C3-skyblue3	ENSSSCG00000001805	WHAMM	-0.545515	0.00150385	0.390161	0.0300159	0.66373	4.69e-05	-0.388491	0.0307895	-0.529918	0.00216923	22.8196	1.67923	21.1404	-19.4611	WAS protein homolog associated with actin, golgi membranes and microtubules [Source:HGNC Symbol;Acc:30493]
C4-black	ENSSSCG00000001816		-0.44612	0.0118858	0.474061	0.0070568	0.566848	0.000884698	-0.458894	0.00941411	-0.549093	0.00137917	15.2151	1.81157	13.4036	-11.592
C4-black	ENSSSCG00000001825	SLC41A3	0.292879	0.109831	-0.378051	0.0359996	-0.35744	0.0483674	0.393092	0.0286968	0.389083	0.0305135	10.0209	1.50271	8.5182	-7.01549	solute carrier family 41, member 3 [Source:HGNC Symbol;Acc:31046]
C4-black	ENSSSCG00000001861	FBXO22	0.437324	0.0138871	-0.290915	0.112344	-0.512629	0.00319209	0.703733	1e-05	0.548964	0.00138351	50.4857	8.35017	42.1355	-33.7854	F-box protein 22 [Source:HGNC Symbol;Acc:13593]
C1-lightcyan	ENSSSCG00000001878	PTPN9	0.670011	3.74e-05	-0.479643	0.00632601	-0.511469	0.00327354	0.374677	0.0378278	0.560761	0.00103304	12.3886	2.0615	10.3271	-8.2656	protein tyrosine phosphatase, non-receptor type 9 [Source:HGNC Symbol;Acc:9661]
C4-black	ENSSSCG00000001946	MBIP	0.558346	0.00109765	-0.523824	0.00249137	-0.371143	0.0398222	0.535239	0.00191813	0.532767	0.00203145	27.4457	4.2271	23.2186	-18.9915	MAP3K12 binding inhibitory protein 1 [Source:HGNC Symbol;Acc:20427]
C4-black	ENSSSCG00000001959	CFL2	0.597722	0.0003841	-0.505875	0.00369222	-0.497749	0.004382	0.533624	0.00199152	0.604934	0.000312196	13.0456	2.38825	10.6574	-8.26912	Sus scrofa cofilin 2 (muscle) (CFL2), mRNA. [Source:RefSeq mRNA;Acc:NM_001025215]
C4-black	ENSSSCG00000001997		-0.438566	0.0135885	0.300793	0.100123	0.373456	0.0385071	-0.473561	0.00712562	-0.421754	0.018119	12.2512	1.54893	10.7023	-9.15337	Uncharacterized protein [Source:UniProtKB/TrEMBL;Acc:F1SGN7]
C2-darkturquoise	ENSSSCG00000002021	PPP1R3E	0.554381	0.00121146	-0.735257	2.46e-06	-0.364114	0.0440396	0.60115	0.000348274	0.637715	0.00011389	37.6307	2.84705	34.7837	-31.9366	protein phosphatase 1, regulatory subunit 3E [Source:HGNC Symbol;Acc:14943]
C4-black	ENSSSCG00000002039	MMP14	0.307184	0.0927702	-0.0270224	0.885265	-0.385973	0.0319859	0.0263591	0.888064	0.221299	0.231535	7.32736	0.571159	6.75621	-6.18505	Sus scrofa matrix metallopeptidase 14 (membrane-inserted) (MMP14), mRNA. [Source:RefSeq mRNA;Acc:NM_214239]
C1-lightcyan	ENSSSCG00000002042	OXA1L	-0.802589	5.6e-08	0.740346	1.93e-06	0.673238	3.32e-05	-0.399933	0.0258015	-0.765618	5.22e-07	20.8074	4.73247	16.0749	-11.3424	oxidase (cytochrome c) assembly 1-like [Source:HGNC Symbol;Acc:8526]
C4-black	ENSSSCG00000002047	TRAJ42	0.19092	0.303567	-0.0839301	0.653509	-0.16699	0.369249	0.46925	0.00774309	0.254808	0.166551	7.70884	1.55806	6.15078	-4.59272	TRAJ42 protein; Uncharacterized protein [Source:UniProtKB/TrEMBL;Acc:A6P371]
C4-black	ENSSSCG00000002055		-0.156244	0.401272	0.125316	0.501768	0.344176	0.0579699	-0.185734	0.317133	-0.218759	0.237074	4.40392	0.549852	3.85407	-3.30421	Uncharacterized protein [Source:UniProtKB/TrEMBL;Acc:F1S999]
C2-darkturquoise	ENSSSCG00000002135	PNP	0.461374	0.00898853	-0.736607	2.31e-06	-0.41175	0.0213649	0.126811	0.496636	0.471078	0.00747587	14.3516	1.95147	12.4002	-10.4487	purine nucleoside phosphorylase [Source:HGNC Symbol;Acc:7892]
C4-black	ENSSSCG00000002141		0.572283	0.000768396	-0.645237	8.89e-05	-0.621444	0.000190539	0.664657	4.54e-05	0.676044	2.99e-05	31.8225	5.74721	26.0753	-20.3281	Uncharacterized protein [Source:UniProtKB/TrEMBL;Acc:F1S8G1]
C2-darkturquoise	ENSSSCG00000002145	TTC5	0.392289	0.0290535	-0.423709	0.0175352	-0.319988	0.0792801	0.164971	0.375149	0.345599	0.0568725	8.04478	0.503793	7.54099	-7.0372	tetratricopeptide repeat domain 5 [Source:HGNC Symbol;Acc:19274]
C2-darkturquoise	ENSSSCG00000002245	KATNBL1	0.529046	0.00221297	-0.58698	0.000518368	-0.215796	0.243644	0.266293	0.14761	0.505515	0.00372065	8.82275	0.804323	8.01843	-7.21411	katanin p80 subunit B-like 1 [Source:HGNC Symbol;Acc:26199]
C2-darkturquoise	ENSSSCG00000002263	SLCO3A1	-0.699417	1.2e-05	0.817717	1.96e-08	0.667307	4.13e-05	-0.696447	1.35e-05	-0.811556	3.04e-08	55.1669	5.27836	49.8886	-44.6102	solute carrier organic anion transporter family, member 3A1 [Source:HGNC Symbol;Acc:10952]
C4-black	ENSSSCG00000002288	ATP6V1D	-0.1263	0.498388	0.0925304	0.620543	0.132732	0.476583	-0.422797	0.0178055	-0.27112	0.140134	5.33744	1.32519	4.01225	-2.68705	ATPase, H+ transporting, lysosomal 34kDa, V1 subunit D [Source:HGNC Symbol;Acc:13527]
C4-black	ENSSSCG00000002362		-0.428203	0.016252	0.323989	0.0753915	0.383655	0.0331209	-0.537748	0.00180878	-0.480645	0.00620188	12.7078	3.184	9.52379	-6.33979	Uncharacterized protein [Source:UniProtKB/TrEMBL;Acc:F1S3F7]
C4-black	ENSSSCG00000002377	EIF2B2	-0.227781	0.217802	0.52938	0.00219614	0.134017	0.472285	-0.597133	0.000390572	-0.367583	0.0419156	29.3158	4.94647	24.3693	-19.4228	eukaryotic translation initiation factor 2B, subunit 2 beta, 39kDa [Source:HGNC Symbol;Acc:3258]
C4-black	ENSSSCG00000002378	MLH3	0.136681	0.463444	-0.0529856	0.77711	-1.44e-05	0.999939	0.397491	0.0268063	0.223575	0.226649	9.25841	1.55519	7.70322	-6.14803	mutL homolog 3 [Source:HGNC Symbol;Acc:7128]
C1-lightcyan	ENSSSCG00000002385	TGFB3	-0.480243	0.00625144	0.378079	0.0359842	0.41628	0.0198402	-0.245936	0.182324	-0.414943	0.0202807	5.75018	0.52277	5.22741	-4.70464	Sus scrofa transforming growth factor, beta 3 (TGFB3), mRNA. [Source:RefSeq mRNA;Acc:NM_214198]
C4-black	ENSSSCG00000002424	SPATA7	0.43437	0.0146193	-0.224552	0.224572	-0.308129	0.0917182	0.469897	0.00764765	0.351792	0.0522885	11.1601	1.90183	9.25826	-7.35642	spermatogenesis associated 7 [Source:HGNC Symbol;Acc:20423]
C4-black	ENSSSCG00000002431		0.0210198	0.910636	-0.196569	0.28921	0.105648	0.571641	-0.33813	0.0628166	-0.0645787	0.729986	14.6929	2.14271	12.5501	-10.4074	Uncharacterized protein [Source:UniProtKB/TrEMBL;Acc:F1SDA7]
C4-black	ENSSSCG00000002437	RPS6KA5	-0.23346	0.206235	0.295382	0.106687	0.242151	0.189361	0.133718	0.473284	-0.143776	0.440331	5.26601	0.580114	4.68589	-4.10578	ribosomal protein S6 kinase, 90kDa, polypeptide 5 [Source:HGNC Symbol;Acc:10434]
C4-black	ENSSSCG00000002443	TC2N	0.330898	0.0690246	-0.452667	0.0105586	-0.374677	0.0378274	0.651092	7.29e-05	0.496121	0.00453268	19.8026	6.16763	13.635	-7.46739	tandem C2 domains, nuclear [Source:HGNC Symbol;Acc:19859]
C4-black	ENSSSCG00000002504	AK7	-0.272112	0.138633	0.0151491	0.935533	0.37808	0.0359838	-0.275365	0.13379	-0.271425	0.139672	6.63868	0.917797	5.72088	-4.80309	adenylate kinase 7 [Source:HGNC Symbol;Acc:20091]
C4-black	ENSSSCG00000002525	TRAF3_TV1	-0.511069	0.00330207	0.477925	0.00654375	0.500137	0.00416868	-0.397611	0.0267562	-0.475798	0.00682201	25.0297	2.38192	22.6478	-20.2659	Uncharacterized protein [Source:UniProtKB/TrEMBL;Acc:F1SA11]
C4-black	ENSSSCG00000002527	ANKRD9	-0.255526	0.16532	0.173794	0.349777	0.393773	0.0283976	-0.626497	0.000162901	-0.369709	0.0406548	15.356	3.57044	11.7856	-8.21515	ankyrin repeat domain 9 [Source:HGNC Symbol;Acc:20096]
C3-skyblue3	ENSSSCG00000002622	TMEM14A	0.518316	0.00281743	-0.471926	0.00735463	-0.546161	0.00148066	0.321082	0.0782024	0.607686	0.000288071	12.985	0.393907	12.5911	-12.1972	Transmembrane protein 14A [Source:UniProtKB/Swiss-Prot;Acc:P56984]
C4-black	ENSSSCG00000002627	GSTA4	0.383656	0.0331204	-0.526762	0.00233126	-0.556737	0.00114265	0.536514	0.00186185	0.603907	0.000321646	18.4406	3.51157	14.929	-11.4174	glutathione S-transferase alpha 4 [Source:HGNC Symbol;Acc:4629]
C4-black	ENSSSCG00000002628	ICK	0.652198	7.02e-05	-0.717059	5.66e-06	-0.643221	9.5e-05	0.717231	5.62e-06	0.809151	3.59e-08	45.4672	9.06027	36.407	-27.3467	intestinal cell (MAK-like) kinase [Source:HGNC Symbol;Acc:21219]
C2-darkturquoise	ENSSSCG00000002652	KLHDC4	0.375803	0.0372091	-0.618116	0.000210947	-0.306119	0.0939665	0.497911	0.0043672	0.600466	0.000355183	13.3172	0.970321	12.3469	-11.3766	kelch domain containing 4 [Source:HGNC Symbol;Acc:25272]
C4-black	ENSSSCG00000002660	MTHFSD	0.280987	0.125716	-0.414442	0.0204477	-0.20774	0.262117	0.412982	0.0209408	0.447526	0.0115896	8.39859	1.32018	7.0784	-5.75822	methenyltetrahydrofolate synthetase domain containing [Source:HGNC Symbol;Acc:25778]
C1-lightcyan	ENSSSCG00000002664	GSE1	-0.638111	0.000112434	0.466057	0.00822905	0.386145	0.0319033	-0.0935184	0.6168	-0.452825	0.010528	14.3303	1.62882	12.7014	-11.0726	Gse1 coiled-coil protein [Source:HGNC Symbol;Acc:28979]
C4-black	ENSSSCG00000002742		0.310185	0.0894617	-0.413095	0.0209025	-0.383908	0.0329953	0.570674	0.000801327	0.411862	0.0213259	13.4828	2.78277	10.7	-7.91727	Uncharacterized protein [Source:UniProtKB/TrEMBL;Acc:F1S3C5]
C4-black	ENSSSCG00000002853	C19orf12	-0.481568	0.00608944	0.572976	0.000754562	0.427186	0.0165355	-0.728491	3.38e-06	-0.633373	0.000131031	42.0102	7.97523	34.035	-26.0598	chromosome 19 open reading frame 12 [Source:HGNC Symbol;Acc:25443]
C4-black	ENSSSCG00000002868		0.0397941	0.831683	0.0239858	0.898088	-0.0187596	0.920213	-0.514262	0.00308036	-0.125018	0.502791	33.4513	2.8621	30.5892	-27.7271
C2-darkturquoise	ENSSSCG00000002954	SPINT2	0.647855	8.14e-05	-0.796505	8.34e-08	-0.570094	0.000813517	0.292867	0.109846	0.647578	8.22e-05	25.4887	3.21384	22.2749	-19.061	serine peptidase inhibitor, Kunitz type, 2 [Source:HGNC Symbol;Acc:11247]
C2-darkturquoise	ENSSSCG00000002961	RYR1	0.412991	0.0209379	-0.481193	0.00613489	-0.332036	0.0680174	0.231734	0.209704	0.445237	0.012075	7.82397	0.456592	7.36738	-6.91079	ryanodine receptor 1 (skeletal) [Source:HGNC Symbol;Acc:10483]
C1-lightcyan	ENSSSCG00000002998	SNRPA	-0.509971	0.00338142	0.390296	0.0299542	0.256956	0.162884	-0.0263975	0.887902	-0.310175	0.0894728	7.7454	0.732405	7.01299	-6.28059	Sus scrofa small nuclear ribonucleoprotein polypeptide A (SNRPA), mRNA. [Source:RefSeq mRNA;Acc:NM_001077222]
C4-black	ENSSSCG00000003018	LIPE	-0.368178	0.0415599	0.0641268	0.731806	0.40856	0.0224955	-0.282229	0.123982	-0.312286	0.0871997	8.90786	1.25489	7.65297	-6.39808	Sus scrofa lipase, hormone-sensitive (LIPE), mRNA. [Source:RefSeq mRNA;Acc:NM_214315]
C1-lightcyan	ENSSSCG00000003037		-0.575949	0.000697738	0.424231	0.0173821	0.315799	0.0835162	-0.273449	0.136628	-0.564668	0.000935507	10.2212	0.986741	9.23443	-8.24769
C4-black	ENSSSCG00000003089	TOMM40	-0.399206	0.0260972	0.325569	0.0738971	0.273804	0.136097	-0.668413	3.96e-05	-0.529748	0.0021777	68.2197	7.15587	61.0638	-53.908	translocase of outer mitochondrial membrane 40 homolog (yeast) [Source:HGNC Symbol;Acc:18001]
C1-lightcyan	ENSSSCG00000003099	PGLYRP	0.415031	0.0202515	-0.574801	0.000719227	-0.253009	0.169669	0.125981	0.49948	0.356154	0.0492389	8.9429	0.808622	8.13428	-7.32566	peptidoglycan recognition protein 1 [Source:RefSeq peptide;Acc:NP_001001260]
C4-black	ENSSSCG00000003111	SAE1	-0.552333	0.00127416	0.439127	0.0134554	0.481595	0.00608617	-0.614467	0.000235537	-0.65133	7.23e-05	21.9091	3.35669	18.5524	-15.1957	SUMO1 activating enzyme subunit 1 [Source:HGNC Symbol;Acc:30660]
C4-black	ENSSSCG00000003113	C5AR2	0.447657	0.0115622	-0.382846	0.0335246	-0.626135	0.000164752	0.480611	0.00620608	0.573272	0.000748734	14.294	2.20972	12.0843	-9.8746	complement component 5a receptor 2 [Source:HGNC Symbol;Acc:4527]
C4-black	ENSSSCG00000003129	C19orf68	-0.22484	0.223964	0.0334512	0.858217	0.254662	0.166803	0.226742	0.219966	-0.0798552	0.66936	6.51516	0.407967	6.10719	-5.69923	chromosome 19 open reading frame 68 [Source:HGNC Symbol;Acc:34495]
C4-black	ENSSSCG00000003143	MAMSTR	0.0896626	0.63146	-0.198036	0.285552	-0.210582	0.255497	0.625293	0.000169141	0.35801	0.0479853	18.519	5.01947	13.4996	-8.48008	MEF2 activating motif and SAP domain containing transcriptional regulator [Source:HGNC Symbol;Acc:26689]
C4-black	ENSSSCG00000003183	RRAS	-0.171871	0.355218	0.240148	0.193162	0.0513651	0.783764	-0.451871	0.0107129	-0.218807	0.236968	18.802	2.55306	16.2489	-13.6959	related RAS viral (r-ras) oncogene homolog [Source:HGNC Symbol;Acc:10447]
C2-darkturquoise	ENSSSCG00000003233	ZNF175	0.430447	0.0156412	-0.696888	1.33e-05	-0.4319	0.0152561	0.325897	0.0735892	0.493401	0.00479444	8.94001	1.4718	7.46821	-5.99641	zinc finger protein 175 [Source:HGNC Symbol;Acc:12964]
C4-black	ENSSSCG00000003236	SIGLEC5	-0.231813	0.209545	0.338636	0.0623987	0.306526	0.0935078	-0.454709	0.010171	-0.295545	0.106485	9.48184	1.47454	8.00731	-6.53277	Uncharacterized protein [Source:UniProtKB/TrEMBL;Acc:F1RP86]
C4-black	ENSSSCG00000003264	CNOT3	0.320968	0.078314	-0.464655	0.0084506	-0.428632	0.0161338	0.611035	0.000260954	0.508729	0.0034732	22.9975	4.37379	18.6238	-14.25	CCR4-NOT transcription complex, subunit 3 [Source:HGNC Symbol;Acc:7879]
C4-black	ENSSSCG00000003269	LENG9	0.330064	0.06977	-0.64768	8.19e-05	-0.238532	0.196267	0.49635	0.00451122	0.45865	0.00945696	20.7403	2.46924	18.2711	-15.8018	leukocyte receptor cluster (LRC) member 9 [Source:HGNC Symbol;Acc:16306]
C4-black	ENSSSCG00000003271	TTYH1	-0.362902	0.0448014	0.582735	0.000581886	0.0767767	0.681429	-0.474885	0.00694464	-0.472823	0.00722828	15.8364	2.12197	13.7145	-11.5925	tweety family member 1 [Source:HGNC Symbol;Acc:13476]
C4-black	ENSSSCG00000003401	KIF1B	-0.0977742	0.600787	0.0575631	0.7584	-0.105933	0.570597	0.48198	0.00603984	0.0694954	0.710278	15.59	2.51561	13.0744	-10.5588	kinesin family member 1B [Source:HGNC Symbol;Acc:16636]
C4-black	ENSSSCG00000003403		-0.0646772	0.72959	0.184015	0.321712	0.200362	0.279816	-0.563485	0.000964141	-0.287229	0.117179	18.8795	3.94173	14.9377	-10.996	Sus scrofa apoptosis-inducing, TAF9-like domain 1 (APITD1), mRNA. [Source:RefSeq mRNA;Acc:NM_001204935]
C4-black	ENSSSCG00000003420		-0.349742	0.0537723	0.315073	0.084267	0.210704	0.255216	-0.662169	4.96e-05	-0.406962	0.0230798	32.2767	6.02684	26.2499	-20.2231	Sus scrofa F-box protein 6 (FBXO6), mRNA. [Source:RefSeq mRNA;Acc:NM_001244632]
C3-skyblue3	ENSSSCG00000003459	CELA2A	-0.668034	4.02e-05	0.581761	0.000597405	0.674999	3.11e-05	-0.469831	0.00765726	-0.680362	2.54e-05	14.7828	1.82544	12.9573	-11.1319	Sus scrofa chymotrypsin-like elastase family, member 2A (CELA2A), mRNA. [Source:RefSeq mRNA;Acc:NM_214109]
C4-black	ENSSSCG00000003464	DNAJC16	-0.139721	0.453462	-0.00858743	0.963431	-0.0347236	0.852881	0.327401	0.0721923	0.0247575	0.894826	5.78708	0.665657	5.12142	-4.45576	DnaJ (Hsp40) homolog, subfamily C, member 16 [Source:HGNC Symbol;Acc:29157]
C2-darkturquoise	ENSSSCG00000003472	ARHGEF19	-0.299731	0.101387	0.43223	0.0151697	0.123624	0.507603	0.00600194	0.974437	-0.142918	0.443092	4.75678	0.428994	4.32779	-3.89879	Rho guanine nucleotide exchange factor (GEF) 19 [Source:HGNC Symbol;Acc:26604]
C4-black	ENSSSCG00000003493	CAPZB	-0.192639	0.299151	0.375656	0.0372898	0.217934	0.238891	-0.622779	0.000182861	-0.414809	0.0203251	23.5518	4.72972	18.8221	-14.0924	Sus scrofa capping protein (actin filament) muscle Z-line, beta (CAPZB), mRNA. [Source:RefSeq mRNA;Acc:NM_001113444]
C1-lightcyan	ENSSSCG00000003512		0.814553	2.46e-08	-0.619875	0.000199935	-0.6826	2.33e-05	0.580869	0.000611915	0.803565	5.25e-08	32.5014	5.1579	27.3435	-22.1856	Uncharacterized protein [Source:UniProtKB/TrEMBL;Acc:F1SU05]
C4-black	ENSSSCG00000003558	RPS6KA1	-0.078681	0.673954	0.385843	0.032049	-0.0367771	0.844283	-0.627432	0.000158194	-0.362848	0.0448359	46.5957	4.91474	41.6809	-36.7662	ribosomal protein S6 kinase, 90kDa, polypeptide 1 [Source:HGNC Symbol;Acc:10430]
C1-lightcyan	ENSSSCG00000003612	EIF3I	-0.638353	0.000111549	0.626507	0.000162851	0.619709	0.000200948	-0.530482	0.00214132	-0.709962	7.71e-06	18.3256	1.60426	16.7213	-15.1171	eukaryotic translation initiation factor 3, subunit I [Source:HGNC Symbol;Acc:3272]
C4-black	ENSSSCG00000003629	AGO4	0.489076	0.00523735	-0.538281	0.00178626	-0.444782	0.0121735	0.754815	9.29e-07	0.622276	0.000185721	52.826	10.5953	42.2307	-31.6354	argonaute RISC catalytic component 4 [Source:HGNC Symbol;Acc:18424]
C4-black	ENSSSCG00000003639		0.346517	0.0561744	-0.28985	0.113725	-0.269644	0.14239	0.289927	0.113625	0.458544	0.00947565	5.88148	1.1534	4.72808	-3.57469	Uncharacterized protein [Source:UniProtKB/TrEMBL;Acc:F1SV44]
C3-skyblue3	ENSSSCG00000003679		0.754425	9.48e-07	-0.566221	0.000899061	-0.780761	2.2e-07	0.499395	0.00423393	0.721147	4.72e-06	24.6407	2.41383	22.2269	-19.813	Uncharacterized protein [Source:UniProtKB/TrEMBL;Acc:F1SMA3]
C4-black	ENSSSCG00000003802	SLC35D1	0.158734	0.393713	-0.300072	0.100981	-0.294335	0.107993	0.648354	8e-05	0.363569	0.0443808	31.087	6.13687	24.9501	-18.8133	solute carrier family 35 (UDP-GlcA/UDP-GalNAc transporter), member D1 [Source:HGNC Symbol;Acc:20800]
C4-black	ENSSSCG00000003828		-0.372511	0.03904	0.452111	0.0106662	0.442176	0.0127508	-0.417598	0.0194138	-0.53052	0.00213947	9.62998	1.53957	8.09041	-6.55084
C4-black	ENSSSCG00000003849	MAGOH	-0.0646586	0.729665	0.164531	0.376441	0.176918	0.341047	-0.456898	0.00976908	-0.263146	0.152638	25.4857	2.55077	22.935	-20.3842	mago-nashi homolog, proliferation-associated (Drosophila) [Source:HGNC Symbol;Acc:6815]
C2-darkturquoise	ENSSSCG00000003885	CMPK1	0.593167	0.000436729	-0.552279	0.00127584	-0.444198	0.012301	0.46157	0.00895555	0.588968	0.000490779	16.7915	0.755392	16.0361	-15.2807	UMP-CMP kinase [Source:UniProtKB/Swiss-Prot;Acc:Q29561]
C4-black	ENSSSCG00000003914	PRDX1	-0.158158	0.395454	0.306885	0.0931049	0.164143	0.377581	-0.736833	2.28e-06	-0.400125	0.0257238	45.1608	7.86516	37.2956	-29.4305	peroxiredoxin 1 [Source:HGNC Symbol;Acc:9352]
C4-black	ENSSSCG00000003923	HECTD3	0.436184	0.0141658	-0.472861	0.00722293	-0.363785	0.0442453	0.619768	0.000200591	0.50439	0.00381072	22.2612	5.57442	16.6868	-11.1124	HECT domain containing E3 ubiquitin protein ligase 3 [Source:HGNC Symbol;Acc:26117]
C1-lightcyan	ENSSSCG00000003926	BTBD19	-0.704666	9.64e-06	0.54341	0.00158172	0.535794	0.00189346	-0.381754	0.0340758	-0.622626	0.000183728	21.3683	2.6565	18.7118	-16.0553	BTB (POZ) domain containing 19 [Source:HGNC Symbol;Acc:27145]
C3-skyblue3	ENSSSCG00000003931	KIF2C	-0.493798	0.00475545	0.441282	0.0129542	0.685289	2.1e-05	-0.513389	0.00313964	-0.582354	0.000587911	17.9192	1.61527	16.304	-14.6887	kinesin family member 2C [Source:HGNC Symbol;Acc:6393]
C3-skyblue3	ENSSSCG00000003950	TIE-1	0.621034	0.000192956	-0.638227	0.000112008	-0.73504	2.49e-06	0.458299	0.00951884	0.655058	6.36e-05	26.172	2.01561	24.1564	-22.1408	Uncharacterized protein [Source:UniProtKB/TrEMBL;Acc:F1SFD1]
C4-black	ENSSSCG00000003965	CCDC30	0.545555	0.00150241	-0.443766	0.0123959	-0.523353	0.00251791	0.749919	1.2e-06	0.711125	7.33e-06	32.5306	8.67269	23.8579	-15.1852	coiled-coil domain containing 30 [Source:HGNC Symbol;Acc:26103]
C4-black	ENSSSCG00000003981		0.67559	3.04e-05	-0.592297	0.000447466	-0.548746	0.00139087	0.733271	2.7e-06	0.796922	8.12e-08	41.5513	9.47429	32.077	-22.6027	Uncharacterized protein [Source:UniProtKB/TrEMBL;Acc:F1SCQ7]
C4-black	ENSSSCG00000003983	SMAP1L	-0.0611375	0.743882	0.283717	0.121927	0.0676894	0.717497	-0.380724	0.034602	-0.234246	0.204667	7.25064	0.986555	6.26408	-5.27753	Sus scrofa small ArfGAP2 (SMAP2), mRNA. [Source:RefSeq mRNA;Acc:NM_001128464]
C4-black	ENSSSCG00000003986		-0.0490236	0.793405	-0.233838	0.20548	0.0198594	0.915551	0.545946	0.00148834	0.148651	0.424817	17.5712	3.52061	14.0506	-10.53	Uncharacterized protein [Source:UniProtKB/TrEMBL;Acc:F1SCQ3]
C4-black	ENSSSCG00000003988		0.340336	0.0610126	-0.353674	0.050955	-0.200609	0.279212	0.681634	2.42e-05	0.45612	0.00991029	35.2568	6.36749	28.8893	-22.5218
C4-black	ENSSSCG00000003995	ZNF606	0.165793	0.372741	-0.547467	0.00143467	-0.0952187	0.610382	0.40854	0.0225024	0.341228	0.0602946	15.8176	1.8387	13.9789	-12.1402	zinc finger protein 606 [Source:HGNC Symbol;Acc:25879]
C4-black	ENSSSCG00000004024		-0.281058	0.125616	0.414859	0.0203085	0.119897	0.520581	-0.481701	0.00607342	-0.341781	0.0598533	18.9554	2.49153	16.4639	-13.9724	Uncharacterized protein [Source:UniProtKB/TrEMBL;Acc:F1SBX8]
C1-lightcyan	ENSSSCG00000004049	ACAT2	-0.455708	0.0099858	0.475021	0.0069262	0.451981	0.0106914	-0.193467	0.297038	-0.40213	0.0249239	8.21492	0.774861	7.44006	-6.6652	acetyl-CoA acetyltransferase 2 [Source:HGNC Symbol;Acc:94]
C4-black	ENSSSCG00000004055	RSPH3	-0.228988	0.215308	0.378851	0.0355763	0.274316	0.135338	-0.355967	0.0493669	-0.369943	0.0405183	3.37593	0.708724	2.66721	-1.95849	radial spoke 3 homolog (Chlamydomonas) [Source:HGNC Symbol;Acc:21054]
C4-black	ENSSSCG00000004090	ZBTB2	0.290464	0.112928	-0.284761	0.120501	-0.317321	0.0819573	0.503092	0.00391707	0.370539	0.0401712	13.8075	2.28329	11.5242	-9.2409	zinc finger and BTB domain containing 2 [Source:HGNC Symbol;Acc:20868]
C4-black	ENSSSCG00000004101	LRP11	0.0137008	0.941686	0.00925315	0.960598	-0.00226682	0.990344	-0.527411	0.00229711	-0.112386	0.547215	15.8983	2.97763	12.9206	-9.943	low density lipoprotein receptor-related protein 11 [Source:HGNC Symbol;Acc:16936]
C4-black	ENSSSCG00000004108		0.471604	0.00740052	-0.316733	0.0825568	-0.434495	0.0145875	0.479312	0.00636749	0.545657	0.00149873	16.1239	2.84138	13.2825	-10.4412	Uncharacterized protein [Source:UniProtKB/TrEMBL;Acc:F1S7S3]
C2-darkturquoise	ENSSSCG00000004133	FUCA2	0.514403	0.00307087	-0.767545	4.69e-07	-0.377019	0.0365508	0.557966	0.00110814	0.639314	0.000108104	23.3379	3.17662	20.1613	-16.9847	fucosidase, alpha-L- 2, plasma [Source:HGNC Symbol;Acc:4008]
C4-black	ENSSSCG00000004136	AIG1	-0.331737	0.0682804	0.218507	0.237628	0.54687	0.00145554	-0.587943	0.000504834	-0.420195	0.0185961	18.4301	3.22931	15.2008	-11.9715	androgen-induced 1 [Source:HGNC Symbol;Acc:21607]
C2-darkturquoise	ENSSSCG00000004222	NCOA7	0.606387	0.000299243	-0.861888	4.73e-10	-0.480745	0.00618959	0.642509	9.73e-05	0.730748	3.04e-06	72.2615	5.84035	66.4211	-60.5808	nuclear receptor coactivator 7 [Source:HGNC Symbol;Acc:21081]
C4-black	ENSSSCG00000004272	LMBRD1	0.640262	0.000104797	-0.365514	0.0431725	-0.482293	0.00600226	0.529473	0.00219145	0.573765	0.000739111	32.8135	3.95189	28.8616	-24.9097	LMBR1 domain containing 1 [Source:HGNC Symbol;Acc:23038]
C4-black	ENSSSCG00000004273	COL19A1	0.0730853	0.696002	-0.215673	0.243918	-0.168976	0.363501	0.570227	0.000810706	0.228634	0.216037	20.571	3.83732	16.7337	-12.8964	collagen, type XIX, alpha 1 [Source:HGNC Symbol;Acc:2196]
C2-darkturquoise	ENSSSCG00000004279	OGFRL1	0.621586	0.000189712	-0.750115	1.18e-06	-0.584234	0.00055872	0.687753	1.91e-05	0.73102	3.01e-06	35.1708	2.90706	32.2637	-29.3567	opioid growth factor receptor-like 1 [Source:HGNC Symbol;Acc:21378]
C4-black	ENSSSCG00000004293	SNX14	0.693067	1.55e-05	-0.692734	1.57e-05	-0.499701	0.00420694	0.614882	0.000232619	0.704826	9.58e-06	27.1823	4.08281	23.0994	-19.0166	sorting nexin 14 [Source:HGNC Symbol;Acc:14977]
C4-black	ENSSSCG00000004329		-0.0748281	0.689108	-0.199122	0.282865	0.0397315	0.831944	0.579497	0.000634863	0.196771	0.288705	29.2901	4.4059	24.8842	-20.4783	Uncharacterized protein [Source:UniProtKB/TrEMBL;Acc:F1RY21]
C3-skyblue3	ENSSSCG00000004331	CH242-196P17.1	-0.394044	0.0282789	0.439373	0.0133973	0.559732	0.00106014	-0.190762	0.303973	-0.441995	0.0127918	7.07401	0.410254	6.66375	-6.2535	Uncharacterized protein [Source:UniProtKB/TrEMBL;Acc:F1RY19]
C2-darkturquoise	ENSSSCG00000004391	CEP57L1	-0.501507	0.0040503	0.510822	0.00331979	0.227216	0.218977	-0.0580924	0.756245	-0.39098	0.0296425	7.0088	0.738025	6.27078	-5.53275	centrosomal protein 57kDa-like 1 [Source:HGNC Symbol;Acc:21561]
C4-black	ENSSSCG00000004393	GTF3C6	-0.143944	0.43979	-0.0075759	0.967736	0.377513	0.0362858	-0.190035	0.305854	-0.246408	0.181459	4.61599	0.467094	4.1489	-3.68181	general transcription factor IIIC, polypeptide 6, alpha 35kDa [Source:HGNC Symbol;Acc:20872]
C2-darkturquoise	ENSSSCG00000004456	PGM3	0.482861	0.00593476	-0.549521	0.0013649	-0.39243	0.0289906	0.250739	0.173661	0.473068	0.00719399	7.62285	0.709878	6.91297	-6.20309	Phosphoacetylglucosamine mutase; Uncharacterized protein [Source:UniProtKB/TrEMBL;Acc:F1RQM2]
C4-black	ENSSSCG00000004486	SLC17A5	0.418229	0.0192125	-0.323451	0.0759051	-0.329882	0.069934	0.545569	0.00150189	0.472065	0.00733493	14.5974	2.38516	12.2123	-9.82711	Uncharacterized protein [Source:UniProtKB/TrEMBL;Acc:F1RQG9]
C4-black	ENSSSCG00000004524	SMAD4	0.725183	3.93e-06	-0.680832	2.5e-05	-0.494105	0.00472547	0.730352	3.1e-06	0.751656	1.09e-06	54.3757	8.83734	45.5384	-36.7011	Sus scrofa SMAD family member 4 (SMAD4), mRNA. [Source:RefSeq mRNA;Acc:NM_214072]
C1-lightcyan	ENSSSCG00000004567	APH1B	0.575468	0.000706675	-0.331859	0.0681729	-0.57386	0.000737254	0.303138	0.0973763	0.502127	0.00399775	14.461	1.37952	13.0815	-11.7019	APH1B gamma secretase subunit [Source:HGNC Symbol;Acc:24080]
C4-black	ENSSSCG00000004583	GTF2A2	-0.163095	0.380677	0.524048	0.00247887	0.241208	0.191144	-0.535242	0.00191799	-0.316406	0.0828917	18.8698	3.00388	15.8659	-12.862	general transcription factor IIA, 2, 12kDa [Source:HGNC Symbol;Acc:4647]
C4-black	ENSSSCG00000004617	FAM214A	0.565205	0.000922765	-0.436608	0.0140617	-0.518873	0.00278283	0.7673	4.76e-07	0.618303	0.000209754	73.8739	14.6256	59.2483	-44.6227	family with sequence similarity 214, member A [Source:HGNC Symbol;Acc:25609]
C4-black	ENSSSCG00000004620	MYO5A	0.332721	0.0674166	-0.324828	0.0745944	-0.352316	0.0519146	0.514816	0.00304321	0.427254	0.0165165	12.8091	2.31536	10.4937	-8.17839	Uncharacterized protein [Source:UniProtKB/TrEMBL;Acc:F1RZD2]
C4-black	ENSSSCG00000004629	LYSMD2	-0.280705	0.126112	0.212773	0.25047	0.385658	0.0321384	-0.320489	0.0787855	-0.374663	0.0378352	6.20277	0.848575	5.3542	-4.50562	LysM, putative peptidoglycan-binding, domain containing 2 [Source:HGNC Symbol;Acc:28571]
C4-black	ENSSSCG00000004647	DTWD1	0.263483	0.152094	-0.338639	0.062397	-0.0941746	0.61432	0.497671	0.00438912	0.376761	0.0366897	17.892	2.73069	15.1613	-12.4306	DTW domain containing 1 [Source:HGNC Symbol;Acc:30926]
C4-black	ENSSSCG00000004698	SERINC4	0.287207	0.117208	-0.371346	0.0397052	-0.259255	0.159022	0.569218	0.000832215	0.416973	0.0196153	20.0109	4.32988	15.681	-11.3511	serine incorporator 4 [Source:HGNC Symbol;Acc:32237]
C4-black	ENSSSCG00000004716		-0.0142583	0.939317	0.153814	0.408725	0.149234	0.422984	-0.232705	0.207747	-0.123993	0.506327	3.13193	0.33603	2.7959	-2.45987	Uncharacterized protein [Source:UniProtKB/TrEMBL;Acc:F1SI46]
C3-skyblue3	ENSSSCG00000004720		0.463156	0.00869292	-0.583543	0.000569296	-0.674839	3.13e-05	0.504786	0.00377884	0.580965	0.000610347	36.8146	1.23552	35.5791	-34.3436	Uncharacterized protein [Source:UniProtKB/TrEMBL;Acc:F1SI41]
C1-lightcyan	ENSSSCG00000004775	KNSTRN	-0.66753	4.09e-05	0.490369	0.00510145	0.626218	0.000164329	-0.490145	0.00512478	-0.678714	2.71e-05	20.8674	2.50686	18.3605	-15.8536	kinetochore-localized astrin/SPAG5 binding protein [Source:HGNC Symbol;Acc:30767]
C3-skyblue3	ENSSSCG00000004888	SERPINB8	0.549359	0.00137029	-0.529608	0.0021847	-0.640888	0.000102662	0.212567	0.250941	0.51712	0.0028929	10.4661	1.07125	9.39482	-8.32357	serpin peptidase inhibitor, clade B (ovalbumin), member 8 [Source:HGNC Symbol;Acc:8952]
C2-darkturquoise	ENSSSCG00000004889	SERPINB10	0.442567	0.0126628	-0.717833	5.47e-06	-0.31249	0.0869823	0.378234	0.0359021	0.56844	0.000849126	23.1224	1.84679	21.2756	-19.4288	serpin peptidase inhibitor, clade B (ovalbumin), member 10 [Source:HGNC Symbol;Acc:8942]
C2-darkturquoise	ENSSSCG00000004902	RNF152	0.577766	0.000664877	-0.818666	1.83e-08	-0.518951	0.00277803	0.724022	4.15e-06	0.774223	3.22e-07	55.5533	4.59617	50.9572	-46.361	ring finger protein 152 [Source:HGNC Symbol;Acc:26811]
C4-black	ENSSSCG00000004919	NEDD4L	0.125148	0.502345	-0.277374	0.130862	-0.25134	0.172596	0.279065	0.128435	0.212284	0.251587	6.39602	0.700891	5.69513	-4.99424	neural precursor cell expressed, developmentally down-regulated 4-like, E3 ubiquitin protein ligase [Source:HGNC Symbol;Acc:7728]
C4-black	ENSSSCG00000004929	PARP16	-0.0383206	0.837832	0.171413	0.356519	0.0344017	0.85423	-0.574488	0.000725167	-0.198224	0.285088	20.805	3.67708	17.128	-13.4509	poly (ADP-ribose) polymerase family, member 16 [Source:HGNC Symbol;Acc:26040]
C4-black	ENSSSCG00000004936	VWA9	-0.234256	0.204648	0.40076	0.0254682	0.169106	0.363126	-0.634508	0.000126341	-0.421873	0.0180831	32.325	5.39774	26.9273	-21.5296	von Willebrand factor A domain containing 9 [Source:HGNC Symbol;Acc:25372]
C1-lightcyan	ENSSSCG00000004943	MAP2K1	0.535748	0.00189548	-0.350995	0.0528617	-0.400359	0.0256293	0.246381	0.181509	0.466936	0.0080928	6.78094	0.763147	6.01779	-5.25465
C3-skyblue3	ENSSSCG00000004952	SMAD2	0.456207	0.00989443	-0.352014	0.0521296	-0.600289	0.000356988	0.457627	0.00963817	0.502308	0.00398253	12.049	0.703257	11.3458	-10.6425	Uncharacterized protein [Source:UniProtKB/TrEMBL;Acc:F1SJJ0]
C1-lightcyan	ENSSSCG00000005006	MGAT2	0.691883	1.62e-05	-0.578962	0.000644009	-0.489307	0.00521289	0.391186	0.0295491	0.594693	0.000418429	10.8021	2.65994	8.14217	-5.48223	Sus scrofa mannosyl (alpha-1,6-)-glycoprotein beta-1,2-N-acetylglucosaminyltransferase (MGAT2), mRNA. [Source:RefSeq mRNA;Acc:NM_001128482]
C4-black	ENSSSCG00000005012	ARF6	-0.145694	0.43419	0.150399	0.419329	0.200995	0.27827	-0.468652	0.00783223	-0.316605	0.0826876	14.8176	2.21128	12.6063	-10.395	Sus scrofa ADP-ribosylation factor 6 (ARF6), mRNA. [Source:RefSeq mRNA;Acc:NM_001078677]
C4-black	ENSSSCG00000005029	C14orf166	0.123388	0.508422	0.0950726	0.610932	-0.0214964	0.908618	-0.262766	0.153253	-0.0633411	0.734975	15.4454	1.17277	14.2726	-13.0999	chromosome 14 open reading frame 166 [Source:HGNC Symbol;Acc:23169]
C4-black	ENSSSCG00000005057		0.533745	0.00198594	-0.21127	0.253912	-0.493766	0.00475866	0.501273	0.00407036	0.554416	0.00121039	16.8367	2.95002	13.8867	-10.9367
C4-black	ENSSSCG00000005058	ATG14	0.566285	0.000897586	-0.504068	0.00383693	-0.573087	0.000752386	0.533953	0.00197636	0.571919	0.000775734	21.5077	2.76623	18.7415	-15.9752	autophagy related 14 [Source:HGNC Symbol;Acc:19962]
C4-black	ENSSSCG00000005090		-0.0600938	0.748113	0.188395	0.310125	0.141912	0.446341	-0.366681	0.0424596	-0.22269	0.228541	7.52313	1.87267	5.65046	-3.77779
C4-black	ENSSSCG00000005094	TMEM30B	0.581517	0.000601339	-0.656307	6.09e-05	-0.476419	0.00673978	0.604044	0.000320369	0.713896	6.5e-06	31.7626	3.33692	28.4256	-25.0887	transmembrane protein 30B [Source:HGNC Symbol;Acc:27254]
C4-black	ENSSSCG00000005134	CDKN2A	-0.558551	0.00109205	0.617153	0.000217206	0.37105	0.0398754	-0.631315	0.00013993	-0.665748	4.36e-05	21.5984	5.08467	16.5137	-11.4291	Sus scrofa p14ARF protein (P14ARF), mRNA. [Source:RefSeq mRNA;Acc:NM_213735]
C4-black	ENSSSCG00000005178	CNTLN	0.340383	0.0609745	-0.550695	0.00132636	-0.131341	0.481254	0.412697	0.0210383	0.377056	0.0365307	11.2351	1.49273	9.74235	-8.24962	centlein, centrosomal protein [Source:HGNC Symbol;Acc:23432]
C1-lightcyan	ENSSSCG00000005220	PPAPDC2	0.549517	0.00136504	-0.29431	0.108025	-0.552993	0.00125365	0.295482	0.106562	0.522603	0.00256069	12.51	1.10386	11.4061	-10.3023	phosphatidic acid phosphatase type 2 domain containing 2 [Source:HGNC Symbol;Acc:23682]
C4-black	ENSSSCG00000005245	FAM122A	0.0834828	0.655242	-0.307602	0.0923036	-0.128101	0.492232	0.218582	0.237462	0.136786	0.463099	6.6667	0.890059	5.77664	-4.88658	family with sequence similarity 122A [Source:HGNC Symbol;Acc:23490]
C1-lightcyan	ENSSSCG00000005305	UNC13B	-0.657804	5.78e-05	0.567912	0.000860779	0.616311	0.00022281	-0.683751	2.23e-05	-0.756771	8.39e-07	23.0347	2.21416	20.8206	-18.6064	unc-13 homolog B (C. elegans) [Source:HGNC Symbol;Acc:12566]
C1-lightcyan	ENSSSCG00000005319	GBA2	-0.773745	3.31e-07	0.560345	0.00104391	0.568103	0.000856541	-0.379531	0.0352203	-0.65619	6.12e-05	20.8392	3.71937	17.1198	-13.4004	glucosidase, beta (bile acid) 2 [Source:HGNC Symbol;Acc:18986]
C4-black	ENSSSCG00000005356	DCAF10	0.215799	0.243638	-0.244919	0.184197	-0.230201	0.212821	0.571006	0.000794425	0.400912	0.0254074	21.4721	4.02708	17.4451	-13.418	DDB1 and CUL4 associated factor 10 [Source:HGNC Symbol;Acc:23686]
C1-lightcyan	ENSSSCG00000005358	SHB	0.760725	6.8e-07	-0.560178	0.00104831	-0.733791	2.64e-06	0.506493	0.00364381	0.687722	1.91e-05	26.9318	3.418	23.5138	-20.0958	Src homology 2 domain containing adaptor protein B [Source:HGNC Symbol;Acc:10838]
C4-black	ENSSSCG00000005382	TGFBR1	0.470595	0.00754573	-0.298562	0.102792	-0.367782	0.0417963	0.617848	0.000212676	0.476308	0.00675443	17.1827	4.72669	12.4561	-7.72937	Sus scrofa transforming growth factor, beta receptor 1 (TGFBR1), mRNA. [Source:RefSeq mRNA;Acc:NM_001038639]
C4-black	ENSSSCG00000005384	SEC61B	0.0469202	0.80209	0.227983	0.217384	-0.0520678	0.780877	-0.424428	0.0173246	-0.207539	0.262588	23.7381	2.78454	20.9535	-18.169	Sec61 beta subunit [Source:HGNC Symbol;Acc:16993]
C4-black	ENSSSCG00000005389	TEX10	0.348249	0.0548739	-0.463469	0.00864177	-0.358449	0.0476923	0.631842	0.000137598	0.410932	0.0216501	17.5349	4.67523	12.8597	-8.18448	testis expressed 10 [Source:HGNC Symbol;Acc:25988]
C4-black	ENSSSCG00000005422	NIPSNAP3A	0.282339	0.123828	-0.302575	0.098031	-0.254308	0.167413	0.646111	8.63e-05	0.401108	0.025329	18.308	4.42542	13.8826	-9.45719	nipsnap homolog 3A (C. elegans) [Source:HGNC Symbol;Acc:23619]
C4-black	ENSSSCG00000005429	TMEM38B	0.120337	0.519042	0.0663077	0.723036	-0.0471456	0.801158	0.272571	0.137942	0.0943867	0.613519	4.65207	0.559295	4.09278	-3.53348	transmembrane protein 38B [Source:HGNC Symbol;Acc:25535]
C4-black	ENSSSCG00000005441	IKBKAP	0.438504	0.0136033	-0.407158	0.0230077	-0.462897	0.00873537	0.812009	2.94e-08	0.603748	0.000323126	80.514	13.7606	66.7534	-52.9928	inhibitor of kappa light polypeptide gene enhancer in B-cells, kinase complex-associated protein [Source:HGNC Symbol;Acc:5959]
C4-black	ENSSSCG00000005462	GNG10	-0.197209	0.287611	0.259691	0.158298	0.219926	0.234519	-0.714036	6.46e-06	-0.356016	0.0493336	32.655	7.57909	25.0759	-17.4968	guanine nucleotide binding protein (G protein), gamma 10 [Source:HGNC Symbol;Acc:4402]
C1-lightcyan	ENSSSCG00000005491		0.586987	0.000518261	-0.348143	0.054953	-0.274668	0.134817	0.142498	0.444446	0.498751	0.00429132	11.2279	1.29532	9.93254	-8.63722
C2-darkturquoise	ENSSSCG00000005492	C9orf91	-0.510751	0.00332488	0.625538	0.000167852	0.296572	0.105217	-0.193289	0.297491	-0.503154	0.00391197	12.7713	1.39564	11.3757	-9.98002	chromosome 9 open reading frame 91 [Source:HGNC Symbol;Acc:24513]
C4-black	ENSSSCG00000005509		0.271095	0.140172	-0.162828	0.381468	-0.276337	0.132367	0.561512	0.00101362	0.398815	0.0262576	17.3726	3.45258	13.92	-10.4674	Uncharacterized protein [Source:UniProtKB/TrEMBL;Acc:F1SME4]
C4-black	ENSSSCG00000005596	ARPC5L	-0.329157	0.0705877	0.599146	0.000368844	0.313107	0.0863287	-0.697741	1.28e-05	-0.56087	0.00103019	45.0627	7.62148	37.4413	-29.8198	actin related protein 2/3 complex, subunit 5-like [Source:HGNC Symbol;Acc:23366]
C4-black	ENSSSCG00000005604	PBX3	0.542077	0.00163278	-0.487208	0.00543923	-0.473948	0.00707235	0.515038	0.0030284	0.53649	0.00186291	22.9777	3.34601	19.6317	-16.2857	pre-B-cell leukemia homeobox 3 [Source:HGNC Symbol;Acc:8634]
C4-black	ENSSSCG00000005610	SLC2A8	0.0520008	0.781152	-0.141568	0.447455	-0.132462	0.477487	-0.266105	0.147907	0.0137296	0.941563	11.3645	0.808832	10.5556	-9.74681	Uncharacterized protein [Source:UniProtKB/TrEMBL;Acc:F1RS19]
C4-black	ENSSSCG00000005611	ZNF79	0.459379	0.0093296	-0.490857	0.00505089	-0.462385	0.00881983	0.768164	4.53e-07	0.616027	0.000224735	34.76	9.28111	25.4788	-16.1977	zinc finger protein 79 [Source:HGNC Symbol;Acc:13153]
C2-darkturquoise	ENSSSCG00000005638	LCN2	0.307068	0.0928999	-0.494571	0.00468035	-0.346063	0.0565185	0.209611	0.257746	0.339367	0.0618002	6.90422	0.498799	6.40542	-5.90662	Sus scrofa lipocalin 2 (LCN2), mRNA. [Source:RefSeq mRNA;Acc:NM_001244410]
C4-black	ENSSSCG00000005644	SWI5	-0.500396	0.00414609	0.317636	0.0816375	0.331336	0.0686356	-0.522777	0.00255069	-0.546671	0.00146255	13.9471	2.84117	11.1059	-8.2647	SWI5 recombination repair homolog (yeast) [Source:HGNC Symbol;Acc:31412]
C4-black	ENSSSCG00000005649	URM1	-0.210261	0.25624	0.185124	0.318753	0.216692	0.241644	-0.357848	0.0480933	-0.253283	0.16919	13.9384	1.29554	12.6429	-11.3473	ubiquitin related modifier 1 [Source:HGNC Symbol;Acc:28378]
C4-black	ENSSSCG00000005663	CCBL1	-0.254584	0.166937	0.374955	0.0376741	0.149628	0.421745	-0.274954	0.134395	-0.291955	0.111008	5.4028	0.919679	4.48312	-3.56344	cysteine conjugate-beta lyase, cytoplasmic [Source:HGNC Symbol;Acc:1564]
C2-darkturquoise	ENSSSCG00000005666	DOLK	0.193912	0.295907	-0.352309	0.0519195	-0.184612	0.320118	0.107067	0.566457	0.199153	0.28279	4.44375	0.215709	4.22804	-4.01233	dolichol kinase [Source:HGNC Symbol;Acc:23406]
C4-black	ENSSSCG00000005670	DOLPP1	-0.330465	0.0694106	0.309353	0.0903696	0.262932	0.152983	-0.595456	0.000409539	-0.370008	0.0404798	23.3863	4.64997	18.7364	-14.0864	dolichyldiphosphatase 1 [Source:HGNC Symbol;Acc:29565]
C4-black	ENSSSCG00000005771		-0.0783846	0.675115	0.0294624	0.874983	0.264052	0.151177	-0.39486	0.0279245	-0.190475	0.304717	10.9716	1.74847	9.22313	-7.47466	Uncharacterized protein [Source:UniProtKB/TrEMBL;Acc:F1RZX9]
C4-black	ENSSSCG00000005777	TXNL4A	-0.264191	0.150955	0.291294	0.111856	0.303978	0.0964057	-0.557358	0.00112511	-0.357674	0.0482099	26.2859	3.4328	22.8531	-19.4203	thioredoxin-like 4A [Source:HGNC Symbol;Acc:30551]
C1-lightcyan	ENSSSCG00000005830		0.611169	0.000259921	-0.486072	0.00556518	-0.491995	0.0049348	0.336995	0.0637605	0.60073	0.000352498	14.5409	1.59451	12.9464	-11.3518	Uncharacterized protein [Source:UniProtKB/TrEMBL;Acc:F1RWM9]
C4-black	ENSSSCG00000005890	ZNF7	0.139639	0.453731	-0.164814	0.37561	-0.316908	0.0823778	0.518415	0.00281124	0.316491	0.0828042	12.0719	2.09739	9.97456	-7.87716	zinc finger protein 7 [Source:HGNC Symbol;Acc:13139]
C1-lightcyan	ENSSSCG00000005970	SQLE	-0.504478	0.00380367	0.407893	0.0227379	0.451184	0.0108477	-0.142208	0.445383	-0.402774	0.0246714	9.11027	1.72369	7.38658	-5.66289	Sus scrofa squalene epoxidase (SQLE), mRNA. [Source:RefSeq mRNA;Acc:NM_001101026]
C1-lightcyan	ENSSSCG00000006024	EBAG9	0.644465	9.12e-05	-0.371033	0.0398856	-0.624694	0.000172325	0.305389	0.0947927	0.509545	0.00341268	16.0175	1.72024	14.2973	-12.577	estrogen receptor binding site associated, antigen, 9 [Source:HGNC Symbol;Acc:3123]
C1-lightcyan	ENSSSCG00000006052	FZD6	0.649475	7.71e-05	-0.568272	0.000852825	-0.582322	0.000588431	0.517461	0.00287121	0.627321	0.000158747	16.0166	1.77774	14.2389	-12.4611	frizzled family receptor 6 [Source:HGNC Symbol;Acc:4044]
C1-lightcyan	ENSSSCG00000006088	SDC2	0.744422	1.58e-06	-0.614269	0.000236945	-0.53862	0.00177204	0.527045	0.00231629	0.708021	8.37e-06	28.1526	3.45897	24.6936	-21.2346	syndecan 2 [Source:HGNC Symbol;Acc:10659]
C4-black	ENSSSCG00000006093	NDUFAF6	0.332518	0.0675942	-0.379214	0.0353858	-0.300843	0.100065	0.545083	0.00151956	0.42506	0.0171409	11.5619	2.74377	8.81812	-6.07434	NADH dehydrogenase (ubiquinone) complex I, assembly factor 6 [Source:HGNC Symbol;Acc:28625]
C4-black	ENSSSCG00000006108		0.0959523	0.60762	-0.176526	0.342136	-0.0788689	0.673218	0.658938	5.56e-05	0.320158	0.0791124	42.581	6.62019	35.9608	-29.3406	Uncharacterized protein [Source:UniProtKB/TrEMBL;Acc:F1RY42]
C4-black	ENSSSCG00000006158	MRPS28	-0.25834	0.160552	0.226817	0.219809	0.316155	0.0831493	-0.534435	0.00195438	-0.398327	0.0264587	15.3434	3.54003	11.8033	-8.26329	mitochondrial ribosomal protein S28 [Source:HGNC Symbol;Acc:14513]
C2-darkturquoise	ENSSSCG00000006161	IL7	0.517663	0.0028584	-0.688454	1.86e-05	-0.41149	0.0214552	0.324614	0.0747972	0.525876	0.00237855	16.6039	1.90712	14.6968	-12.7897	Sus scrofa interleukin 7 (IL7), mRNA. [Source:RefSeq mRNA;Acc:NM_214135]
C4-black	ENSSSCG00000006162	ZC2HC1A	0.458225	0.00953185	-0.504168	0.00382879	-0.303096	0.0974245	0.73262	2.79e-06	0.560159	0.00104883	72.9332	10.7409	62.1922	-51.4513	zinc finger, C2HC-type containing 1A [Source:HGNC Symbol;Acc:24277]
C4-black	ENSSSCG00000006177		0.487137	0.00544698	-0.191836	0.301207	-0.548646	0.00139424	0.331254	0.0687077	0.432565	0.0150824	9.1619	0.820821	8.34108	-7.52026
C4-black	ENSSSCG00000006183	SBSPON	0.437263	0.0139018	-0.482805	0.00594139	-0.42865	0.0161288	0.667973	4.03e-05	0.625848	0.000166237	16.9645	5.07433	11.8902	-6.81585	somatomedin B and thrombospondin, type 1 domain containing [Source:HGNC Symbol;Acc:30362]
C1-lightcyan	ENSSSCG00000006219	MTFR1	0.695557	1.4e-05	-0.655228	6.33e-05	-0.639209	0.000108476	0.327933	0.0717033	0.63207	0.000136606	17.2904	2.91333	14.3771	-11.4638	mitochondrial fission regulator 1 [Source:HGNC Symbol;Acc:29510]
C2-darkturquoise	ENSSSCG00000006235	TOX	0.572558	0.000762884	-0.63261	0.00013427	-0.584492	0.000554812	0.601394	0.000345839	0.580897	0.000611468	19.4253	1.72766	17.6977	-15.97	thymocyte selection-associated high mobility group box [Source:HGNC Symbol;Acc:18988]
C4-black	ENSSSCG00000006251		0.483466	0.00586362	-0.198591	0.284177	-0.488127	0.00533914	0.624579	0.000172939	0.569308	0.000830273	31.1298	6.39537	24.7345	-18.3391	Uncharacterized protein [Source:UniProtKB/TrEMBL;Acc:F1RT52]
C1-lightcyan	ENSSSCG00000006260		0.543073	0.00159451	-0.262987	0.152894	-0.565245	0.00092182	0.237079	0.199087	0.501155	0.00408044	11.2896	1.02137	10.2682	-9.24688	Uncharacterized protein [Source:UniProtKB/TrEMBL;Acc:F1RSG9]
C4-black	ENSSSCG00000006263	ATP6V1H	-0.275459	0.133652	0.311872	0.0876428	0.33583	0.0647418	-0.578935	0.000644472	-0.469779	0.00766488	23.4867	2.8216	20.6651	-17.8435	ATPase, H+ transporting, lysosomal 50/57kDa, V1 subunit H [Source:HGNC Symbol;Acc:18303]
C1-lightcyan	ENSSSCG00000006303		0.485299	0.00565226	-0.346948	0.0558481	-0.273292	0.13686	0.155621	0.403175	0.356369	0.0490928	6.95501	0.511316	6.44369	-5.93238	Uncharacterized protein [Source:UniProtKB/TrEMBL;Acc:F1RPU9]
C4-black	ENSSSCG00000006319	POGK	0.647056	8.36e-05	-0.619357	0.00020312	-0.549211	0.00137521	0.792084	1.1e-07	0.713652	6.57e-06	38.2041	11.7254	26.4787	-14.7534	pogo transposable element with KRAB domain [Source:HGNC Symbol;Acc:18800]
C2-darkturquoise	ENSSSCG00000006376		-0.248273	0.178072	0.458255	0.00952659	0.361677	0.0455825	-0.265648	0.148632	-0.351168	0.0527366	3.45237	0.327751	3.12462	-2.79687	Uncharacterized protein [Source:UniProtKB/TrEMBL;Acc:F1S172]
C1-lightcyan	ENSSSCG00000006385	NCSTN	-0.640149	0.000105185	0.318307	0.0809598	0.429411	0.0159209	-0.182784	0.325016	-0.512427	0.00320616	8.64256	1.90851	6.73405	-4.82554	nicastrin [Source:HGNC Symbol;Acc:17091]
C2-darkturquoise	ENSSSCG00000006397	FCRL6	0.336498	0.0641777	-0.664515	4.56e-05	-0.292387	0.110456	0.291937	0.11103	0.424777	0.0172231	17.7164	1.42558	16.2908	-14.8652	Fc receptor-like 6 [Source:HGNC Symbol;Acc:31910]
C2-darkturquoise	ENSSSCG00000006452	CD1D	-0.625679	0.000167118	0.764255	5.62e-07	0.522088	0.00259044	-0.775813	2.94e-07	-0.795983	8.63e-08	46.9434	3.39542	43.548	-40.1526	Sus scrofa CD1d molecule (CD1D), mRNA. [Source:RefSeq mRNA;Acc:NM_001102680]
C1-lightcyan	ENSSSCG00000006457	FCRL3	0.681212	2.46e-05	-0.567123	0.000878462	-0.500792	0.00411175	0.549657	0.00136039	0.72192	4.56e-06	24.1192	2.61947	21.4997	-18.8803	Fc receptor-like 3 [Source:HGNC Symbol;Acc:18506]
C2-darkturquoise	ENSSSCG00000006458	FCRL4	0.634763	0.000125309	-0.677537	2.83e-05	-0.517021	0.00289921	0.428051	0.0162943	0.677715	2.81e-05	24.5798	2.05107	22.5288	-20.4777	Fc receptor-like 4 [Source:HGNC Symbol;Acc:18507]
C4-black	ENSSSCG00000006461	ARHGEF11	0.149942	0.420762	-0.300533	0.100432	-0.474475	0.00700031	0.630336	0.000144347	0.412525	0.0210972	36.7032	5.49198	31.2112	-25.7192	Rho guanine nucleotide exchange factor (GEF) 11 [Source:HGNC Symbol;Acc:14580]
C4-black	ENSSSCG00000006466	SH2D2A	-0.293176	0.109453	0.169766	0.36123	0.180345	0.331625	-0.388068	0.030988	-0.24912	0.176547	12.4115	1.53491	10.8766	-9.34169	SH2 domain containing 2A [Source:HGNC Symbol;Acc:10821]
C1-lightcyan	ENSSSCG00000006495	SEMA4A	-0.723168	4.31e-06	0.658127	5.72e-05	0.509807	0.00339344	-0.354163	0.0506128	-0.607521	0.000289466	20.6031	2.98717	17.616	-14.6288	sema domain, immunoglobulin domain (Ig), transmembrane domain (TM) and short cytoplasmic domain, (semaphorin) 4A [Source:HGNC Symbol;Acc:10729]
C4-black	ENSSSCG00000006499	LAMTOR2	-0.349577	0.0538934	0.477212	0.00663599	0.395502	0.027648	-0.851818	1.23e-09	-0.563028	0.000975422	83.6352	15.1298	68.5054	-53.3756	late endosomal/lysosomal adaptor, MAPK and MTOR activator 2 [Source:HGNC Symbol;Acc:29796]
C4-black	ENSSSCG00000006544	UBE2Q1	-0.130874	0.482828	0.231116	0.210957	0.326534	0.0729952	-0.547082	0.00144811	-0.375881	0.0371666	22.6541	3.96157	18.6926	-14.731	ubiquitin-conjugating enzyme E2Q family member 1 [Source:HGNC Symbol;Acc:15698]
C1-lightcyan	ENSSSCG00000006558	RPS27	-0.521074	0.00264981	0.374391	0.0379857	0.288087	0.116041	-0.179166	0.334848	-0.455108	0.0100967	9.68101	0.977664	8.70335	-7.72569	ribosomal protein S27 [Source:HGNC Symbol;Acc:10416]
C4-black	ENSSSCG00000006560	CREB3L4	0.314784	0.0845681	-0.0663277	0.722955	-0.602122	0.000338676	0.2468	0.180743	0.35918	0.0472076	10.6993	0.830659	9.86866	-9.038	cAMP responsive element binding protein 3-like 4 [Source:HGNC Symbol;Acc:18854]
C4-black	ENSSSCG00000006624	SELENBP1	-0.347506	0.0554287	0.566822	0.000885292	0.40192	0.0250066	-0.607456	0.000290022	-0.55703	0.00113435	21.8784	3.51215	18.3662	-14.8541	selenium binding protein 1 [Source:HGNC Symbol;Acc:10719]
C4-black	ENSSSCG00000006663	OTUD7B	0.298091	0.103362	0.0884462	0.636113	-0.228549	0.216212	0.269375	0.142804	0.253291	0.169177	7.40288	0.687553	6.71533	-6.02778	OTU domain containing 7B [Source:HGNC Symbol;Acc:16683]
C3-skyblue3	ENSSSCG00000006681	TXNIP	0.395114	0.0278147	-0.305894	0.0942204	-0.513602	0.00312506	0.381661	0.0341229	0.437703	0.0137954	6.89126	0.338914	6.55235	-6.21344	Sus scrofa thioredoxin interacting protein (TXNIP), mRNA. [Source:RefSeq mRNA;Acc:NM_001044614]
C1-lightcyan	ENSSSCG00000006752	CSDE1	0.681652	2.42e-05	-0.482464	0.00598192	-0.489646	0.00517709	0.415082	0.0202345	0.544701	0.00153356	19.6783	2.48309	17.1952	-14.7121	cold shock domain containing E1, RNA-binding [Source:HGNC Symbol;Acc:29905]
C4-black	ENSSSCG00000006762	AP4B1	-0.089732	0.631195	0.254635	0.166849	-0.00692765	0.970496	-0.35885	0.0474258	-0.225332	0.222924	6.56472	0.84474	5.71998	-4.87524	adaptor-related protein complex 4, beta 1 subunit [Source:HGNC Symbol;Acc:572]
C4-black	ENSSSCG00000006768	LRIG2	0.521234	0.0026404	-0.48288	0.00593255	-0.564365	0.000942787	0.579333	0.000637657	0.537621	0.00181416	26.5114	3.14671	23.3647	-20.218	leucine-rich repeats and immunoglobulin-like domains 2 [Source:HGNC Symbol;Acc:20889]
C4-black	ENSSSCG00000006779	ST7L	0.380689	0.0346202	-0.247556	0.179369	-0.31298	0.0864622	0.404931	0.0238406	0.403838	0.0242588	11.3653	1.55964	9.80567	-8.24603	suppression of tumorigenicity 7 like [Source:HGNC Symbol;Acc:18441]
C4-black	ENSSSCG00000006780	WNT2B	0.138869	0.45625	0.0484056	0.795954	-0.102928	0.581636	0.433667	0.0147981	0.164403	0.376817	11.1862	2.4697	8.71649	-6.24679	wingless-type MMTV integration site family, member 2B [Source:HGNC Symbol;Acc:12781]
C4-black	ENSSSCG00000006796	CHI3L2	-0.445973	0.0119171	0.350133	0.0534868	0.441499	0.0129046	-0.389967	0.0301053	-0.524896	0.0024319	8.56997	1.11581	7.45416	-6.33834	chitinase 3-like 2 [Source:HGNC Symbol;Acc:1933]
C4-black	ENSSSCG00000006800	CD53	-0.30638	0.0936722	0.584216	0.000558993	0.268048	0.14486	-0.555379	0.00118188	-0.464331	0.00850243	46.2274	6.04045	40.1869	-34.1464	CD53 molecule [Source:HGNC Symbol;Acc:1686]
C2-darkturquoise	ENSSSCG00000006813		-0.477159	0.00664279	0.612483	0.000249953	0.214428	0.246719	-0.300786	0.100132	-0.542873	0.00160214	9.71676	1.00565	8.71111	-7.70546	Uncharacterized protein [Source:UniProtKB/TrEMBL;Acc:F1S614]
C3-skyblue3	ENSSSCG00000006861	EXTL2	-0.504791	0.00377844	0.347941	0.0551036	0.683222	2.28e-05	-0.184053	0.32161	-0.419184	0.0189111	12.8334	1.13574	11.6977	-10.5619	exostosin-like glycosyltransferase 2 [Source:HGNC Symbol;Acc:3516]
C2-darkturquoise	ENSSSCG00000006873	FRRS1	-0.36753	0.0419473	0.507039	0.00360147	0.358046	0.047961	-0.170311	0.359667	-0.399353	0.0260371	8.16938	0.518143	7.65124	-7.1331	ferric-chelate reductase 1 [Source:HGNC Symbol;Acc:27622]
C4-black	ENSSSCG00000006879		0.419535	0.0188012	-0.614494	0.000235346	-0.195795	0.291149	0.595579	0.000408119	0.513465	0.00313442	28.5962	4.21982	24.3763	-20.1565	Uncharacterized protein [Source:UniProtKB/TrEMBL;Acc:F1S549]
C4-black	ENSSSCG00000006901		0.530476	0.00214164	-0.481021	0.00615584	-0.466147	0.00821507	0.422839	0.0177932	0.476403	0.00674185	18.9912	1.954	17.0372	-15.0832	Uncharacterized protein [Source:UniProtKB/TrEMBL;Acc:F1S4G1]
C1-lightcyan	ENSSSCG00000006903	RPAP2	0.789442	1.3e-07	-0.698632	1.24e-05	-0.700433	1.15e-05	0.486143	0.00555723	0.828053	9.01e-09	23.969	3.67047	20.2986	-16.6281	RNA polymerase II associated protein 2 [Source:HGNC Symbol;Acc:25791]
C4-black	ENSSSCG00000006911	TGFBR3	-0.217272	0.240357	-0.0940905	0.614638	0.0629773	0.736443	0.338145	0.0628043	-0.000797914	0.996601	9.28986	1.02143	8.26843	-7.247	transforming growth factor, beta receptor III [Source:HGNC Symbol;Acc:11774]
C1-lightcyan	ENSSSCG00000006912	HFM1	-0.580587	0.000616581	0.606343	0.000299625	0.594065	0.000425879	-0.159576	0.391177	-0.557569	0.00111918	10.8764	1.14871	9.72774	-8.57903	HFM1, ATP-dependent DNA helicase homolog (S. cerevisiae) [Source:HGNC Symbol;Acc:20193]
C4-black	ENSSSCG00000006926	GTF2B	-0.142452	0.444596	0.484317	0.00576471	0.316478	0.0828176	-0.578676	0.00064895	-0.363731	0.0442789	46.6322	6.07762	40.5546	-34.477	general transcription factor IIB [Source:HGNC Symbol;Acc:4648]
C4-black	ENSSSCG00000006935	CLCA2	0.411793	0.02135	-0.380462	0.0347371	-0.423194	0.0176875	0.468607	0.00783899	0.5791	0.000641636	11.2797	2.06158	9.21815	-7.15657	chloride channel accessory 2 [Source:HGNC Symbol;Acc:2016]
C4-black	ENSSSCG00000006936	ODF2L	0.297175	0.104478	-0.286536	0.118105	-0.188019	0.311111	0.483967	0.00580517	0.478572	0.00646106	18.3594	2.33873	16.0206	-13.6819	outer dense fiber of sperm tails 2-like [Source:HGNC Symbol;Acc:29225]
C4-black	ENSSSCG00000007056	PLCB1	0.179277	0.334545	0.0907785	0.627203	-0.325971	0.0735198	0.167636	0.367373	0.135579	0.46709	10.8012	0.921938	9.87923	-8.95729	Uncharacterized protein [Source:UniProtKB/TrEMBL;Acc:F1SBL1]
C4-black	ENSSSCG00000007064	MKKS	-0.560262	0.00104609	0.554483	0.00120839	0.516152	0.00295522	-0.677706	2.81e-05	-0.714141	6.43e-06	29.2209	6.16948	23.0514	-16.882	McKusick-Kaufman syndrome [Source:HGNC Symbol;Acc:7108]
C4-black	ENSSSCG00000007088	SNX5	-0.323667	0.0756987	0.57743	0.000670859	0.340321	0.0610246	-0.717225	5.62e-06	-0.538792	0.0017649	38.6434	8.05489	30.5885	-22.5336	sorting nexin 5 [Source:HGNC Symbol;Acc:14969]
C1-lightcyan	ENSSSCG00000007115	THBD	0.619263	0.000203708	-0.331833	0.068196	-0.596394	0.000398834	0.253306	0.169151	0.462322	0.0088302	8.99223	1.3962	7.59602	-6.19982	thrombomodulin [Source:HGNC Symbol;Acc:11784]
C3-skyblue3	ENSSSCG00000007132		0.489645	0.00517718	-0.170182	0.360037	-0.641181	0.000101676	0.401149	0.0253126	0.415241	0.0201816	15.4043	1.03264	14.3717	-13.3391	Uncharacterized protein [Source:UniProtKB/TrEMBL;Acc:F1SAS3]
C4-black	ENSSSCG00000007143	MAVS	-0.351911	0.0522037	0.44513	0.0120981	0.120805	0.517406	-0.419861	0.0186998	-0.480812	0.00618145	9.06665	1.49345	7.5732	-6.07975	mitochondrial antiviral signaling protein [Source:HGNC Symbol;Acc:29233]
C1-lightcyan	ENSSSCG00000007151	CDC25B	-0.715307	6.12e-06	0.544083	0.00155646	0.527683	0.00228289	-0.234282	0.204597	-0.605491	0.000307176	29.1808	2.95539	26.2254	-23.27	Sus scrofa cell division cycle 25 homolog B (S. pombe) (CDC25B), mRNA. [Source:RefSeq mRNA;Acc:NM_001171754]
C1-lightcyan	ENSSSCG00000007157	NABC1	-0.791096	1.18e-07	0.665297	4.44e-05	0.650692	7.39e-05	-0.296481	0.105328	-0.67212	3.46e-05	22.7667	4.31986	18.4468	-14.127	Uncharacterized protein [Source:UniProtKB/TrEMBL;Acc:F1S8B3]
C4-black	ENSSSCG00000007251	COMMD7	0.349331	0.054074	-0.434814	0.0145071	-0.297478	0.104108	0.542014	0.00163524	0.476886	0.00667842	19.941	4.36116	15.5798	-11.2187	COMM domain containing 7 [Source:HGNC Symbol;Acc:16223]
C4-black	ENSSSCG00000007252	DNMT3B	0.431973	0.0152369	-0.461291	0.00900249	-0.45014	0.0110552	0.712296	6.97e-06	0.567647	0.000866673	41.7829	8.89537	32.8875	-23.9922	DNA (cytosine-5-)-methyltransferase 3 beta [Source:HGNC Symbol;Acc:2979]
C4-black	ENSSSCG00000007270		0.154098	0.40785	0.0487357	0.794592	-0.316693	0.0825981	0.236711	0.199807	0.19485	0.293532	4.84913	0.509392	4.33973	-3.83034	Uncharacterized protein [Source:UniProtKB/TrEMBL;Acc:F1S4Z4]
C4-black	ENSSSCG00000007372	FITM2	0.222023	0.229974	-0.340836	0.0606095	-0.0924793	0.620737	0.495244	0.00461572	0.303382	0.0970941	15.8581	2.21702	13.6411	-11.424	Sus scrofa fat storage-inducing transmembrane protein 2 (FITM2), mRNA. [Source:RefSeq mRNA;Acc:NM_001128460]
C4-black	ENSSSCG00000007410	CH242-15E11.1	-0.348942	0.0543603	0.137048	0.462233	0.507919	0.00353421	-0.585633	0.000537819	-0.44781	0.0115304	18.6038	3.14064	15.4631	-12.3225	Sus scrofa pancreatic trypsin inhibitor (PTI), mRNA. [Source:RefSeq mRNA;Acc:NM_001190215]
C4-black	ENSSSCG00000007430	NEURL2	0.363655	0.0443272	-0.0751516	0.687831	-0.240151	0.193156	0.26523	0.149295	0.382606	0.033645	4.70547	0.550175	4.1553	-3.60512	neuralized E3 ubiquitin protein ligase 2 [Source:HGNC Symbol;Acc:16156]
C4-black	ENSSSCG00000007487	PFDN4	-0.0688761	0.712751	0.182348	0.326193	0.343908	0.0581777	-0.362911	0.0447957	-0.236046	0.20111	8.62755	1.52356	7.10399	-5.58043	Sus scrofa prefoldin subunit 4 (PFDN4), mRNA. [Source:RefSeq mRNA;Acc:NM_001123160]
C2-darkturquoise	ENSSSCG00000007492	C17H20ORF108	0.445353	0.0120501	-0.676283	2.96e-05	-0.315762	0.083554	0.44694	0.0117121	0.574116	0.000732312	18.4706	1.77792	16.6927	-14.9147	Sus scrofa chromosome 20 open reading frame 108 ortholog (C17H20orf108), mRNA. [Source:RefSeq mRNA;Acc:NM_001113701]
C4-black	ENSSSCG00000007509	TMEPAI	-0.406356	0.0233048	0.347979	0.0550748	0.617406	0.000215545	-0.586199	0.000529567	-0.569865	0.000818351	16.327	3.28063	13.0464	-9.76578	Sus scrofa prostate transmembrane protein, androgen induced 1 (PMEPA1), mRNA. [Source:RefSeq mRNA;Acc:NM_001123203]
C4-black	ENSSSCG00000007512	PPP4R1L	0.152541	0.412662	-0.151159	0.416956	-0.288335	0.115713	0.654749	6.43e-05	0.352814	0.0515613	38.5294	5.76645	32.763	-26.9965	Protein phosphatase 4, regulatory subunit 1-like; Uncharacterized protein [Source:UniProtKB/TrEMBL;Acc:A5GFN0]
C2-darkturquoise	ENSSSCG00000007513	RAB22A	-0.641235	0.000101497	0.706491	8.93e-06	0.695421	1.41e-05	-0.613768	0.000240534	-0.756021	8.73e-07	29.243	2.26008	26.9829	-24.7229	Sus scrofa RAB22A, member RAS oncogene family (RAB22A), mRNA. [Source:RefSeq mRNA;Acc:NM_001123174]
C1-lightcyan	ENSSSCG00000007517	NPEPL1	-0.849362	1.53e-09	0.788518	1.38e-07	0.640567	0.000103751	-0.583667	0.000567386	-0.886676	3.17e-11	57.0559	6.94322	50.1126	-43.1694	Sus scrofa aminopeptidase-like 1 (NPEPL1), mRNA. [Source:RefSeq mRNA;Acc:NM_001123148]
C4-black	ENSSSCG00000007527	EDN3	-0.29678	0.104962	0.350608	0.0531415	0.210817	0.254956	-0.360651	0.0462449	-0.398257	0.0264875	6.50512	0.72139	5.78373	-5.06234	Sus scrofa endothelin 3 (EDN3), mRNA. [Source:RefSeq mRNA;Acc:NM_001098582]
C4-black	ENSSSCG00000007530	PPP1R3D	0.60872	0.000279442	-0.647496	8.24e-05	-0.488492	0.0052998	0.657527	5.84e-05	0.701884	1.08e-05	71.3561	7.39055	63.9655	-56.575	protein phosphatase 1, regulatory subunit 3D [Source:HGNC Symbol;Acc:9294]
C4-black	ENSSSCG00000007531	FAM217B	0.487403	0.00541786	-0.576571	0.000686334	-0.425186	0.0171046	0.615988	0.000224998	0.541652	0.0016494	33.913	5.6218	28.2912	-22.6694	family with sequence similarity 217, member B [Source:HGNC Symbol;Acc:16170]
C1-lightcyan	ENSSSCG00000007586		-0.651559	7.18e-05	0.565577	0.000914019	0.495063	0.00463306	-0.397012	0.0270071	-0.614198	0.000237447	25.3294	2.09464	23.2347	-21.1401	Sus scrofa fascin homolog 1, actin-bundling protein (Strongylocentrotus purpuratus) (FSCN1), mRNA. [Source:RefSeq mRNA;Acc:NM_001146300]
C4-black	ENSSSCG00000007609	ARPC1A	-0.0289926	0.876961	0.243843	0.186193	0.0860219	0.645429	-0.603645	0.00032409	-0.281412	0.125121	25.6129	4.18308	21.4298	-17.2467	actin related protein 2/3 complex, subunit 1A, 41kDa [Source:HGNC Symbol;Acc:703]
C4-black	ENSSSCG00000007625	ARPC1B	-0.428402	0.016197	0.383442	0.0332266	0.402132	0.0249232	-0.745196	1.52e-06	-0.574502	0.000724906	103.762	10.5152	93.2468	-82.7316	actin related protein 2/3 complex, subunit 1B, 41kDa [Source:HGNC Symbol;Acc:704]
C2-darkturquoise	ENSSSCG00000007656	PVRIG	-0.79663	8.28e-08	0.885655	3.58e-11	0.547994	0.0014165	-0.739345	2.02e-06	-0.859984	5.69e-10	76.4242	6.42926	69.9949	-63.5656	poliovirus receptor related immunoglobulin domain containing [Source:HGNC Symbol;Acc:32190]
C3-skyblue3	ENSSSCG00000007700	HIP1	0.423361	0.0176381	-0.248359	0.177917	-0.555118	0.00118955	0.0974911	0.601847	0.30432	0.0960134	7.38903	0.832011	6.55702	-5.72501	huntingtin interacting protein 1 [Source:HGNC Symbol;Acc:4913]
C1-lightcyan	ENSSSCG00000007719	CLIP2	-0.620515	0.000196053	0.44267	0.0126398	0.551583	0.00129785	-0.53132	0.00210045	-0.660441	5.27e-05	16.865	1.68662	15.1784	-13.4918	CAP-GLY domain containing linker protein 2 [Source:HGNC Symbol;Acc:2586]
C4-black	ENSSSCG00000007721	GTF2I	0.32946	0.0703139	-0.302663	0.0979282	-0.348832	0.054442	0.677988	2.78e-05	0.432784	0.0150255	33.0303	7.64945	25.3809	-17.7314	general transcription factor IIi [Source:HGNC Symbol;Acc:4659]
C4-black	ENSSSCG00000007722	NCF1	-0.263425	0.152187	0.344203	0.0579484	0.190463	0.304747	-0.403455	0.0244065	-0.260556	0.156867	18.1743	2.75173	15.4226	-12.6708	neutrophil cytosolic factor 1 [Source:HGNC Symbol;Acc:7660]
C4-black	ENSSSCG00000007735		0.307236	0.0927118	-0.438587	0.0135834	-0.130401	0.484427	0.693001	1.55e-05	0.473185	0.00717775	40.9646	6.1493	34.8153	-28.666	Uncharacterized protein [Source:UniProtKB/TrEMBL;Acc:F1RJI2]
C3-skyblue3	ENSSSCG00000007737	TPST1	0.66526	4.44e-05	-0.696493	1.35e-05	-0.706387	8.97e-06	0.384289	0.0328072	0.701738	1.09e-05	30.0481	1.82054	28.2276	-26.407	tyrosylprotein sulfotransferase 1 [Source:HGNC Symbol;Acc:12020]
C4-black	ENSSSCG00000007746		0.31189	0.0876232	-0.345179	0.0571951	-0.376636	0.0367573	0.34364	0.0583872	0.380571	0.0346808	7.43903	0.878792	6.56023	-5.68144	Uncharacterized protein [Source:UniProtKB/TrEMBL;Acc:F1RIU3]
C2-darkturquoise	ENSSSCG00000007760	PRSS8	0.282888	0.123069	-0.549932	0.00135129	-0.399479	0.0259859	0.286724	0.117853	0.397802	0.0266766	8.31136	0.829259	7.48211	-6.65285	protease, serine, 8 [Source:HGNC Symbol;Acc:9491]
C4-black	ENSSSCG00000007767	ZNF668	-0.320348	0.0789247	0.315833	0.083481	0.251624	0.172095	-0.694763	1.45e-05	-0.520063	0.0027102	29.9798	5.00539	24.9744	-19.969	zinc finger protein 668 [Source:HGNC Symbol;Acc:25821]
C1-lightcyan	ENSSSCG00000007811	LAT	-0.679441	2.63e-05	0.352361	0.0518824	0.735768	2.4e-06	-0.327188	0.0723894	-0.575781	0.000700837	20.8884	2.02339	18.865	-16.8416	linker for activation of T cells [Source:HGNC Symbol;Acc:18874]
C4-black	ENSSSCG00000007818	KDM8	-0.388667	0.030707	0.37578	0.037222	0.38156	0.0341743	-0.80075	6.33e-08	-0.582318	0.000588486	58.0959	10.5424	47.5536	-37.0112	lysine (K)-specific demethylase 8 [Source:HGNC Symbol;Acc:25840]
C4-black	ENSSSCG00000007853	LYRM1	-0.555151	0.00118857	0.618488	0.000208574	0.533879	0.00197976	-0.755939	8.76e-07	-0.728063	3.45e-06	72.9047	11.6721	61.2327	-49.5606	LYR motif containing 1 [Source:HGNC Symbol;Acc:25074]
C4-black	ENSSSCG00000007873		0.284782	0.120472	-0.658662	5.61e-05	-0.250434	0.174202	0.642006	9.89e-05	0.536199	0.00187564	24.5825	5.69949	18.883	-13.1835	Uncharacterized protein [Source:UniProtKB/TrEMBL;Acc:F1RLT1]
C4-black	ENSSSCG00000007885	SNX29	0.0522048	0.780314	-0.0281949	0.880322	-0.267839	0.145185	0.473973	0.00706886	0.173242	0.351332	16.5185	1.91088	14.6076	-12.6967	sorting nexin 29 [Source:HGNC Symbol;Acc:30542]
C4-black	ENSSSCG00000007895	ZC3H7A	0.298206	0.103222	-0.0798253	0.669476	-0.36673	0.0424301	0.52509	0.00242123	0.32412	0.0752668	17.5673	3.025	14.5423	-11.5173	zinc finger CCCH-type containing 7A [Source:HGNC Symbol;Acc:30959]
C4-black	ENSSSCG00000007907	USP7	0.260298	0.157292	-0.299062	0.102189	-0.36516	0.0433902	0.598143	0.000379533	0.387466	0.0312721	16.1787	3.37792	12.8008	-9.42288	ubiquitin specific peptidase 7 (herpes virus-associated) [Source:HGNC Symbol;Acc:12630]
C4-black	ENSSSCG00000007947		-0.179913	0.332804	0.161904	0.384212	0.0538093	0.773734	-0.565274	0.00092113	-0.33598	0.0646142	25.5259	3.38595	22.1399	-18.754	Uncharacterized protein [Source:UniProtKB/TrEMBL;Acc:F1RK50]
C1-lightcyan	ENSSSCG00000008010	CHTF18	-0.571325	0.000787851	0.425916	0.016895	0.452302	0.0106291	-0.267228	0.146141	-0.452462	0.0105981	10.209	1.0184	9.19061	-8.17221	CTF18, chromosome transmission fidelity factor 18 homolog (S. cerevisiae) [Source:HGNC Symbol;Acc:18435]
C4-black	ENSSSCG00000008046	PGP	-0.308123	0.0917248	0.277422	0.130793	0.201858	0.276168	-0.614429	0.000235806	-0.43841	0.0136256	31.7429	4.22466	27.5183	-23.2936	phosphoglycolate phosphatase [Source:HGNC Symbol;Acc:8909]
C4-black	ENSSSCG00000008094	CHCHD5	-0.331824	0.068204	0.329818	0.0699908	0.271257	0.139925	-0.655894	6.18e-05	-0.476165	0.00677332	44.0143	7.36262	36.6516	-29.289	coiled-coil-helix-coiled-coil-helix domain containing 5 [Source:HGNC Symbol;Acc:17840]
C4-black	ENSSSCG00000008096	ZC3H6	0.673301	3.31e-05	-0.506348	0.00365512	-0.486228	0.00554774	0.832062	6.58e-09	0.730943	3.02e-06	88.6876	14.6383	74.0492	-59.4109	zinc finger CCCH-type containing 6 [Source:HGNC Symbol;Acc:24762]
C4-black	ENSSSCG00000008132	STARD7	-0.146075	0.432977	0.453207	0.0104549	0.0408851	0.827137	-0.29013	0.113361	-0.308867	0.0909033	5.70041	0.760444	4.93996	-4.17952	StAR-related lipid transfer (START) domain containing 7 [Source:HGNC Symbol;Acc:18063]
C4-black	ENSSSCG00000008163	IL1R2	0.223405	0.227013	-0.359618	0.0469193	-0.234503	0.204157	0.393323	0.0285951	0.27389	0.13597	7.80037	0.847967	6.95241	-6.10444	Uncharacterized protein [Source:UniProtKB/TrEMBL;Acc:F1STG6]
C3-skyblue3	ENSSSCG00000008190	INPP4A	0.708679	8.14e-06	-0.633841	0.000129079	-0.883228	4.78e-11	0.592733	0.000442056	0.767535	4.69e-07	34.664	4.15839	30.5056	-26.3472	inositol polyphosphate-4-phosphatase, type I, 107kDa [Source:HGNC Symbol;Acc:6074]
C3-skyblue3	ENSSSCG00000008199		-0.411747	0.0213658	0.0781219	0.676145	0.587859	0.000506002	-0.27247	0.138093	-0.34886	0.0544211	8.8421	0.607817	8.23428	-7.62646	Uncharacterized protein [Source:UniProtKB/TrEMBL;Acc:F1STC9]
C4-black	ENSSSCG00000008200	ANKRD23	0.283969	0.121583	-0.102335	0.583826	-0.383863	0.0330179	0.334781	0.0656343	0.351971	0.0521606	7.06885	1.29354	5.7753	-4.48176	ankyrin repeat domain 23 [Source:HGNC Symbol;Acc:24470]
C2-darkturquoise	ENSSSCG00000008203	IGKC	0.361588	0.0456395	-0.64426	9.18e-05	-0.122787	0.510505	0.356873	0.0487502	0.449137	0.0112577	11.9261	1.63499	10.2911	-8.65614	immunoglobulin kappa constant [Source:HGNC Symbol;Acc:5716]
C4-black	ENSSSCG00000008208	EIF2AK3	0.464344	0.00850035	-0.188896	0.308818	-0.418894	0.0190022	0.61288	0.000247007	0.519371	0.00275224	22.0556	4.01331	18.0423	-14.029	eukaryotic translation initiation factor 2-alpha kinase 3 [Source:HGNC Symbol;Acc:3255]
C4-black	ENSSSCG00000008218		-0.0879749	0.63792	0.192709	0.298971	0.321477	0.0778152	-0.585661	0.000537408	-0.244236	0.185463	24.4464	4.47623	19.9702	-15.494
C4-black	ENSSSCG00000008228	GNLY	-0.243678	0.1865	0.52009	0.00270858	0.0867563	0.642601	-0.623123	0.000180928	-0.425913	0.0168958	27.8021	4.72751	23.0746	-18.3471	granulysin [Source:HGNC Symbol;Acc:4414]
C4-black	ENSSSCG00000008242	KCMF1	-0.00942918	0.959849	0.219542	0.235357	0.181259	0.329138	-0.508672	0.00347745	-0.153991	0.40818	11.0099	2.23169	8.77816	-6.54647	potassium channel modulatory factor 1 [Source:HGNC Symbol;Acc:20589]
C4-black	ENSSSCG00000008270		0.1598	0.390503	-0.165207	0.374456	-0.178416	0.336909	-0.39163	0.0293489	0.0334249	0.858327	11.3068	1.6972	9.60962	-7.91242	Uncharacterized protein [Source:UniProtKB/TrEMBL;Acc:F1SLH8]
C4-black	ENSSSCG00000008273		-0.659148	5.52e-05	0.572587	0.000762302	0.498487	0.00431502	-0.710427	7.55e-06	-0.737789	2.18e-06	41.5217	7.5604	33.9613	-26.4009
C4-black	ENSSSCG00000008274	DCTN1	-0.496566	0.00449109	0.367625	0.0418901	0.560737	0.00103366	-0.409827	0.0220405	-0.546178	0.00148003	12.0213	1.4996	10.5217	-9.02211	dynactin 1 [Source:HGNC Symbol;Acc:2711]
C4-black	ENSSSCG00000008304	PRADC1	-0.325785	0.0736945	0.24409	0.185734	0.295981	0.105945	-0.556899	0.00113804	-0.508407	0.00349732	14.4906	3.68501	10.8056	-7.12062	protease-associated domain containing 1 [Source:HGNC Symbol;Acc:16047]
C4-black	ENSSSCG00000008360	CEP68	0.449298	0.0112249	-0.505469	0.00372431	-0.410981	0.021633	0.87365	1.41e-10	0.610357	0.000266252	101.551	17.1449	84.406	-67.2611	centrosomal protein 68kDa [Source:HGNC Symbol;Acc:29076]
C4-black	ENSSSCG00000008376	COMMD1	0.0947808	0.612032	-0.166202	0.371545	0.0233663	0.900707	-0.207633	0.262368	0.012754	0.94571	6.51269	0.592967	5.91972	-5.32676	copper metabolism (Murr1) domain containing 1 [Source:HGNC Symbol;Acc:23024]
C3-skyblue3	ENSSSCG00000008395	VRK2	-0.49336	0.00479852	0.281169	0.12546	0.484936	0.0056936	-0.415518	0.0200901	-0.561685	0.0010092	7.63505	0.409551	7.2255	-6.81594	vaccinia related kinase 2 [Source:HGNC Symbol;Acc:12719]
C3-skyblue3	ENSSSCG00000008400	CCDC104	-0.628145	0.00015469	0.547012	0.00145054	0.780186	2.28e-07	-0.585499	0.000539796	-0.67736	2.85e-05	22.6072	2.44814	20.159	-17.7109	coiled-coil domain containing 104 [Source:HGNC Symbol;Acc:30540]
C4-black	ENSSSCG00000008414	ERLEC1	0.555644	0.00117413	-0.396872	0.027066	-0.355592	0.049624	0.494439	0.00469312	0.584332	0.000557223	20.4248	2.58177	17.843	-15.2612	endoplasmic reticulum lectin 1 [Source:HGNC Symbol;Acc:25222]
C1-lightcyan	ENSSSCG00000008422		-0.503555	0.0038789	0.515945	0.00296871	0.333044	0.067135	-0.198625	0.284093	-0.526453	0.00234767	6.12923	0.502326	5.62691	-5.12458	Uncharacterized protein [Source:UniProtKB/TrEMBL;Acc:F1SQI6]
C3-skyblue3	ENSSSCG00000008434	TTC7A	0.410293	0.0218753	-0.485525	0.00562671	-0.627143	0.000159638	0.569982	0.000815878	0.510233	0.00336239	24.0595	0.97812	23.0814	-22.1033	tetratricopeptide repeat domain 7A [Source:HGNC Symbol;Acc:19750]
C4-black	ENSSSCG00000008487	ATL2	0.457537	0.00965418	-0.569652	0.000822894	-0.385584	0.0321745	0.698442	1.25e-05	0.617189	0.000216968	39.2697	7.85043	31.4193	-23.5688	atlastin GTPase 2 [Source:HGNC Symbol;Acc:24047]
C4-black	ENSSSCG00000008495	PRKD3	0.543692	0.00157108	-0.574959	0.000716223	-0.528259	0.00225314	0.831245	7.02e-09	0.663007	4.81e-05	54.7644	14.0418	40.7227	-26.6809	protein kinase D3 [Source:HGNC Symbol;Acc:9408]
C4-black	ENSSSCG00000008554	ABHD1	-0.553339	0.001243	0.563602	0.000961293	0.338029	0.0629003	-0.687845	1.9e-05	-0.602985	0.000330344	35.7918	7.68074	28.1111	-20.4303	abhydrolase domain containing 1 [Source:HGNC Symbol;Acc:17553]
C3-skyblue3	ENSSSCG00000008578	ADCY3	-0.699246	1.21e-05	0.541354	0.00166112	0.771623	3.74e-07	-0.634673	0.000125671	-0.748804	1.27e-06	25.7294	2.83351	22.8959	-20.0624	adenylate cyclase 3 [Source:HGNC Symbol;Acc:234]
C4-black	ENSSSCG00000008587		-0.65967	5.42e-05	0.693893	1.5e-05	0.745624	1.48e-06	-0.812483	2.85e-08	-0.825055	1.13e-08	61.0993	11.499	49.6003	-38.1014	Uncharacterized protein [Source:UniProtKB/TrEMBL;Acc:F2Z5F1]
C2-darkturquoise	ENSSSCG00000008604	WDR35	-0.622532	0.00018426	0.773295	3.4e-07	0.480425	0.00622896	-0.584279	0.000558028	-0.692019	1.62e-05	19.8861	2.92293	16.9631	-14.0402	WD repeat domain 35 [Source:HGNC Symbol;Acc:29250]
C4-black	ENSSSCG00000008614	SMC6	0.624092	0.000175573	-0.485308	0.0056513	-0.520646	0.00267526	0.696942	1.33e-05	0.671975	3.48e-05	49.5804	11.5611	38.0194	-26.4583	structural maintenance of chromosomes 6 [Source:HGNC Symbol;Acc:20466]
C4-black	ENSSSCG00000008623		0.0606139	0.746004	0.0456133	0.807499	-0.00139614	0.994053	0.279465	0.127866	0.0810254	0.664793	5.18721	0.604865	4.58235	-3.97748
C4-black	ENSSSCG00000008642	ASAP2	-0.00322413	0.986266	-0.0346266	0.853288	0.08438	0.651768	0.448776	0.0113314	0.181579	0.32827	16.3836	2.3515	14.0321	-11.6806	ArfGAP with SH3 domain, ankyrin repeat and PH domain 2 [Source:HGNC Symbol;Acc:2721]
C1-lightcyan	ENSSSCG00000008675	LETM1	-0.749424	1.23e-06	0.52047	0.00268575	0.540575	0.0016921	-0.401792	0.0250573	-0.712517	6.9e-06	26.6241	3.07462	23.5494	-20.4748	leucine zipper-EF-hand containing transmembrane protein 1 [Source:HGNC Symbol;Acc:6556]
C4-black	ENSSSCG00000008676		-0.0881835	0.63712	0.382953	0.0334709	0.0834987	0.65518	-0.601394	0.00034584	-0.382276	0.0338113	30.2007	4.60144	25.5992	-20.9978	Uncharacterized protein [Source:UniProtKB/TrEMBL;Acc:F1S9F2]
C3-skyblue3	ENSSSCG00000008723	HTRA3	0.577122	0.000676373	-0.331264	0.0686996	-0.609293	0.000274763	0.185801	0.316956	0.451567	0.0107724	13.6425	0.952433	12.6901	-11.7376	HtrA serine peptidase 3 [Source:HGNC Symbol;Acc:30406]
C1-lightcyan	ENSSSCG00000008787		0.43966	0.0133299	-0.219075	0.236381	-0.37906	0.0354668	0.20752	0.262633	0.360147	0.0465732	5.95625	0.46841	5.48784	-5.01943	Uncharacterized protein [Source:UniProtKB/TrEMBL;Acc:F1S4I8]
C4-black	ENSSSCG00000008792	N4BP2	0.421929	0.0180661	-0.397789	0.0266818	-0.306271	0.0937943	0.903589	3.4e-12	0.611084	0.000260575	120.294	20.1952	100.098	-79.9032	NEDD4 binding protein 2 [Source:HGNC Symbol;Acc:29851]
C1-lightcyan	ENSSSCG00000008857	SC4MOL	-0.433485	0.0148448	0.43741	0.0138662	0.440185	0.0132072	-0.351796	0.0522856	-0.401706	0.0250912	9.20272	1.34728	7.85544	-6.50816	Sus scrofa methylsterol monooxygenase 1 (SC4MOL), mRNA. [Source:RefSeq mRNA;Acc:NM_213752]
C1-lightcyan	ENSSSCG00000008858	KLHL2	0.813487	2.65e-08	-0.534309	0.00196012	-0.691994	1.62e-05	0.595139	0.000413203	0.730449	3.09e-06	50.3203	6.10188	44.2184	-38.1165	kelch-like family member 2 [Source:HGNC Symbol;Acc:6353]
C4-black	ENSSSCG00000008923	STAP1	0.168677	0.364364	-0.147135	0.42961	-0.251746	0.171881	0.171374	0.356631	0.231244	0.210698	4.1026	0.520392	3.5822	-3.06181	signal transducing adaptor family member 1 [Source:HGNC Symbol;Acc:24133]
C4-black	ENSSSCG00000008937	AMBN	-0.446379	0.0118308	0.548348	0.00140439	0.28552	0.119473	-0.656121	6.13e-05	-0.542572	0.00161365	24.8852	4.8907	19.9945	-15.1038	Sus scrofa ameloblastin (enamel matrix protein) (AMBN), mRNA. [Source:RefSeq mRNA;Acc:NM_214037]
C1-lightcyan	ENSSSCG00000008986	2015-09-11	-0.77306	3.44e-07	0.71031	7.59e-06	0.651	7.32e-05	-0.601583	0.000343969	-0.799643	6.81e-08	21.7016	3.82749	17.8742	-14.0467	septin 11 [Source:HGNC Symbol;Acc:25589]
C4-black	ENSSSCG00000009007		0.415191	0.0201984	-0.331727	0.0682895	-0.368585	0.0413175	0.75923	7.37e-07	0.549335	0.00137109	49.2962	9.87611	39.4201	-29.544	Uncharacterized protein [Source:UniProtKB/TrEMBL;Acc:F1RX23]
C4-black	ENSSSCG00000009015		-0.287843	0.116363	0.359659	0.0468928	0.296045	0.105865	-0.40479	0.0238942	-0.443644	0.012423	8.45903	1.06998	7.38906	-6.31908	Uncharacterized protein [Source:UniProtKB/TrEMBL;Acc:F1RSA4]
C4-black	ENSSSCG00000009030	PRMT10	0.237033	0.199178	0.134416	0.470958	-0.182716	0.325199	0.195956	0.290745	0.128265	0.491674	7.63668	0.506717	7.12996	-6.62325	protein arginine methyltransferase 10 (putative) [Source:HGNC Symbol;Acc:25099]
C4-black	ENSSSCG00000009044	ANAPC10	-0.274737	0.134715	0.406752	0.0231577	0.228991	0.215301	-0.588787	0.000493229	-0.433606	0.0148138	16.6146	3.96799	12.6466	-8.67858	anaphase promoting complex subunit 10 [Source:HGNC Symbol;Acc:24077]
C3-skyblue3	ENSSSCG00000009051	IL15	-0.671334	3.56e-05	0.568728	0.000842817	0.849419	1.52e-09	-0.597694	0.000384407	-0.744105	1.6e-06	47.5779	3.8517	43.7262	-39.8745	interleukin 15 [Source:HGNC Symbol;Acc:5977]
C1-lightcyan	ENSSSCG00000009052		0.786964	1.52e-07	-0.488509	0.00529794	-0.586572	0.00052419	0.348552	0.0546489	0.708327	8.26e-06	21.4822	3.76826	17.714	-13.9457	Uncharacterized protein [Source:UniProtKB/TrEMBL;Acc:F1RRF3]
C4-black	ENSSSCG00000009113	METTL14	0.681187	2.46e-05	-0.563353	0.000967386	-0.510008	0.00337876	0.508344	0.00350204	0.648315	8.01e-05	37.1696	3.59562	33.574	-29.9784	methyltransferase like 14 [Source:HGNC Symbol;Acc:29330]
C1-lightcyan	ENSSSCG00000009139	PLA2G12A	-0.604036	0.000320439	0.629366	0.000148847	0.54581	0.00149322	-0.239201	0.194977	-0.627164	0.000159533	12.1041	1.36427	10.7398	-9.37557	phospholipase A2, group XIIA [Source:HGNC Symbol;Acc:18554]
C3-skyblue3	ENSSSCG00000009140	CASP6	-0.596384	0.000398939	0.508679	0.00347696	0.759307	7.34e-07	-0.51192	0.0032417	-0.707176	8.67e-06	22.223	1.72137	20.5016	-18.7803	caspase 6, apoptosis-related cysteine peptidase [Source:HGNC Symbol;Acc:1507]
C1-lightcyan	ENSSSCG00000009151	CYP2U1	-0.542492	0.00161674	0.455317	0.0100579	0.385987	0.0319795	-0.208243	0.260936	-0.513713	0.0031175	7.93344	1.12811	6.80533	-5.67722	cytochrome P450, family 2, subfamily U, polypeptide 1 [Source:HGNC Symbol;Acc:20582]
C2-darkturquoise	ENSSSCG00000009164	CISD2	0.698127	1.26e-05	-0.745144	1.52e-06	-0.46879	0.00781155	0.460197	0.0091885	0.718154	5.4e-06	23.6986	2.45063	21.248	-18.7974	CDGSH iron sulfur domain 2 [Source:HGNC Symbol;Acc:24212]
C2-darkturquoise	ENSSSCG00000009180		-0.505052	0.00375754	0.510355	0.00335353	0.489806	0.00516021	-0.343979	0.0581229	-0.556687	0.00114408	7.95513	0.658035	7.29709	-6.63906
C1-lightcyan	ENSSSCG00000009206	GPRIN3	-0.440178	0.013209	0.438364	0.0136367	0.290133	0.113357	-0.0624619	0.738525	-0.409315	0.0222233	6.96526	0.436922	6.52834	-6.09142	GPRIN family member 3 [Source:HGNC Symbol;Acc:27733]
C4-black	ENSSSCG00000009208	HERC3	-0.0816612	0.662317	0.0889712	0.634103	-0.113848	0.541982	0.431841	0.0152715	0.0965435	0.605399	9.99969	1.7694	8.23029	-6.46089	HECT and RLD domain containing E3 ubiquitin protein ligase 3 [Source:HGNC Symbol;Acc:4876]
C4-black	ENSSSCG00000009209	NAP1L5	-0.327193	0.0723846	0.386827	0.0315759	0.277942	0.130044	-0.564385	0.000942301	-0.450417	0.0109998	9.93565	2.47624	7.45941	-4.98318	nucleosome assembly protein 1-like 5 [Source:HGNC Symbol;Acc:19968]
C4-black	ENSSSCG00000009233	AGPAT9	-0.341022	0.0604597	0.447714	0.0115503	0.215679	0.243907	-0.37783	0.0361168	-0.45683	0.00978133	8.67892	1.4348	7.24413	-5.80933	1-acylglycerol-3-phosphate O-acyltransferase 9 [Source:HGNC Symbol;Acc:28157]
C4-black	ENSSSCG00000009234	FAM175A	0.272443	0.138134	-0.275982	0.132887	-0.355955	0.0493747	0.571434	0.000785629	0.464652	0.00845108	22.9343	3.68052	19.2538	-15.5733	family with sequence similarity 175, member A [Source:HGNC Symbol;Acc:25829]
C1-lightcyan	ENSSSCG00000009276	XPO4	-0.567664	0.000866311	0.299037	0.102219	0.490412	0.00509699	-0.241795	0.190033	-0.419775	0.0187264	14.4234	1.27488	13.1485	-11.8737	exportin 4 [Source:HGNC Symbol;Acc:17796]
C4-black	ENSSSCG00000009330	ALOX5AP	-0.360995	0.0460217	0.41601	0.0199284	0.294883	0.107308	-0.438145	0.013689	-0.488893	0.00525684	13.2227	1.75513	11.4676	-9.71242	Sus scrofa arachidonate 5-lipoxygenase-activating protein (ALOX5AP), mRNA. [Source:RefSeq mRNA;Acc:NM_001164001]
C1-lightcyan	ENSSSCG00000009331	MEDAG	0.5002	0.0041631	-0.237469	0.198327	-0.328154	0.0715012	0.257664	0.161687	0.401282	0.0252596	8.56465	0.949424	7.61523	-6.6658	mesenteric estrogen-dependent adipogenesis [Source:HGNC Symbol;Acc:25926]
C4-black	ENSSSCG00000009335	B3GALTL	0.288265	0.115805	-0.459291	0.009345	-0.405265	0.0237142	0.555477	0.001179	0.46292	0.00873151	12.336	3.52795	8.808	-5.28005	beta 1,3-galactosyltransferase-like [Source:HGNC Symbol;Acc:20207]
C4-black	ENSSSCG00000009337		-0.272516	0.138023	0.210779	0.255044	0.117535	0.52889	0.422306	0.0179526	-0.0674822	0.718326	14.0056	1.71051	12.2951	-10.5846	Uncharacterized protein [Source:UniProtKB/TrEMBL;Acc:F1RSS6]
C4-black	ENSSSCG00000009353		0.357414	0.0483852	-0.388351	0.030855	-0.414346	0.0204797	0.588876	0.00049202	0.379319	0.035331	18.1852	3.77236	14.4128	-10.6405	Uncharacterized protein [Source:UniProtKB/TrEMBL;Acc:F1RSR1]
C4-black	ENSSSCG00000009357	SMAD9	0.385158	0.0323814	-0.311362	0.0881892	-0.263002	0.152871	0.42435	0.0173471	0.348418	0.0547482	6.48458	1.29879	5.18579	-3.887	Sus scrofa SMAD family member 9 (SMAD9), mRNA. [Source:RefSeq mRNA;Acc:NM_001195510]
C4-black	ENSSSCG00000009370	FOXO1	0.165723	0.372943	-0.0505844	0.786975	-0.114886	0.53828	0.599086	0.000369471	0.209836	0.257225	25.4068	5.38113	20.0257	-14.6446	Sus scrofa forkhead box O1 (FOXO1), mRNA. [Source:RefSeq mRNA;Acc:NM_214014]
C1-lightcyan	ENSSSCG00000009379	NEK3	-0.513971	0.00309999	0.534663	0.00194406	0.345432	0.0570008	-0.143676	0.440651	-0.413277	0.0208404	8.35843	0.744477	7.61395	-6.86948	NIMA-related kinase 3 [Source:HGNC Symbol;Acc:7746]
C4-black	ENSSSCG00000009389	TRIM13	0.398062	0.0265685	-0.494326	0.00470401	-0.257573	0.161841	0.670723	3.64e-05	0.495771	0.00456569	25.6876	6.52195	19.1656	-12.6437	E3 ubiquitin-protein ligase TRIM13; Uncharacterized protein [Source:UniProtKB/TrEMBL;Acc:F1RK25]
C4-black	ENSSSCG00000009390	SPRYD7	0.401162	0.0253075	-0.468707	0.00782398	-0.300383	0.10061	0.657825	5.78e-05	0.592544	0.000444398	43.4545	6.90577	36.5487	-29.6429	SPRY domain containing 7 [Source:HGNC Symbol;Acc:14297]
C1-lightcyan	ENSSSCG00000009403	ITM2B	0.643283	9.49e-05	-0.619263	0.000203709	-0.43562	0.0143055	0.45752	0.00965718	0.602409	0.000335881	18.6205	1.59195	17.0285	-15.4366	integral membrane protein 2B [Source:RefSeq peptide;Acc:NP_001035834]
C4-black	ENSSSCG00000009422		0.0819894	0.66104	-0.277827	0.130208	-0.24506	0.183936	0.628907	0.000151022	0.323181	0.076165	27.6827	5.14683	22.5358	-17.389	Uncharacterized protein [Source:UniProtKB/TrEMBL;Acc:F1RJZ1]
C4-black	ENSSSCG00000009429	TNFSF11	0.261267	0.155698	-0.274062	0.135715	-0.20486	0.268936	0.64479	9.02e-05	0.428339	0.0162145	19.0199	4.8042	14.2157	-9.41154	tumor necrosis factor (ligand) superfamily, member 11 [Source:HGNC Symbol;Acc:11926]
C4-black	ENSSSCG00000009436	MTRF1	0.313313	0.0861104	-0.291984	0.110971	-0.130989	0.482443	0.412133	0.0212323	0.356636	0.0489107	8.5189	1.50678	7.01213	-5.50535	mitochondrial translational release factor 1 [Source:HGNC Symbol;Acc:7469]
C4-black	ENSSSCG00000009465		0.154329	0.407139	-0.189887	0.30624	-0.0770512	0.680349	0.603548	0.000325006	0.292251	0.11063	24.4818	4.65769	19.8241	-15.1664	Uncharacterized protein [Source:UniProtKB/TrEMBL;Acc:F1RHF1]
C1-lightcyan	ENSSSCG00000009511	STK24	0.586574	0.000524162	-0.557741	0.0011144	-0.455936	0.00994389	0.280424	0.126508	0.551515	0.0013	8.88917	1.28944	7.59972	-6.31028	serine/threonine kinase 24 [Source:HGNC Symbol;Acc:11403]
C4-black	ENSSSCG00000009513	SLC15A1	-0.223875	0.226011	0.184091	0.321509	0.285015	0.120157	-0.491233	0.00501229	-0.322613	0.0767121	10.3837	2.26391	8.1198	-5.85589	solute carrier family 15 (oligopeptide transporter), member 1 [Source:HGNC Symbol;Acc:10920]
C2-darkturquoise	ENSSSCG00000009551		-0.449855	0.0111125	0.533069	0.00201729	0.236518	0.200185	-0.0567476	0.761724	-0.404281	0.0240884	6.87507	0.668269	6.2068	-5.53853	Uncharacterized protein [Source:UniProtKB/TrEMBL;Acc:F1RLL1]
C4-black	ENSSSCG00000009568	ZMYM5	0.553438	0.00123998	-0.489103	0.00523449	-0.412544	0.0210909	0.638152	0.000112282	0.709924	7.72e-06	19.4549	4.40428	15.0506	-10.6463	zinc finger, MYM-type 5 [Source:HGNC Symbol;Acc:13029]
C4-black	ENSSSCG00000009578	CDK20	0.541215	0.00166661	-0.5607	0.00103461	-0.445594	0.0119982	0.523217	0.00252565	0.646284	8.58e-05	21.5572	4.52031	17.0369	-12.5165	Sus scrofa cyclin-dependent kinase 20 (CDK20), mRNA. [Source:RefSeq mRNA;Acc:NM_001195329]
C2-darkturquoise	ENSSSCG00000009585	GADD45G	0.60668	0.000296691	-0.652917	6.85e-05	-0.345324	0.0570832	0.440036	0.013242	0.598837	0.000372103	14.8212	1.4048	13.4164	-12.0116	Sus scrofa growth arrest and DNA-damage-inducible, gamma (GADD45G), mRNA. [Source:RefSeq mRNA;Acc:NM_001185129]
C3-skyblue3	ENSSSCG00000009592	NFIL3	0.687935	1.9e-05	-0.599815	0.000361862	-0.852659	1.13e-09	0.582643	0.000583338	0.7427	1.72e-06	39.2177	4.20413	35.0136	-30.8094	nuclear factor, interleukin 3 regulated [Source:HGNC Symbol;Acc:7787]
C1-lightcyan	ENSSSCG00000009612	DOK2	-0.703507	1.01e-05	0.435461	0.0143452	0.518639	0.00279731	-0.54631	0.00147533	-0.62247	0.000184612	25.3306	3.73853	21.5921	-17.8535	docking protein 2, 56kDa [Source:HGNC Symbol;Acc:2991]
C4-black	ENSSSCG00000009615	NUDT18	-0.470479	0.00756255	0.545104	0.0015188	0.291321	0.111821	-0.763248	5.94e-07	-0.593781	0.000429279	61.026	10.3804	50.6456	-40.2652	nudix (nucleoside diphosphate linked moiety X)-type motif 18 [Source:HGNC Symbol;Acc:26194]
C4-black	ENSSSCG00000009635		0.309843	0.0898342	-0.343141	0.0587778	-0.310241	0.0894011	0.67843	2.73e-05	0.482955	0.00592371	37.1934	5.70332	31.4901	-25.7868	Uncharacterized protein [Source:UniProtKB/TrEMBL;Acc:F1RM95]
C4-black	ENSSSCG00000009640	ENTPD4	0.262567	0.153576	-0.0600144	0.748435	-0.217014	0.240929	0.492157	0.00491847	0.416534	0.0197574	10.0658	1.71942	8.34633	-6.62691	ectonucleoside triphosphate diphosphohydrolase 4 [Source:HGNC Symbol;Acc:14573]
C4-black	ENSSSCG00000009644	ADAM28	-0.320224	0.0790473	0.268941	0.143474	0.145067	0.436193	-0.512543	0.00319804	-0.423365	0.0176368	11.687	1.62276	10.0642	-8.44144	ADAM metallopeptidase domain 28 [Source:HGNC Symbol;Acc:206]
C4-black	ENSSSCG00000009676	ZNF395	0.470446	0.00756733	-0.415549	0.0200801	-0.481938	0.00604478	0.768503	4.45e-07	0.577403	0.00067133	49.0301	12.1606	36.8695	-24.7089	zinc finger protein 395 [Source:HGNC Symbol;Acc:18737]
C4-black	ENSSSCG00000009713	CLCN3	0.353963	0.0507524	-0.41259	0.021075	-0.344287	0.0578835	0.753596	9.9e-07	0.508116	0.00351929	66.7822	11.5037	55.2786	-43.7749	chloride channel, voltage-sensitive 3 [Source:HGNC Symbol;Acc:2021]
C4-black	ENSSSCG00000009730		0.540626	0.00169006	-0.586262	0.000528659	-0.486901	0.00547295	0.722869	4.37e-06	0.631805	0.000137763	37.0278	8.945	28.0828	-19.1378	Uncharacterized protein [Source:UniProtKB/TrEMBL;Acc:F1RI75]
C4-black	ENSSSCG00000009733		0.22417	0.225384	-0.233268	0.206619	-0.241546	0.190504	0.734978	2.49e-06	0.42838	0.0162033	58.0895	8.90968	49.1798	-40.2701	Uncharacterized protein [Source:UniProtKB/TrEMBL;Acc:F1RI72]
C4-black	ENSSSCG00000009771	DDX55	-0.201964	0.27591	-0.0992858	0.595142	0.188591	0.309613	0.241923	0.189792	0.0400427	0.830647	7.57168	0.819988	6.75169	-5.9317	DEAD (Asp-Glu-Ala-Asp) box polypeptide 55 [Source:HGNC Symbol;Acc:20085]
C4-black	ENSSSCG00000009774	C12orf65	0.119437	0.522196	-0.110314	0.554675	-0.234691	0.203783	0.496704	0.00447825	0.253748	0.168383	8.89701	1.68112	7.21589	-5.53476	chromosome 12 open reading frame 65 [Source:HGNC Symbol;Acc:26784]
C4-black	ENSSSCG00000009779	MPHOSPH9	0.353333	0.0511949	-0.25468	0.166773	-0.249891	0.175168	0.558266	0.00109986	0.457421	0.00967502	25.1255	3.07375	22.0517	-18.978	M-phase phosphoprotein 9 [Source:HGNC Symbol;Acc:7215]
C4-black	ENSSSCG00000009792		0.138561	0.457258	0.0415158	0.824511	-0.337668	0.0631995	0.493615	0.00477341	0.268189	0.14464	12.008	2.84758	9.16039	-6.31281
C4-black	ENSSSCG00000009798	B3GNT4	-0.257313	0.16228	0.177056	0.340665	0.361448	0.0457294	-0.396931	0.027041	-0.34407	0.058052	15.3527	2.18454	13.1681	-10.9836	UDP-GlcNAc:betaGal beta-1,3-N-acetylglucosaminyltransferase 4 [Source:HGNC Symbol;Acc:15683]
C4-black	ENSSSCG00000009801	BCL7A	0.275722	0.133267	-0.158845	0.39338	-0.234662	0.203841	0.579715	0.000631168	0.302841	0.0977215	20.5618	3.90576	16.656	-12.7503	B-cell CLL/lymphoma 7A [Source:HGNC Symbol;Acc:1004]
C4-black	ENSSSCG00000009811		0.225925	0.221678	-0.307572	0.0923376	-0.309554	0.0901495	0.499936	0.00418628	0.317393	0.0818845	16.5484	2.72127	13.8271	-11.1058	Uncharacterized protein [Source:UniProtKB/TrEMBL;Acc:F1RNQ1]
C2-darkturquoise	ENSSSCG00000009815	CAMKK2	-0.561274	0.00101973	0.662326	4.93e-05	0.374645	0.0378454	-0.225021	0.223581	-0.578119	0.000658662	16.973	1.72529	15.2477	-13.5224	calcium/calmodulin-dependent protein kinase kinase 2, beta [Source:HGNC Symbol;Acc:1470]
C1-lightcyan	ENSSSCG00000009816	P2RX4	0.6108	0.000262783	-0.555317	0.0011837	-0.45322	0.0104524	0.0979928	0.599969	0.528602	0.00223556	10.5027	1.84257	8.66013	-6.81755	purinergic receptor P2X, ligand-gated ion channel, 4 [Source:HGNC Symbol;Acc:8535]
C4-black	ENSSSCG00000009817	P2X7R	0.064263	0.731258	0.15279	0.411889	0.0310511	0.868298	-0.244412	0.185136	-0.0391039	0.834562	7.72204	0.892691	6.82935	-5.93666	P2X purinoceptor [Source:UniProtKB/TrEMBL;Acc:F1RNN5]
C1-lightcyan	ENSSSCG00000009829	CCDC63	-0.390239	0.0299803	0.331854	0.0681778	0.315044	0.0842975	-0.0784519	0.674851	-0.404583	0.0239734	4.5643	0.343807	4.22049	-3.87668	coiled-coil domain containing 63 [Source:HGNC Symbol;Acc:26669]
C4-black	ENSSSCG00000009862	RNFT2	-0.262733	0.153306	0.476337	0.00675061	0.115882	0.53474	-0.307765	0.0921227	-0.243513	0.186808	10.038	1.21409	8.82395	-7.60987	ring finger protein, transmembrane 2 [Source:HGNC Symbol;Acc:25905]
C2-darkturquoise	ENSSSCG00000009873	DTX1	0.304713	0.0955634	-0.449654	0.011153	-0.394858	0.0279253	0.346206	0.0564103	0.39447	0.0280936	7.64115	0.488532	7.15262	-6.66409	deltex homolog 1 (Drosophila) [Source:HGNC Symbol;Acc:3060]
C4-black	ENSSSCG00000009880	SLC8B1	-0.295104	0.107032	0.16656	0.3705	0.150657	0.418524	-0.409113	0.022296	-0.257925	0.161248	14.1313	2.38387	11.7474	-9.36355	solute carrier family 8 (sodium/lithium/calcium exchanger), member B1 [Source:HGNC Symbol;Acc:26175]
C4-black	ENSSSCG00000009888	ERP29	-0.188045	0.311042	0.234252	0.204655	0.312619	0.0868454	-0.586723	0.000522029	-0.357365	0.0484183	21.7746	2.94452	18.8301	-15.8856	endoplasmic reticulum protein 29 [Source:HGNC Symbol;Acc:13799]
C4-black	ENSSSCG00000009903	COQ5	0.029937	0.872985	0.298245	0.103175	-0.0587374	0.753621	-0.332149	0.0679181	-0.129495	0.487495	7.08831	1.25694	5.83137	-4.57443	coenzyme Q5 homolog, methyltransferase (S. cerevisiae) [Source:HGNC Symbol;Acc:28722]
C4-black	ENSSSCG00000009925		0.212867	0.250256	-0.156288	0.401136	-0.361156	0.045918	0.456156	0.00990369	0.341331	0.0602124	16.803	2.78647	14.0165	-11.2301	Uncharacterized protein [Source:UniProtKB/TrEMBL;Acc:F1RIT6]
C2-darkturquoise	ENSSSCG00000009931	MVK	-0.410798	0.021697	0.524966	0.00242803	0.28605	0.118757	-0.32199	0.0773151	-0.365855	0.042963	8.66284	1.00537	7.65747	-6.65211	mevalonate kinase [Source:HGNC Symbol;Acc:7530]
C2-darkturquoise	ENSSSCG00000009945		-0.325334	0.0741177	0.497182	0.004434	0.229988	0.213255	-0.276708	0.131828	-0.391637	0.0293457	4.86385	0.429418	4.43443	-4.00502	Uncharacterized protein [Source:UniProtKB/TrEMBL;Acc:F1RGA8]
C4-black	ENSSSCG00000009946	SART3	-0.00262277	0.988828	0.0174423	0.9258	-0.207775	0.262033	0.317938	0.0813322	0.105629	0.571712	7.38671	0.762549	6.62416	-5.86161	squamous cell carcinoma antigen recognized by T cells 3 [Source:HGNC Symbol;Acc:16860]
C1-lightcyan	ENSSSCG00000010154	TBCE	0.475242	0.00689646	-0.294959	0.107214	-0.379519	0.0352265	0.217912	0.23894	0.431409	0.0153854	4.07798	0.388513	3.68946	-3.30095	tubulin folding cofactor E [Source:HGNC Symbol;Acc:11582]
C4-black	ENSSSCG00000010167	MAP10	-0.31698	0.0823048	0.447148	0.0116685	0.304577	0.0957187	-0.393845	0.0283657	-0.391923	0.0292173	6.16046	1.01019	5.15027	-4.14007	microtubule-associated protein 10 [Source:HGNC Symbol;Acc:29265]
C3-skyblue3	ENSSSCG00000010180	TTC13	0.699374	1.2e-05	-0.470159	0.00760919	-0.850417	1.39e-09	0.550907	0.00131949	0.739366	2.02e-06	37.3164	3.58147	33.7349	-30.1535	tetratricopeptide repeat domain 13 [Source:HGNC Symbol;Acc:26204]
C1-lightcyan	ENSSSCG00000010199	RET	0.682298	2.36e-05	-0.403193	0.0245082	-0.597036	0.000391649	0.466535	0.00815467	0.637248	0.000115634	21.8886	2.11156	19.777	-17.6654	ret proto-oncogene [Source:HGNC Symbol;Acc:9967]
C4-black	ENSSSCG00000010215		0.520354	0.00269272	-0.606719	0.000296348	-0.35849	0.0476651	0.602994	0.000330253	0.552857	0.00125785	33.2979	6.56588	26.7321	-20.1662	Uncharacterized protein [Source:UniProtKB/TrEMBL;Acc:F1RFZ1]
C4-black	ENSSSCG00000010226	JMJD1C	0.502382	0.0039763	-0.437156	0.0139278	-0.475349	0.00688216	0.87482	1.24e-10	0.664529	4.56e-05	103.442	19.0825	84.3599	-65.2774	jumonji domain containing 1C [Source:HGNC Symbol;Acc:12313]
C3-skyblue3	ENSSSCG00000010274	SGPL1	0.741352	1.83e-06	-0.542674	0.00160974	-0.792216	1.1e-07	0.435283	0.0143895	0.686109	2.04e-05	34.5347	2.83614	31.6986	-28.8624	sphingosine-1-phosphate lyase 1 [Source:HGNC Symbol;Acc:10817]
C4-black	ENSSSCG00000010283		0.398922	0.0262137	-0.539388	0.00174025	-0.514212	0.00308368	0.84063	3.26e-09	0.664486	4.57e-05	43.8467	13.2008	30.6459	-17.4451	Uncharacterized protein [Source:UniProtKB/TrEMBL;Acc:F1SU95]
C4-black	ENSSSCG00000010329		0.137402	0.461066	-0.220195	0.233932	-0.270594	0.140935	0.637033	0.000116442	0.296965	0.104734	21.0451	4.66603	16.3791	-11.7131	Uncharacterized protein [Source:UniProtKB/TrEMBL;Acc:F1S2E4]
C4-black	ENSSSCG00000010388	C10orf128	-0.404996	0.023816	0.639303	0.000108142	0.348511	0.0546797	-0.767104	4.81e-07	-0.65491	6.4e-05	54.5642	10.5306	44.0337	-33.5031	chromosome 10 open reading frame 128 [Source:HGNC Symbol;Acc:27274]
C4-black	ENSSSCG00000010391	ERCC6	0.255505	0.165355	-0.273792	0.136116	-0.228379	0.216565	0.71862	5.29e-06	0.381885	0.0340093	40.8931	8.22587	32.6673	-24.4414	excision repair cross-complementing rodent repair deficiency, complementation group 6 [Source:HGNC Symbol;Acc:3438]
C3-skyblue3	ENSSSCG00000010404	ALOX5	0.581114	0.000607904	-0.419387	0.0188475	-0.69962	1.19e-05	0.198245	0.285034	0.508299	0.00350545	15.2587	1.50212	13.7566	-12.2545	arachidonate 5-lipoxygenase [Source:HGNC Symbol;Acc:435]
C4-black	ENSSSCG00000010440	PTEN	0.505747	0.00370231	-0.454551	0.0102005	-0.411097	0.0215923	0.790909	1.19e-07	0.607375	0.000290716	115.775	12.9308	102.844	-89.913	phosphatase and tensin homolog [Source:HGNC Symbol;Acc:9588]
C4-black	ENSSSCG00000010473		0.580255	0.0006221	-0.412007	0.0212757	-0.609342	0.000274365	0.722844	4.38e-06	0.630546	0.00014339	38.925	7.9769	30.9481	-22.9712
C4-black	ENSSSCG00000010496	TCTN3	0.0955124	0.609275	-0.19402	0.295632	-0.152037	0.414225	0.380611	0.0346605	0.151744	0.415136	7.69665	0.979024	6.71762	-5.7386	tectonic family member 3 [Source:HGNC Symbol;Acc:24519]
C4-black	ENSSSCG00000010502	CCNJ	0.24736	0.179724	-0.443711	0.0124082	-0.120337	0.519042	0.619779	0.000200521	0.342519	0.0592675	23.3704	4.3186	19.0518	-14.7332	cyclin J [Source:HGNC Symbol;Acc:23434]
C4-black	ENSSSCG00000010550	CWF19L1	0.237157	0.198935	-0.330726	0.069178	-0.295744	0.106239	0.40809	0.022666	0.400555	0.0255502	10.8995	1.3949	9.5046	-8.1097	CWF19-like 1, cell cycle control (S. pombe) [Source:HGNC Symbol;Acc:25613]
C4-black	ENSSSCG00000010551	BLOC1S2	-0.0713766	0.702785	0.321727	0.0775712	0.0740994	0.691988	-0.368389	0.0414342	-0.222408	0.229146	18.9527	1.80433	17.1484	-15.344	biogenesis of lysosomal organelles complex-1, subunit 2 [Source:HGNC Symbol;Acc:20984]
C4-black	ENSSSCG00000010563	BTRC	0.218153	0.238408	-0.246189	0.181861	-0.395407	0.0276889	0.318616	0.0806496	0.298771	0.10254	10.178	1.27421	8.90382	-7.62961	beta-transducin repeat containing E3 ubiquitin protein ligase [Source:HGNC Symbol;Acc:1144]
C4-black	ENSSSCG00000010627	PDCD4	0.608678	0.000279791	-0.553229	0.0012464	-0.509854	0.00338998	0.629532	0.000148069	0.600528	0.000354546	35.1351	6.49834	28.6367	-22.1384	programmed cell death 4 (neoplastic transformation inhibitor) [Source:HGNC Symbol;Acc:8763]
C4-black	ENSSSCG00000010680	FAM45A	0.500798	0.00411121	-0.446236	0.0118611	-0.370392	0.0402565	0.468318	0.00788234	0.474475	0.00700029	12.6696	2.14318	10.5264	-8.38325	family with sequence similarity 45, member A [Source:HGNC Symbol;Acc:31793]
C4-black	ENSSSCG00000010688	MCMBP	0.593652	0.000430838	-0.45555	0.0100149	-0.416405	0.0197996	0.679699	2.61e-05	0.596798	0.000394298	48.3743	7.10173	41.2726	-34.1708	minichromosome maintenance complex binding protein [Source:HGNC Symbol;Acc:25782]
C4-black	ENSSSCG00000010734	OAT	-0.143021	0.44276	0.22366	0.226469	0.256673	0.163365	-0.547311	0.00144012	-0.368703	0.0412473	11.5937	2.93856	8.65516	-5.7166	ornithine aminotransferase [Source:HGNC Symbol;Acc:8091]
C4-black	ENSSSCG00000010822	BPNT1	0.551806	0.00129075	-0.418901	0.019	-0.349079	0.0542597	0.47922	0.006379	0.572374	0.000766553	10.7923	2.17054	8.62176	-6.45122	3'(2'), 5'-bisphosphate nucleotidase 1 [Source:HGNC Symbol;Acc:1096]
C1-lightcyan	ENSSSCG00000010832	HHIPL2	-0.501985	0.00400977	0.390675	0.0297815	0.456494	0.00984223	-0.409359	0.0222077	-0.490699	0.00506718	7.26033	0.688802	6.57153	-5.88273	HHIP-like 2 [Source:HGNC Symbol;Acc:25842]
C1-lightcyan	ENSSSCG00000010860	PSEN2	0.543354	0.00158382	-0.247335	0.179769	-0.603323	0.000327125	0.350251	0.0534012	0.519989	0.00271469	10.5487	0.996566	9.55218	-8.55562	Sus scrofa presenilin 2 (Alzheimer disease 4) (PSEN2), mRNA. [Source:RefSeq mRNA;Acc:NM_001078666]
C4-black	ENSSSCG00000010863	AHCTF1	0.0325924	0.861822	-0.0347723	0.852677	0.0577065	0.757816	0.495453	0.00459579	0.156153	0.40155	17.9184	3.03979	14.8786	-11.8388	AT hook containing transcription factor 1 [Source:HGNC Symbol;Acc:24618]
C3-skyblue3	ENSSSCG00000010876	DESI2	-0.515624	0.00298974	0.344109	0.0580213	0.638336	0.00011161	-0.203163	0.273008	-0.441725	0.0128532	12.6709	0.894005	11.7769	-10.8829	Sus scrofa PPPDE peptidase domain containing 1 (PPPDE1), mRNA. [Source:RefSeq mRNA;Acc:NM_001097419]
C4-black	ENSSSCG00000010902	C1orf53	-0.118701	0.52478	0.0823106	0.659791	0.149472	0.422235	-0.367999	0.0416667	-0.145521	0.434741	9.8392	1.34212	8.49708	-7.15496	chromosome 1 open reading frame 53 [Source:HGNC Symbol;Acc:30003]
C4-black	ENSSSCG00000010905	ATP6V1G3	-0.331586	0.0684144	0.147026	0.429956	0.289926	0.113626	-0.386815	0.0315821	-0.388435	0.0308157	6.79791	0.90121	5.8967	-4.99549	ATPase, H+ transporting, lysosomal 13kDa, V1 subunit G3 [Source:HGNC Symbol;Acc:18265]
C4-black	ENSSSCG00000011028	EPC1	0.201717	0.276511	-0.291526	0.111557	-0.0849756	0.649465	0.498301	0.00433187	0.284969	0.120219	17.963	3.33161	14.6314	-11.2998	enhancer of polycomb homolog 1 (Drosophila) [Source:HGNC Symbol;Acc:19876]
C1-lightcyan	ENSSSCG00000011032		-0.372421	0.0390914	0.268053	0.144852	0.301579	0.0991964	-0.0375716	0.840961	-0.302058	0.0986344	4.9999	0.267515	4.73238	-4.46487	Uncharacterized protein [Source:UniProtKB/TrEMBL;Acc:F1RWC1]
C4-black	ENSSSCG00000011055	MRPL51	-0.000966146	0.995884	0.279459	0.127874	-0.129199	0.488497	0.151399	0.416209	0.0959858	0.607494	5.08599	0.765004	4.32098	-3.55598	mitochondrial ribosomal protein L51 [Source:HGNC Symbol;Acc:14044]
C1-lightcyan	ENSSSCG00000011119	ECHDC3	0.591578	0.000456521	-0.677044	2.88e-05	-0.464534	0.00846996	0.422133	0.0180048	0.562473	0.000989246	13.9714	1.31506	12.6563	-11.3413	enoyl CoA hydratase domain containing 3 [Source:HGNC Symbol;Acc:23489]
C2-darkturquoise	ENSSSCG00000011179	MRPL3	-0.399828	0.025844	0.711047	7.35e-06	0.35413	0.0506361	-0.31497	0.0843748	-0.528133	0.00225962	16.9556	2.04068	14.9149	-12.8742	mitochondrial ribosomal protein L3 [Source:HGNC Symbol;Acc:10379]
C4-black	ENSSSCG00000011213	TOP2B	0.157175	0.398435	-0.193527	0.296884	-0.088756	0.634927	0.570835	0.000797985	0.232611	0.207936	25.3882	4.68116	20.707	-16.0259	DNA topoisomerase 2 [Source:UniProtKB/TrEMBL;Acc:F1RS45]
C3-skyblue3	ENSSSCG00000011258	EXOG	0.332058	0.0679975	-0.214659	0.246198	-0.481682	0.0060757	0.376492	0.036835	0.403217	0.024499	6.51175	0.693876	5.81787	-5.124	endo/exonuclease (5'-3'), endonuclease G-like [Source:HGNC Symbol;Acc:3347]
C3-skyblue3	ENSSSCG00000011278	TRAK1	0.488159	0.00533567	-0.539825	0.00172239	-0.667803	4.05e-05	0.328258	0.071406	0.559853	0.00105692	18.9136	1.45202	17.4616	-16.0095	trafficking protein, kinesin binding 1 [Source:HGNC Symbol;Acc:29947]
C4-black	ENSSSCG00000011304	ZNF197	0.180252	0.33188	-0.358446	0.0476941	-0.0622248	0.739483	0.717051	5.66e-06	0.38505	0.032434	46.2196	7.67055	38.5491	-30.8785	zinc finger protein 197 [Source:HGNC Symbol;Acc:12988]
C4-black	ENSSSCG00000011331		0.144681	0.437428	-0.259207	0.159103	-0.173945	0.349351	0.657899	5.77e-05	0.396343	0.0272897	26.4345	5.07281	21.3617	-16.2889	Uncharacterized protein [Source:UniProtKB/TrEMBL;Acc:F1SNU8]
C3-skyblue3	ENSSSCG00000011360	CELSR3	-0.311236	0.0883254	0.290986	0.112253	0.499818	0.00419662	-0.192541	0.299402	-0.36699	0.0422726	5.71605	0.334052	5.38199	-5.04794	cadherin, EGF LAG seven-pass G-type receptor 3 [Source:HGNC Symbol;Acc:3230]
C1-lightcyan	ENSSSCG00000011366	SLC25A20	0.728834	3.33e-06	-0.513346	0.00314259	-0.700205	1.16e-05	0.448289	0.0114314	0.673938	3.24e-05	18.2217	2.60046	15.6213	-13.0208	solute carrier family 25 (carnitine/acylcarnitine translocase), member 20 [Source:HGNC Symbol;Acc:1421]
C1-lightcyan	ENSSSCG00000011369	WDR6	-0.651646	7.16e-05	0.50809	0.00352125	0.546066	0.00148403	-0.155741	0.402808	-0.540986	0.00167568	16.6916	1.6375	15.0541	-13.4166	WD repeat domain 6 [Source:HGNC Symbol;Acc:12758]
C4-black	ENSSSCG00000011423	GRM2	0.261355	0.155553	-0.50773	0.00354853	-0.252544	0.170482	0.63844	0.000111233	0.452478	0.0105949	27.8413	4.74732	23.094	-18.3467	glutamate receptor, metabotropic 2 [Source:HGNC Symbol;Acc:4594]
C4-black	ENSSSCG00000011468	SLMAP	0.440196	0.0132048	-0.300788	0.10013	-0.471724	0.00738335	0.69255	1.58e-05	0.536218	0.00187479	102.302	9.28581	93.0167	-83.7309	sarcolemma associated protein [Source:HGNC Symbol;Acc:16643]
C4-black	ENSSSCG00000011470	ABHD6	0.227993	0.217362	0.174542	0.347674	-0.362336	0.0451613	0.238717	0.19591	0.250073	0.174844	7.12845	0.740478	6.38797	-5.64749	abhydrolase domain containing 6 [Source:HGNC Symbol;Acc:21398]
C4-black	ENSSSCG00000011496	ADAMTS9	0.148129	0.426465	-0.258372	0.160499	-0.138553	0.457286	0.639262	0.000108287	0.386641	0.031665	34.0277	5.40506	28.6226	-23.2176	ADAM metallopeptidase with thrombospondin type 1 motif, 9 [Source:HGNC Symbol;Acc:13202]
C4-black	ENSSSCG00000011499	LRIG1	0.357023	0.0486486	-0.464097	0.00854009	-0.367481	0.0419767	0.713488	6.62e-06	0.496325	0.00451353	38.4019	9.30911	29.0928	-19.7837	leucine-rich repeats and immunoglobulin-like domains 1 [Source:HGNC Symbol;Acc:17360]
C4-black	ENSSSCG00000011515		0.456782	0.00978994	-0.440967	0.0130265	-0.484554	0.00573742	0.612991	0.000246187	0.505393	0.00373036	17.6245	3.88028	13.7443	-9.86398	Uncharacterized protein [Source:UniProtKB/TrEMBL;Acc:F1SFN3]
C4-black	ENSSSCG00000011565	BRK1	0.0402655	0.829718	-0.175734	0.344341	0.247475	0.179515	-0.435325	0.0143791	-0.144687	0.437409	10.7768	1.98501	8.7918	-6.80679	BRICK1, SCAR/WAVE actin-nucleating complex subunit [Source:HGNC Symbol;Acc:23057]
C2-darkturquoise	ENSSSCG00000011621		-0.442786	0.0126138	0.605675	0.000305528	0.369113	0.0410052	-0.557697	0.00111561	-0.618523	0.000208352	25.9189	1.36175	24.5572	-23.1954	Sus scrofa Sec61 alpha 1 subunit (S. cerevisiae) (SEC61A1), mRNA. [Source:RefSeq mRNA;Acc:NM_001244354]
C2-darkturquoise	ENSSSCG00000011675	GRK7	-0.395838	0.0275042	0.454868	0.0101414	0.382301	0.0337986	-0.240147	0.193164	-0.43783	0.0137646	9.85179	0.461	9.39079	-8.92979	Sus scrofa G protein-coupled receptor kinase 7 (GRK7), mRNA. [Source:RefSeq mRNA;Acc:NM_214047]
C4-black	ENSSSCG00000011764	NDUFB5	0.135754	0.46651	-0.13974	0.453401	0.0203077	0.913652	-0.403217	0.024499	-0.0826641	0.658418	9.9551	1.90831	8.04679	-6.13848	NADH dehydrogenase (ubiquinone) 1 beta subcomplex, 5, 16kDa [Source:HGNC Symbol;Acc:7700]
C4-black	ENSSSCG00000011776	YEATS2	0.428999	0.0160332	-0.425791	0.0169306	-0.373866	0.0382783	0.882224	5.38e-11	0.566481	0.000893067	122.085	20.6277	101.457	-80.8297	YEATS domain containing 2 [Source:HGNC Symbol;Acc:25489]
C1-lightcyan	ENSSSCG00000011819	MB21D2	0.458878	0.00941699	-0.330873	0.0690465	-0.256896	0.162986	0.226043	0.221428	0.347534	0.0554079	4.42155	0.400006	4.02155	-3.62154	Mab-21 domain containing 2 [Source:HGNC Symbol;Acc:30438]
C4-black	ENSSSCG00000011852	RPL7	0.0319173	0.864657	-0.0470632	0.801499	0.0375279	0.841144	0.357132	0.0485751	0.0576332	0.758115	6.30105	1.16112	5.13992	-3.9788	ribosomal protein L7 [Source:HGNC Symbol;Acc:10363]
C4-black	ENSSSCG00000011913		-0.375814	0.0372035	0.340179	0.0611399	0.466673	0.00813332	-0.549654	0.00136048	-0.42863	0.0161344	13.725	2.93642	10.7886	-7.85221	Uncharacterized protein [Source:UniProtKB/TrEMBL;Acc:F1SP97]
C4-black	ENSSSCG00000011930	ATG3	0.0254628	0.891848	-0.0673727	0.718765	-0.110643	0.553489	-0.420683	0.0184458	-0.078483	0.674729	9.86386	1.15414	8.70972	-7.55558	autophagy related 3 [Source:HGNC Symbol;Acc:20962]
C4-black	ENSSSCG00000011956	TRMT10C	0.277223	0.131081	-0.448346	0.0114197	-0.123049	0.509595	0.521116	0.00264733	0.436736	0.0140301	19.2622	2.08301	17.1792	-15.0962	tRNA methyltransferase 10 homolog C (S. cerevisiae) [Source:HGNC Symbol;Acc:26022]
C4-black	ENSSSCG00000011979	GPR15	0.542343	0.00162249	-0.445783	0.0119577	-0.598408	0.000376685	0.601978	0.000340081	0.631267	0.000140142	14.9541	3.4341	11.52	-8.08592	G protein-coupled receptor 15 [Source:HGNC Symbol;Acc:4469]
C4-black	ENSSSCG00000012034	TIAM1	0.498725	0.0042937	-0.485847	0.00559039	-0.421936	0.0180642	0.693623	1.51e-05	0.582046	0.000592827	25.8717	7.11152	18.7602	-11.6487	T-cell lymphoma invasion and metastasis 1 [Source:HGNC Symbol;Acc:11805]
C1-lightcyan	ENSSSCG00000012046	SMIM11	0.518297	0.00281858	-0.526462	0.00234717	-0.324127	0.0752598	-0.0563305	0.763426	0.418215	0.019217	8.36298	0.704453	7.65852	-6.95407	small integral membrane protein 11 [Source:HGNC Symbol;Acc:1293]
C1-lightcyan	ENSSSCG00000012071	IGSF5	-0.360479	0.0463569	0.205957	0.266326	0.272355	0.138266	-0.0720804	0.699988	-0.288459	0.115548	3.77742	0.294557	3.48287	-3.18831	immunoglobulin superfamily, member 5 [Source:HGNC Symbol;Acc:5952]
C4-black	ENSSSCG00000012089		-0.0117504	0.949976	0.0508403	0.785922	0.217784	0.239223	0.0979057	0.600295	-0.0022145	0.990567	3.25109	0.27305	2.97804	-2.70499	Uncharacterized protein [Source:UniProtKB/TrEMBL;Acc:F1SG34]
C4-black	ENSSSCG00000012116	PRPS2	-0.259621	0.158415	0.409762	0.0220636	0.282095	0.124168	-0.540112	0.00171072	-0.467735	0.00797054	18.5036	2.91471	15.5889	-12.6742	phosphoribosyl pyrophosphate synthetase 2 [Source:HGNC Symbol;Acc:9465]
C4-black	ENSSSCG00000012148	SYAP1	-0.112057	0.548396	0.37009	0.0404324	0.0536359	0.774444	-0.480967	0.0061625	-0.34158	0.0600133	21.3354	3.89187	17.4435	-13.5516	synapse associated protein 1 [Source:HGNC Symbol;Acc:16273]
C1-lightcyan	ENSSSCG00000012150	REPS2	0.894925	1.12e-11	-0.800797	6.31e-08	-0.602977	0.000330416	0.479013	0.00640509	0.802421	5.67e-08	32.9714	6.90485	26.0666	-19.1617	RALBP1 associated Eps domain containing 2 [Source:HGNC Symbol;Acc:9963]
C4-black	ENSSSCG00000012166	SMS	0.160145	0.38947	0.258466	0.160341	-0.0777982	0.677415	-0.439804	0.0132962	-0.123783	0.507053	23.8601	2.80629	21.0538	-18.2475	spermine synthase [Source:HGNC Symbol;Acc:11123]
C4-black	ENSSSCG00000012167	PHEX	0.207373	0.262978	-0.0343581	0.854413	-0.236222	0.200763	0.566321	0.000896745	0.285583	0.119387	15.3889	3.27728	12.1117	-8.83438	Sus scrofa phosphate regulating endopeptidase homolog, X-linked (PHEX), mRNA. [Source:RefSeq mRNA;Acc:NM_001244594]
C1-lightcyan	ENSSSCG00000012172	ACOT9	0.436569	0.0140712	-0.149479	0.422215	-0.151069	0.417239	-0.0156467	0.933421	0.32931	0.0704494	7.02263	0.920862	6.10176	-5.1809	acyl-CoA thioesterase 9 [Source:HGNC Symbol;Acc:17152]
C3-skyblue3	ENSSSCG00000012202	GK	0.520217	0.00270094	-0.421492	0.0181987	-0.679075	2.67e-05	0.185097	0.318825	0.497958	0.00436297	7.43913	0.785398	6.65373	-5.86833	glycerol kinase [Source:HGNC Symbol;Acc:4289]
C4-black	ENSSSCG00000012235	RPGR	0.076052	0.684281	-0.380408	0.0347651	-0.00646262	0.972475	0.501826	0.00402322	0.265631	0.148658	18.3725	2.1719	16.2006	-14.0287	Uncharacterized protein [Source:UniProtKB/TrEMBL;Acc:F1RXR0]
C4-black	ENSSSCG00000012241	BCOR	0.0884979	0.635915	0.0192943	0.917946	0.0448606	0.810618	0.395517	0.0276416	0.113523	0.543143	12.1493	1.55528	10.594	-9.03874	BCL6 corepressor [Source:HGNC Symbol;Acc:20893]
C4-black	ENSSSCG00000012267	JADE3	0.370824	0.0400062	-0.39646	0.0272401	-0.254009	0.167931	0.531793	0.00207767	0.431529	0.0153537	13.8498	3.52138	10.3284	-6.80706	jade family PHD finger 3 [Source:HGNC Symbol;Acc:22982]
C4-black	ENSSSCG00000012277	TIMP1	-0.376503	0.0368291	0.280453	0.126467	0.250914	0.17335	-0.640617	0.000103582	-0.468064	0.00792065	30.012	6.03542	23.9765	-17.9411	TIMP metallopeptidase inhibitor 1 [Source:HGNC Symbol;Acc:11820]
C1-lightcyan	ENSSSCG00000012279	ELK1	-0.663215	4.78e-05	0.676664	2.92e-05	0.618884	0.000206073	-0.402784	0.0246673	-0.650995	7.32e-05	19.9205	1.93157	17.989	-16.0574	ELK1, member of ETS oncogene family [Source:HGNC Symbol;Acc:3321]
C4-black	ENSSSCG00000012314		0.0264526	0.887669	-0.135088	0.46872	-0.106939	0.566924	0.429942	0.015777	0.214135	0.247381	8.30721	1.51132	6.79589	-5.28457	Uncharacterized protein [Source:UniProtKB/TrEMBL;Acc:F1RUK2]
C4-black	ENSSSCG00000012348	APEX2	-0.59463	0.000419174	0.457315	0.00969395	0.519849	0.00272318	-0.549655	0.00136045	-0.646224	8.6e-05	14.9771	2.64331	12.3338	-9.69048	APEX nuclease (apurinic/apyrimidinic endonuclease) 2 [Source:HGNC Symbol;Acc:17889]
C1-lightcyan	ENSSSCG00000012391	MED30	0.654035	6.59e-05	-0.319903	0.0793649	-0.513178	0.00315416	0.46168	0.00893721	0.535225	0.00191877	15.2489	2.35401	12.8949	-10.5409	mediator complex subunit 30 [Source:HGNC Symbol;Acc:23032]
C1-lightcyan	ENSSSCG00000012397	IL2RG	-0.662807	4.85e-05	0.600156	0.000358344	0.40719	0.0229957	-0.149299	0.422777	-0.545035	0.0015213	15.0543	2.05619	12.9982	-10.942	Sus scrofa interleukin 2 receptor, gamma (IL2RG), mRNA. [Source:RefSeq mRNA;Acc:NM_214083]
C4-black	ENSSSCG00000012521	GPRASP2	0.0538702	0.773485	-0.242212	0.189247	-0.141798	0.446709	0.629823	0.000146714	0.296679	0.105085	24.5365	4.64379	19.8927	-15.2489	G protein-coupled receptor associated sorting protein 2 [Source:HGNC Symbol;Acc:25169]
C4-black	ENSSSCG00000012541		0.0521715	0.780451	-0.165925	0.372354	-0.103572	0.579262	0.555931	0.0011658	0.240916	0.191699	16.6517	3.67439	12.9773	-9.30292	Uncharacterized protein [Source:UniProtKB/TrEMBL;Acc:F1RYB0]
C4-black	ENSSSCG00000012566		0.410729	0.0217216	-0.485386	0.00564241	-0.398907	0.0262198	0.544319	0.00154766	0.508125	0.00351855	18.97	3.78344	15.1865	-11.4031
C4-black	ENSSSCG00000012583	ACSL4	0.568561	0.000846471	-0.294183	0.108184	-0.518767	0.00278939	0.598339	0.000377422	0.576474	0.000688103	18.9325	3.63088	15.3016	-11.6707	Sus scrofa acyl-CoA synthetase long-chain family member 4 (ACSL4), mRNA. [Source:RefSeq mRNA;Acc:NM_001038694]
C4-black	ENSSSCG00000012618	SOWAHD	-0.547844	0.00142165	0.534969	0.00193024	0.484384	0.00575692	-0.794665	9.39e-08	-0.681672	2.42e-05	68.0644	11.1806	56.8837	-45.7031	sosondowah ankyrin repeat domain family member D [Source:HGNC Symbol;Acc:32960]
C2-darkturquoise	ENSSSCG00000012652	SASH3	-0.501655	0.00403771	0.715457	6.08e-06	0.313254	0.0861732	-0.524108	0.00247551	-0.630525	0.000143487	49.3773	2.54079	46.8365	-44.2957	SAM and SH3 domain containing 3 [Source:HGNC Symbol;Acc:15975]
C4-black	ENSSSCG00000012689	ZNF75D	-0.207186	0.26342	0.233801	0.205554	0.307338	0.0925979	-0.545541	0.0015029	-0.444761	0.0121782	18.2169	3.97449	14.2424	-10.2679	zinc finger protein 75D [Source:HGNC Symbol;Acc:13145]
C1-lightcyan	ENSSSCG00000012746	VMA21	0.502693	0.00395027	-0.192269	0.300096	-0.392661	0.0288879	0.369781	0.0406125	0.338069	0.0628667	7.83056	0.716592	7.11396	-6.39737	VMA21 vacuolar H+-ATPase homolog (S. cerevisiae) [Source:HGNC Symbol;Acc:22082]
C1-lightcyan	ENSSSCG00000012767	HAUS7	-0.501466	0.0040538	0.330475	0.0694015	0.392452	0.0289808	-0.164183	0.377464	-0.357789	0.048133	5.15395	0.711713	4.44224	-3.73053	HAUS augmin-like complex, subunit 7 [Source:HGNC Symbol;Acc:32979]
C1-lightcyan	ENSSSCG00000012768	ZFP92	-0.639372	0.000107897	0.462695	0.00876854	0.400558	0.0255492	-0.268544	0.144089	-0.498904	0.00427766	11.5054	1.86891	9.63645	-7.76754	ZFP92 zinc finger protein [Source:HGNC Symbol;Acc:12865]
C4-black	ENSSSCG00000012850	DEAF1	-0.39301	0.0287334	0.177922	0.338272	0.449826	0.0111183	-0.663848	4.67e-05	-0.499345	0.00423836	39.5764	6.99697	32.5794	-25.5824	DEAF1 transcription factor [Source:HGNC Symbol;Acc:14677]
C1-lightcyan	ENSSSCG00000012880	CPT1A	0.862464	4.47e-10	-0.571505	0.000784157	-0.774878	3.1e-07	0.5971	0.000390942	0.78839	1.39e-07	38.2699	7.12599	31.1439	-24.0179	carnitine palmitoyltransferase 1A (liver) [Source:HGNC Symbol;Acc:2328]
C1-lightcyan	ENSSSCG00000012881		0.779493	2.37e-07	-0.53998	0.00171611	-0.701506	1.1e-05	0.62961	0.000147704	0.733116	2.72e-06	40.6423	4.97722	35.6651	-30.6878	Uncharacterized protein [Source:UniProtKB/TrEMBL;Acc:F1RY67]
C3-skyblue3	ENSSSCG00000012915	CLCF1	-0.258719	0.159916	-0.0513065	0.784005	0.422959	0.0177572	-0.19443	0.294593	-0.262651	0.15344	6.43153	0.311601	6.11993	-5.80833	cardiotrophin-like cytokine factor 1 [Source:HGNC Symbol;Acc:17412]
C1-lightcyan	ENSSSCG00000012950	RIN1	0.560614	0.00103686	-0.481651	0.00607938	-0.402306	0.0248545	0.296668	0.105099	0.477614	0.00658387	6.77321	1.21032	5.5629	-4.35258	Ras and Rab interactor 1 [Source:HGNC Symbol;Acc:18749]
C4-black	ENSSSCG00000012996	CDC42EP2	-0.2835	0.122225	0.00558381	0.976217	0.321712	0.0775861	-0.419038	0.0189571	-0.321602	0.077693	6.96401	1.45099	5.51302	-4.06203	CDC42 effector protein (Rho GTPase binding) 2 [Source:HGNC Symbol;Acc:16263]
C1-lightcyan	ENSSSCG00000013040	TRPT1	-0.745904	1.46e-06	0.527877	0.00227282	0.491645	0.00497026	-0.449285	0.0112277	-0.673586	3.28e-05	21.7415	3.08261	18.6589	-15.5762	tRNA phosphotransferase 1 [Source:HGNC Symbol;Acc:20316]
C4-black	ENSSSCG00000013072	FADS2	-0.599268	0.000367562	0.627082	0.000159943	0.444379	0.0122613	-0.59978	0.000362223	-0.616281	0.000223016	28.0236	4.01175	24.0119	-20.0001	fatty acid desaturase 2 [Source:HGNC Symbol;Acc:3575]
C2-darkturquoise	ENSSSCG00000013118	MRPL16	0.196074	0.29045	-0.407975	0.022708	-0.0908683	0.626861	0.0683924	0.714684	0.132223	0.478289	5.38422	0.317015	5.0672	-4.75019	mitochondrial ribosomal protein L16 [Source:HGNC Symbol;Acc:14476]
C2-darkturquoise	ENSSSCG00000013144	MPEG1	0.397497	0.0268037	-0.608107	0.000284527	-0.42296	0.017757	0.0706337	0.705741	0.372952	0.0387907	8.35349	0.851725	7.50177	-6.65004	macrophage expressed 1 [Source:HGNC Symbol;Acc:29619]
C1-lightcyan	ENSSSCG00000013179	CLP1	0.441056	0.013006	-0.296062	0.105845	-0.290096	0.113406	0.323804	0.0755677	0.428118	0.0162756	6.03761	0.609964	5.42765	-4.81768	cleavage and polyadenylation factor I subunit 1 [Source:HGNC Symbol;Acc:16999]
C4-black	ENSSSCG00000013231	C1QTNF4	-0.222643	0.228641	0.230652	0.211901	0.28804	0.116102	-0.435317	0.014381	-0.277902	0.130101	4.74993	0.777094	3.97284	-3.19574	C1q and tumor necrosis factor related protein 4 [Source:HGNC Symbol;Acc:14346]
C4-black	ENSSSCG00000013241	LXR	-0.00800966	0.96589	0.00566845	0.975857	0.0566781	0.762007	-0.50938	0.00342485	-0.131502	0.480715	16.9226	2.93398	13.9886	-11.0546	Sus scrofa nuclear receptor subfamily 1, group H, member 3 (NR1H3), mRNA. [Source:RefSeq mRNA;Acc:NM_001101814]
C2-darkturquoise	ENSSSCG00000013262	AMBRA1	-0.415963	0.0199438	0.459637	0.00928488	0.388462	0.0308031	-0.179554	0.333786	-0.369987	0.0404922	15.0256	0.468922	14.5567	-14.0877	autophagy/beclin-1 regulator 1 [Source:HGNC Symbol;Acc:25990]
C1-lightcyan	ENSSSCG00000013263	CREB3L1	0.404051	0.0241769	-0.256499	0.163659	-0.40682	0.0231324	0.0809281	0.665172	0.404517	0.0239986	4.28371	0.30721	3.9765	-3.66929	cAMP responsive element binding protein 3-like 1 [Source:HGNC Symbol;Acc:18856]
C4-black	ENSSSCG00000013264		0.240536	0.192421	-0.27099	0.140331	-0.275873	0.133045	0.530134	0.00215848	0.39108	0.0295972	15.847	2.75953	13.0875	-10.328	Uncharacterized protein [Source:UniProtKB/TrEMBL;Acc:F1SI97]
C2-darkturquoise	ENSSSCG00000013276	PRDM11	0.427997	0.0163092	-0.547641	0.00142863	-0.336253	0.0643844	0.351263	0.0526683	0.453091	0.010477	14.0122	0.575912	13.4363	-12.8604	PR domain containing 11 [Source:HGNC Symbol;Acc:13996]
C4-black	ENSSSCG00000013281	EXT2	0.0707268	0.70537	0.0492664	0.792403	0.0626434	0.737791	-0.59007	0.000476049	-0.218968	0.236616	32.0631	4.78908	27.2741	-22.485	exostosin glycosyltransferase 2 [Source:HGNC Symbol;Acc:3513]
C4-black	ENSSSCG00000013294	LDLRAD3	-0.0722875	0.699166	0.193886	0.295974	0.0181346	0.922863	-0.349001	0.054317	-0.169412	0.362245	7.89366	1.13852	6.75514	-5.61661	low density lipoprotein receptor class A domain containing 3 [Source:HGNC Symbol;Acc:27046]
C3-skyblue3	ENSSSCG00000013295	TRIM44	-0.437091	0.0139437	0.487344	0.00542431	0.451808	0.0107253	-0.166639	0.370271	-0.437206	0.0139158	9.34215	0.418208	8.92394	-8.50573	tripartite motif containing 44 [Source:HGNC Symbol;Acc:19016]
C4-black	ENSSSCG00000013307	LMO2	-0.474007	0.00706427	0.383888	0.0330053	0.512734	0.00318477	-0.746538	1.42e-06	-0.579128	0.000641161	56.9737	10.022	46.9517	-36.9297	LIM domain only 2 (rhombotin-like 1) [Source:HGNC Symbol;Acc:6642]
C2-darkturquoise	ENSSSCG00000013308	FBXO3	0.702322	1.06e-05	-0.712005	7.06e-06	-0.641327	0.000101188	0.489081	0.00523687	0.72337	4.27e-06	27.1493	2.29066	24.8586	-22.568	Uncharacterized protein [Source:UniProtKB/TrEMBL;Acc:F1SGR6]
C4-black	ENSSSCG00000013312	HIPK3	0.506868	0.00361468	-0.413815	0.0206584	-0.318382	0.0808846	0.702741	1.04e-05	0.531563	0.00208873	29.7212	7.15812	22.563	-15.4049	homeodomain interacting protein kinase 3 [Source:HGNC Symbol;Acc:4915]
C4-black	ENSSSCG00000013382	PLEKHA7	-0.281437	0.125085	0.347949	0.0550976	0.230123	0.212979	-0.456286	0.00987993	-0.390255	0.029973	8.75843	1.3958	7.36263	-5.96683	pleckstrin homology domain containing, family A member 7 [Source:HGNC Symbol;Acc:27049]
C4-black	ENSSSCG00000013489	CACTIN	-0.423938	0.0174679	0.447749	0.0115431	0.341321	0.0602204	-0.544735	0.00153232	-0.54409	0.00155618	21.7109	3.76176	17.9491	-14.1874	cactin, spliceosome C complex subunit [Source:HGNC Symbol;Acc:29938]
C1-lightcyan	ENSSSCG00000013492	APBA3	-0.804606	4.9e-08	0.556174	0.00115877	0.642281	9.81e-05	-0.577216	0.00067468	-0.743327	1.66e-06	38.1375	5.21953	32.9179	-27.6984	amyloid beta (A4) precursor protein-binding, family A, member 3 [Source:HGNC Symbol;Acc:580]
C2-darkturquoise	ENSSSCG00000013550	SCAMC-3	-0.288732	0.115189	0.405507	0.023623	0.391214	0.0295367	-0.244534	0.184909	-0.322434	0.0768853	4.51152	0.173081	4.33844	-4.16536	Uncharacterized protein [Source:UniProtKB/TrEMBL;Acc:F1SBS5]
C4-black	ENSSSCG00000013575	RETN	-0.322042	0.0772649	0.379303	0.0353396	0.242448	0.188803	-0.487371	0.00542138	-0.451707	0.0107449	13.4955	3.05098	10.4445	-7.39356	Sus scrofa resistin (RETN), mRNA. [Source:RefSeq mRNA;Acc:NM_213783]
C4-black	ENSSSCG00000013631	TMED1	-0.472977	0.00720667	0.206692	0.264585	0.415431	0.020119	-0.403522	0.0243808	-0.412449	0.0211235	9.57303	1.78187	7.79115	-6.00928	transmembrane emp24 protein transport domain containing 1 [Source:HGNC Symbol;Acc:17291]
C4-black	ENSSSCG00000013718	ZNF678	-0.0984122	0.598402	-0.136239	0.464905	0.0907095	0.627465	0.439777	0.0133025	0.118939	0.523944	11.6052	1.60433	10.0009	-8.39656	zinc finger protein 678 [Source:HGNC Symbol;Acc:28652]
C4-black	ENSSSCG00000013726	TNPO2	0.456248	0.00988693	-0.356953	0.0486963	-0.244308	0.185328	0.510584	0.0033369	0.520771	0.00266782	17.1532	3.61072	13.5424	-9.93171	transportin 2 [Source:HGNC Symbol;Acc:19998]
C2-darkturquoise	ENSSSCG00000013767	PALM3	-0.64714	8.34e-05	0.697385	1.3e-05	0.419773	0.018727	-0.570977	0.000795027	-0.651121	7.29e-05	19.6393	1.38648	18.2528	-16.8663	paralemmin 3 [Source:HGNC Symbol;Acc:33274]
C2-darkturquoise	ENSSSCG00000013771	PRKACA	-0.443584	0.0124363	0.452795	0.0105338	0.220374	0.233544	-0.0733876	0.694805	-0.328166	0.0714904	10.6655	0.555838	10.1097	-9.55384	protein kinase, cAMP-dependent, catalytic, alpha [Source:HGNC Symbol;Acc:9380]
C4-black	ENSSSCG00000013773	LPHN1	-0.112377	0.547249	-0.173348	0.351035	-0.0584643	0.754732	0.549266	0.00137338	0.17443	0.347988	22.6301	4.45896	18.1712	-13.7122	latrophilin 1 [Source:HGNC Symbol;Acc:20973]
C4-black	ENSSSCG00000013780	TECR	-0.13313	0.475249	0.016356	0.930409	0.0628816	0.736829	-0.499074	0.00426245	-0.284173	0.121303	19.2748	2.98837	16.2864	-13.298	trans-2,3-enoyl-CoA reductase [Source:HGNC Symbol;Acc:4551]
C4-black	ENSSSCG00000013788		0.4774	0.00661155	-0.597599	0.00038544	-0.44398	0.0123488	0.597908	0.000382079	0.617132	0.000217348	29.0063	3.97778	25.0285	-21.0507	Uncharacterized protein [Source:UniProtKB/TrEMBL;Acc:F1SCE1]
C2-darkturquoise	ENSSSCG00000013839	RASAL3	-0.735146	2.47e-06	0.692757	1.57e-05	0.500744	0.00411584	-0.457816	0.00960435	-0.695261	1.42e-05	27.7579	2.01338	25.7446	-23.7312	RAS protein activator like 3 [Source:HGNC Symbol;Acc:26129]
C4-black	ENSSSCG00000013842		0.306978	0.0930003	-0.321108	0.0781763	-0.536714	0.00185319	0.495293	0.0046111	0.476567	0.00672024	22.7109	3.50364	19.2073	-15.7036	Uncharacterized protein [Source:UniProtKB/TrEMBL;Acc:F1S9Z9]
C1-lightcyan	ENSSSCG00000013863		0.80316	5.39e-08	-0.685466	2.09e-05	-0.498647	0.00430068	0.396548	0.0272026	0.732897	2.75e-06	30.3589	4.33578	26.0231	-21.6873	Uncharacterized protein [Source:UniProtKB/TrEMBL;Acc:F1S9W0]
C4-black	ENSSSCG00000013895		-0.189422	0.307446	0.198976	0.283225	-0.0839143	0.65357	0.33955	0.0616505	0.0480285	0.797511	16.5808	1.88833	14.6925	-12.8042
C4-black	ENSSSCG00000013896	MPV17L2	-0.652064	7.06e-05	0.38051	0.0347122	0.426508	0.0167265	-0.575677	0.000702771	-0.6328	0.000133458	20.1122	3.68589	16.4263	-12.7404	MPV17 mitochondrial membrane protein-like 2 [Source:HGNC Symbol;Acc:28177]
C1-lightcyan	ENSSSCG00000013915	CRTC1	-0.6692	3.85e-05	0.323231	0.0761164	0.47075	0.00752325	-0.338585	0.0624414	-0.552195	0.00127848	16.3051	2.12591	14.1792	-12.0533	CREB regulated transcription coactivator 1 [Source:HGNC Symbol;Acc:16062]
C1-lightcyan	ENSSSCG00000013933	PBX4	-0.745562	1.49e-06	0.712904	6.79e-06	0.669883	3.76e-05	-0.527974	0.00226782	-0.698464	1.25e-05	30.4815	3.98165	26.4998	-22.5182	pre-B-cell leukemia homeobox 4 [Source:HGNC Symbol;Acc:13403]
C2-darkturquoise	ENSSSCG00000013983	JMJD4	-0.447338	0.0116288	0.567211	0.000876463	0.395574	0.0276174	-0.354904	0.0500982	-0.516207	0.00295166	12.2272	0.73162	11.4956	-10.764	jumonji domain containing 4 [Source:HGNC Symbol;Acc:25724]
C4-black	ENSSSCG00000014015	C5orf45	-0.225892	0.221746	0.447303	0.0116361	0.113052	0.54483	-0.556649	0.00114515	-0.329211	0.0705391	17.5464	4.18404	13.3624	-9.17831	chromosome 5 open reading frame 45 [Source:HGNC Symbol;Acc:30817]
C4-black	ENSSSCG00000014019	MAML1	0.383021	0.0334367	-0.133163	0.475138	-0.397582	0.0267681	0.329936	0.069885	0.303774	0.096641	9.61231	1.18104	8.43127	-7.25024	mastermind-like 1 (Drosophila) [Source:HGNC Symbol;Acc:13632]
C2-darkturquoise	ENSSSCG00000014034	N4BP3	0.61153	0.000257146	-0.809057	3.61e-08	-0.494961	0.0046428	0.521875	0.00260278	0.734655	2.53e-06	28.8251	3.64714	25.178	-21.5308	NEDD4 binding protein 3 [Source:HGNC Symbol;Acc:29852]
C4-black	ENSSSCG00000014040	LMAN2	-0.650561	7.43e-05	0.60054	0.000354421	0.50487	0.00377206	-0.833349	5.94e-09	-0.763646	5.81e-07	115.5	15.9883	99.5113	-83.523	lectin, mannose-binding 2 [Source:HGNC Symbol;Acc:16986]
C4-black	ENSSSCG00000014053	SNCB	0.50243	0.00397225	-0.450028	0.0110776	-0.497022	0.00444871	0.529032	0.00221367	0.563583	0.000961746	18.8691	2.79689	16.0722	-13.2753	Sus scrofa synuclein, beta (SNCB), mRNA. [Source:RefSeq mRNA;Acc:NM_001112694]
C4-black	ENSSSCG00000014056	RNF44	0.208151	0.261153	-0.232754	0.207649	-0.350525	0.0532017	0.552463	0.00127012	0.384856	0.032529	26.4655	4.77679	21.6887	-16.9119	ring finger protein 44 [Source:HGNC Symbol;Acc:19180]
C2-darkturquoise	ENSSSCG00000014066	TMEM171	-0.497764	0.00438057	0.584235	0.000558697	0.427725	0.0163848	-0.410942	0.0216467	-0.578512	0.000651805	6.97259	0.63938	6.33321	-5.69383	transmembrane protein 171 [Source:HGNC Symbol;Acc:27031]
C4-black	ENSSSCG00000014070	ANKRA2	0.355585	0.0496288	-0.151027	0.417368	-0.246256	0.181737	0.409952	0.0219962	0.318626	0.0806394	9.38683	1.92313	7.4637	-5.54056	ankyrin repeat, family A (RFXANK-like), 2 [Source:HGNC Symbol;Acc:13208]
C4-black	ENSSSCG00000014073	HEXB	-0.102996	0.581386	0.322708	0.0766201	0.120667	0.517886	-0.514751	0.00304752	-0.285823	0.119064	13.9067	3.00671	10.9	-7.89326	Sus scrofa hexosaminidase B (beta polypeptide) (HEXB), mRNA. [Source:RefSeq mRNA;Acc:NM_213921]
C2-darkturquoise	ENSSSCG00000014093	CRHBP	-0.516713	0.00291895	0.642002	9.9e-05	0.425152	0.0171143	-0.303458	0.0970052	-0.554147	0.00121846	10.5844	1.05691	9.52747	-8.47055	corticotropin releasing hormone binding protein [Source:HGNC Symbol;Acc:2356]
C1-lightcyan	ENSSSCG00000014098	WDR41	0.447673	0.0115589	-0.197912	0.285861	-0.383789	0.0330542	0.170703	0.358544	0.301414	0.0993907	4.718	0.579777	4.13822	-3.55845	WD repeat domain 41 [Source:HGNC Symbol;Acc:25601]
C1-lightcyan	ENSSSCG00000014105		-0.593631	0.000431091	0.475893	0.00680942	0.409942	0.0219998	-0.0266416	0.886872	-0.489137	0.00523093	13.5629	1.30259	12.2603	-10.9577
C1-lightcyan	ENSSSCG00000014113	HOMER1	-0.446312	0.011845	0.127287	0.495009	0.403786	0.0242787	-0.211657	0.253022	-0.382933	0.0334811	5.1923	0.451358	4.74094	-4.28959	homer homolog 1 (Drosophila) [Source:HGNC Symbol;Acc:17512]
C4-black	ENSSSCG00000014119		0.310092	0.0895626	-0.251691	0.171978	-0.260248	0.157376	0.596925	0.00039288	0.353645	0.0509752	21.0136	4.4558	16.5578	-12.102	Uncharacterized protein [Source:UniProtKB/TrEMBL;Acc:F1RF26]
C1-lightcyan	ENSSSCG00000014123	FAM151B	-0.852275	1.18e-09	0.757593	8.03e-07	0.77296	3.46e-07	-0.827211	9.62e-09	-0.937785	7.42e-15	69.6483	7.11261	62.5357	-55.4231	family with sequence similarity 151, member B [Source:HGNC Symbol;Acc:33716]
C3-skyblue3	ENSSSCG00000014126	MSH3	-0.509294	0.00343119	0.293494	0.109051	0.670318	3.7e-05	-0.15044	0.419201	-0.433585	0.0148193	10.9577	0.960075	9.99767	-9.03759	mutS homolog 3 [Source:HGNC Symbol;Acc:7326]
C4-black	ENSSSCG00000014149	MEF2C	0.576393	0.000689582	-0.454195	0.0102673	-0.468304	0.0078844	0.743403	1.66e-06	0.603013	0.000330073	57.8634	11.8739	45.9894	-34.1155	Sus scrofa myocyte enhancer factor 2C (MEF2C), mRNA. [Source:RefSeq mRNA;Acc:NM_001044540]
C1-lightcyan	ENSSSCG00000014176		0.811988	2.95e-08	-0.731796	2.9e-06	-0.663855	4.67e-05	0.651582	7.17e-05	0.817165	2.04e-08	45.3373	5.69524	39.642	-33.9468	Uncharacterized protein [Source:UniProtKB/TrEMBL;Acc:F1RNT6]
C1-lightcyan	ENSSSCG00000014184	PAM	-0.445536	0.0120108	0.197406	0.28712	0.512108	0.00322843	-0.147145	0.429579	-0.34363	0.0583946	6.21371	0.384571	5.82914	-5.44457	peptidylglycine alpha-amidating monooxygenase [Source:HGNC Symbol;Acc:8596]
C1-lightcyan	ENSSSCG00000014189	FBXL17	0.722384	4.47e-06	-0.629905	0.000146333	-0.744059	1.6e-06	0.571269	0.000789018	0.732925	2.75e-06	21.0125	3.45338	17.5592	-14.1058	F-box and leucine-rich repeat protein 17 [Source:HGNC Symbol;Acc:13615]
C4-black	ENSSSCG00000014214	TRIM36	0.526036	0.00236995	-0.487825	0.00537186	-0.277238	0.13106	0.624546	0.000173117	0.570923	0.000796161	17.5078	4.72785	12.7799	-8.05207	tripartite motif containing 36 [Source:HGNC Symbol;Acc:16280]
C4-black	ENSSSCG00000014255	SLC12A2	0.383176	0.0333593	-0.3832	0.0333476	-0.262532	0.153633	0.845253	2.2e-09	0.516592	0.00292677	94.9798	14.9776	80.0021	-65.0245	solute carrier family 12 (sodium/potassium/chloride transporter), member 2 [Source:HGNC Symbol;Acc:10911]
C2-darkturquoise	ENSSSCG00000014256	FBN2	-0.387944	0.0310465	0.457028	0.00974557	0.41212	0.0212369	-0.045187	0.809265	-0.382165	0.0338673	7.29218	0.501756	6.79043	-6.28867	Uncharacterized protein [Source:UniProtKB/TrEMBL;Acc:F1RKK1]
C4-black	ENSSSCG00000014258	ISOC1	0.658867	5.57e-05	-0.665951	4.33e-05	-0.449721	0.0111394	0.677172	2.87e-05	0.656227	6.11e-05	33.6085	7.40732	26.2012	-18.7938	isochorismatase domain containing 1 [Source:HGNC Symbol;Acc:24254]
C4-black	ENSSSCG00000014401	NR3C1	0.370176	0.0403822	-0.434625	0.0145547	-0.329082	0.0706562	0.845178	2.21e-09	0.555818	0.00116907	113.641	15.8529	97.7883	-81.9354	Sus scrofa nuclear receptor subfamily 3, group C, member 1 (glucocorticoid receptor) (NR3C1), mRNA. [Source:RefSeq mRNA;Acc:NM_001008481]
C4-black	ENSSSCG00000014561	NLRP6	0.129187	0.488539	-0.264222	0.150905	-0.132579	0.477097	0.461548	0.00895928	0.322261	0.0770521	12.4305	1.81096	10.6196	-8.80859	NLR family, pyrin domain containing 6 [Source:HGNC Symbol;Acc:22944]
C2-darkturquoise	ENSSSCG00000014565		-0.512021	0.00323457	0.631951	0.000137121	0.518401	0.00281209	-0.540207	0.0017069	-0.629489	0.000148269	17.1671	1.3313	15.8358	-14.5045	Uncharacterized protein [Source:UniProtKB/TrEMBL;Acc:F1RGC4]
C4-black	ENSSSCG00000014570	NRIP3	0.494993	0.00463974	-0.616168	0.000223781	-0.350878	0.0529458	0.649385	7.73e-05	0.601214	0.000347633	31.1388	5.82284	25.316	-19.4931	nuclear receptor interacting protein 3 [Source:HGNC Symbol;Acc:1167]
C1-lightcyan	ENSSSCG00000014599	SYT9	0.672411	3.42e-05	-0.521747	0.00261026	-0.563791	0.000956681	0.496073	0.00453719	0.661523	5.08e-05	17.2433	2.04485	15.1985	-13.1536	synaptotagmin IX [Source:HGNC Symbol;Acc:19265]
C1-lightcyan	ENSSSCG00000014630	CNGA4	-0.554284	0.00121435	0.582483	0.000585863	0.428408	0.0161955	-0.295577	0.106445	-0.57189	0.000776318	7.24073	0.693217	6.54751	-5.85429	cyclic nucleotide gated channel alpha 4 [Source:HGNC Symbol;Acc:2152]
C4-black	ENSSSCG00000014727		0.312317	0.087167	-0.309681	0.0900111	-0.476738	0.00669783	0.626666	0.000162043	0.469795	0.00766258	16.6309	3.30632	13.3246	-10.0183	Uncharacterized protein [Source:UniProtKB/TrEMBL;Acc:F1RII5]
C1-lightcyan	ENSSSCG00000014816		0.48258	0.00596807	-0.513145	0.00315642	-0.349453	0.0539843	0.256303	0.163993	0.540853	0.00168096	9.5375	0.771723	8.76578	-7.99406	Uncharacterized protein [Source:UniProtKB/TrEMBL;Acc:F1SUV3]
C1-lightcyan	ENSSSCG00000014831	PAAF1	-0.749639	1.21e-06	0.572218	0.000769691	0.700134	1.16e-05	-0.658138	5.72e-05	-0.830402	7.5e-09	39.7784	4.21739	35.561	-31.3436	proteasomal ATPase-associated factor 1 [Source:HGNC Symbol;Acc:25687]
C1-lightcyan	ENSSSCG00000014832	DNAJB13	-0.843847	2.48e-09	0.56557	0.000914178	0.6981	1.26e-05	-0.500788	0.00411206	-0.783054	1.92e-07	36.3923	6.01725	30.375	-24.3578	DnaJ (Hsp40) homolog, subfamily B, member 13 [Source:HGNC Symbol;Acc:30718]
C1-lightcyan	ENSSSCG00000014834	UCP3	-0.662794	4.85e-05	0.484397	0.0057554	0.356919	0.0487194	-0.331306	0.0686624	-0.537014	0.00184018	16.7078	2.18701	14.5208	-12.3338	mitochondrial uncoupling protein 3 [Source:RefSeq peptide;Acc:NP_999214]
C1-lightcyan	ENSSSCG00000014861	MOGAT2	0.78389	1.83e-07	-0.506887	0.00361319	-0.573028	0.000753549	0.43237	0.0151331	0.683174	2.28e-05	21.5666	3.96734	17.5992	-13.6319	monoacylglycerol O-acyltransferase 2 [Source:HGNC Symbol;Acc:23248]
C4-black	ENSSSCG00000014893	NARS2	0.544027	0.00155853	-0.360469	0.0463628	-0.486633	0.00550268	0.661584	5.06e-05	0.591743	0.00045443	21.4253	5.11295	16.3124	-11.1994	asparaginyl-tRNA synthetase 2, mitochondrial (putative) [Source:HGNC Symbol;Acc:26274]
C4-black	ENSSSCG00000014903	CCDC90B	0.449465	0.0111911	-0.240997	0.191544	-0.468136	0.00790981	0.657645	5.82e-05	0.475505	0.00686118	29.4841	7.4204	22.0637	-14.6433	coiled-coil domain containing 90B [Source:HGNC Symbol;Acc:28108]
C1-lightcyan	ENSSSCG00000014948	C11orf54	0.746524	1.42e-06	-0.534929	0.00193205	-0.408281	0.0225965	0.52109	0.00264889	0.656454	6.06e-05	25.5499	4.02107	21.5289	-17.5078	chromosome 11 open reading frame 54 [Source:HGNC Symbol;Acc:30204]
C4-black	ENSSSCG00000014971		0.285851	0.119025	-0.344843	0.0574532	-0.280538	0.126348	0.529696	0.00218031	0.474367	0.00701502	14.6473	3.06514	11.5822	-8.51703	Uncharacterized protein [Source:UniProtKB/TrEMBL;Acc:F1STI3]
C2-darkturquoise	ENSSSCG00000014996	CASP12	0.458718	0.0094451	-0.617698	0.000213647	-0.366657	0.0424741	0.229104	0.215068	0.486828	0.00548102	12.2325	0.936103	11.2964	-10.3603	caspase 12 (gene/pseudogene) [Source:HGNC Symbol;Acc:19004]
C1-lightcyan	ENSSSCG00000015092	CD3E	-0.684446	2.17e-05	0.669566	3.8e-05	0.640827	0.000102867	-0.390174	0.0300099	-0.680218	2.56e-05	38.6605	3.11334	35.5471	-32.4338	CD3e molecule, epsilon (CD3-TCR complex) [Source:HGNC Symbol;Acc:1674]
C2-darkturquoise	ENSSSCG00000015106	HYOU1	-0.538338	0.00178387	0.67876	2.7e-05	0.464228	0.008519	-0.54587	0.00149105	-0.613154	0.000244994	32.5235	2.09879	30.4247	-28.3259	hypoxia up-regulated 1 [Source:HGNC Symbol;Acc:16931]
C1-lightcyan	ENSSSCG00000015112	HINFP	-0.618121	0.000210919	0.530515	0.00213971	0.446059	0.0118987	-0.430802	0.0155462	-0.608584	0.000280567	33.8555	1.59117	32.2644	-30.6732	histone H4 transcription factor [Source:HGNC Symbol;Acc:17850]
C3-skyblue3	ENSSSCG00000015124	PVRL1	0.485249	0.00565803	-0.292474	0.110345	-0.71175	7.14e-06	0.336885	0.0638528	0.503349	0.00389584	11.9541	1.24285	10.7112	-9.46839	Sus scrofa poliovirus receptor-related 1 (herpesvirus entry mediator C) (PVRL1), mRNA. [Source:RefSeq mRNA;Acc:NM_001001262]
C4-black	ENSSSCG00000015135		-0.159234	0.392207	0.0506955	0.786518	0.114282	0.540432	0.321349	0.0779406	0.0316176	0.865917	13.887	1.91366	11.9734	-10.0597	Uncharacterized protein [Source:UniProtKB/TrEMBL;Acc:F1S9R6]
C2-darkturquoise	ENSSSCG00000015137	CRTAM	-0.444074	0.0123283	0.425198	0.0171012	0.339235	0.0619078	-0.0173423	0.926224	-0.386494	0.0317356	8.72459	0.223649	8.50094	-8.27729	cytotoxic and regulatory T cell molecule [Source:HGNC Symbol;Acc:24313]
C1-lightcyan	ENSSSCG00000015196		0.499781	0.00419986	-0.309655	0.0900398	-0.395831	0.0275072	0.317197	0.0820832	0.520636	0.00267588	9.08439	0.716025	8.36837	-7.65234	Uncharacterized protein [Source:UniProtKB/TrEMBL;Acc:F1S7B2]
C4-black	ENSSSCG00000015250	ADAMTS15	-0.319053	0.0802113	0.328293	0.0713736	0.17009	0.3603	-0.535801	0.00189313	-0.311368	0.0881834	15.9037	3.65935	12.2443	-8.58498	ADAM metallopeptidase with thrombospondin type 1 motif, 15 [Source:HGNC Symbol;Acc:16305]
C4-black	ENSSSCG00000015294	CR1	0.467231	0.00804753	-0.374523	0.0379127	-0.396217	0.0273429	0.59789	0.000382274	0.528756	0.0022277	23.8278	6.10139	17.7264	-11.625	Uncharacterized protein [Source:UniProtKB/TrEMBL;Acc:F1S353]
C1-lightcyan	ENSSSCG00000015311	CYP51	-0.537527	0.0018182	0.476284	0.00675761	0.52725	0.0023055	-0.261937	0.154602	-0.465796	0.00826998	9.47116	2.01331	7.45785	-5.44453	Sus scrofa cytochrome P450, family 51, subfamily A, polypeptide 1 (CYP51), mRNA. [Source:RefSeq mRNA;Acc:NM_214432]
C4-black	ENSSSCG00000015341		0.436386	0.0141161	-0.406155	0.0233797	-0.486418	0.00552658	0.558473	0.00109418	0.493954	0.0047402	25.6811	4.16801	21.5131	-17.3451	Uncharacterized protein [Source:UniProtKB/TrEMBL;Acc:F1SF84]
C4-black	ENSSSCG00000015368	HDAC9	0.310198	0.0894475	-0.453481	0.0104026	-0.185215	0.318512	0.589396	0.000485006	0.388213	0.03092	54.0924	6.93018	47.1623	-40.2321	Uncharacterized protein [Source:UniProtKB/TrEMBL;Acc:F1SEI3]
C4-black	ENSSSCG00000015380	CDCA7L	0.250032	0.174917	-0.28908	0.114732	-0.293518	0.109021	0.773827	3.3e-07	0.416626	0.0197276	42.8086	10.1151	32.6935	-22.5785	cell division cycle associated 7-like [Source:HGNC Symbol;Acc:30777]
C4-black	ENSSSCG00000015383	RAPGEF5	0.385575	0.0321789	-0.345574	0.0568918	-0.266383	0.147468	0.593203	0.000436287	0.472735	0.00724053	34.9083	6.83292	28.0754	-21.2425	Rap guanine nucleotide exchange factor (GEF) 5 [Source:HGNC Symbol;Acc:16862]
C4-black	ENSSSCG00000015412	CCDC146	0.0140383	0.940252	-0.164637	0.37613	0.0800409	0.668634	-0.140011	0.452516	-0.0814769	0.663034	3.46954	0.338315	3.13122	-2.79291	coiled-coil domain containing 146 [Source:HGNC Symbol;Acc:29296]
C4-black	ENSSSCG00000015441		0.53679	0.00184986	-0.163783	0.378643	-0.508145	0.00351704	0.558832	0.00108438	0.506171	0.00366894	26.008	4.02493	21.9831	-17.9581	Uncharacterized protein [Source:UniProtKB/TrEMBL;Acc:F1SAF2]
C4-black	ENSSSCG00000015447		-0.353857	0.0508266	0.350932	0.052907	0.285791	0.119107	-0.593442	0.00043338	-0.458662	0.00945478	14.0593	3.6926	10.3667	-6.6741	Uncharacterized protein [Source:UniProtKB/TrEMBL;Acc:F1SAE5]
C4-black	ENSSSCG00000015448	NME8	0.040624	0.828225	0.15869	0.393848	-0.123347	0.508564	-0.172305	0.353985	0.0571696	0.760003	6.16766	0.4548	5.71286	-5.25806	NME/NM23 family member 8 [Source:HGNC Symbol;Acc:16473]
C4-black	ENSSSCG00000015462	TPK1	-0.246025	0.182161	0.307898	0.091975	0.205895	0.266471	-0.462959	0.00872513	-0.418005	0.019284	8.8731	1.7686	7.1045	-5.33591	thiamin pyrophosphokinase 1 [Source:HGNC Symbol;Acc:17358]
C3-skyblue3	ENSSSCG00000015477	CHIT1	0.461927	0.00889581	-0.336019	0.0645814	-0.676548	2.94e-05	0.423727	0.0175299	0.453177	0.0104606	13.1922	1.57631	11.6158	-10.0395	chitinase 1 (chitotriosidase) [Source:HGNC Symbol;Acc:1936]
C4-black	ENSSSCG00000015487	TNFSF18	0.544215	0.00155152	-0.484606	0.00573135	-0.584961	0.000547778	0.57129	0.00078858	0.600015	0.000359799	26.583	4.03228	22.5507	-18.5184	tumor necrosis factor (ligand) superfamily, member 18 [Source:HGNC Symbol;Acc:11932]
C4-black	ENSSSCG00000015523		0.347199	0.0556591	-0.363959	0.0441364	-0.330911	0.0690131	0.676107	2.98e-05	0.491265	0.005009	44.8042	6.1932	38.611	-32.4178	Uncharacterized protein [Source:UniProtKB/TrEMBL;Acc:F1S6Y4]
C2-darkturquoise	ENSSSCG00000015545	GLUL	0.367973	0.0416822	-0.695075	1.43e-05	-0.19135	0.302459	0.137545	0.460595	0.400216	0.0256868	12.7131	1.64463	11.0685	-9.42385	Sus scrofa glutamate-ammonia ligase (GLUL), mRNA. [Source:RefSeq mRNA;Acc:NM_213909]
C4-black	ENSSSCG00000015565	C1orf21	-0.659157	5.52e-05	0.482342	0.0059965	0.52891	0.00221989	-0.675849	3.01e-05	-0.650359	7.48e-05	24.4009	6.35888	18.0421	-11.6832	chromosome 1 open reading frame 21 [Source:HGNC Symbol;Acc:15494]
C2-darkturquoise	ENSSSCG00000015598	TMEM206	0.384177	0.0328624	-0.480266	0.00624861	-0.259777	0.158155	0.322365	0.0769517	0.374976	0.0376624	6.76206	0.601193	6.16086	-5.55967	transmembrane protein 206 [Source:HGNC Symbol;Acc:25593]
C4-black	ENSSSCG00000015627	ZPBP	-0.151601	0.415581	0.0380153	0.839107	0.191718	0.30151	-0.456994	0.0097516	-0.248847	0.177038	6.63285	1.18833	5.44452	-4.25619	zona pellucida binding protein [Source:HGNC Symbol;Acc:15662]
C4-black	ENSSSCG00000015656	FAIM3	0.243279	0.187246	-0.48906	0.00523909	-0.227905	0.217546	0.609683	0.000271614	0.415445	0.0201143	17.1248	4.41781	12.707	-8.2892	Fas apoptotic inhibitory molecule 3 [Source:HGNC Symbol;Acc:14315]
C4-black	ENSSSCG00000015659	YOD1	0.227301	0.2188	-0.276596	0.131991	-0.337586	0.0632675	0.435722	0.0142803	0.263453	0.152142	17.5169	2.38977	15.1271	-12.7373	YOD1 deubiquitinase [Source:HGNC Symbol;Acc:25035]
C4-black	ENSSSCG00000015701	MGAT5	0.393364	0.0285769	-0.428248	0.0162396	-0.31638	0.0829182	0.693959	1.49e-05	0.519397	0.00275067	29.6397	6.83816	22.8016	-15.9634	mannosyl (alpha-1,6-)-glycoprotein beta-1,6-N-acetyl-glucosaminyltransferase [Source:HGNC Symbol;Acc:7049]
C4-black	ENSSSCG00000015721	ERCC3	-0.114549	0.539483	0.315655	0.0836651	0.214334	0.246929	-0.36556	0.043144	-0.304721	0.0955542	6.99236	1.12084	5.87152	-4.75069	excision repair cross-complementing rodent repair deficiency, complementation group 3 [Source:HGNC Symbol;Acc:3435]
C4-black	ENSSSCG00000015734		0.145562	0.434612	-0.0812645	0.663862	-0.27578	0.133181	0.38521	0.0323563	0.220076	0.234192	8.93031	1.60261	7.3277	-5.72509	Uncharacterized protein [Source:UniProtKB/TrEMBL;Acc:F1RXX3]
C4-black	ENSSSCG00000015753	ANGPT2	0.420118	0.0186202	-0.570164	0.000812039	-0.411512	0.0214476	0.657743	5.8e-05	0.591442	0.000458262	22.7483	6.75907	15.9892	-9.23017	angiopoietin 2 [Source:HGNC Symbol;Acc:485]
C3-skyblue3	ENSSSCG00000015766		-0.80607	4.43e-08	0.660349	5.29e-05	0.834113	5.58e-09	-0.72324	4.3e-06	-0.853353	1.06e-09	46.6372	3.07333	43.5639	-40.4906
C4-black	ENSSSCG00000015798	ANKRD37	0.282957	0.122974	-0.312415	0.0870625	-0.362113	0.0453031	0.364216	0.0439758	0.373224	0.0386378	4.67817	0.651657	4.02652	-3.37486	ankyrin repeat domain 37 [Source:HGNC Symbol;Acc:29593]
C4-black	ENSSSCG00000015816	LETM2	0.270134	0.141639	-0.40736	0.0229332	-0.412129	0.0212336	0.400458	0.0255895	0.411894	0.0213149	8.01894	1.23343	6.78552	-5.55209	leucine zipper-EF-hand containing transmembrane protein 2 [Source:HGNC Symbol;Acc:14648]
C3-skyblue3	ENSSSCG00000015854	OCA2	0.659841	5.39e-05	-0.504206	0.0038257	-0.759446	7.28e-07	0.560695	0.00103474	0.71637	5.84e-06	22.246	2.1817	20.0643	-17.8826	oculocutaneous albinism II [Source:HGNC Symbol;Acc:8101]
C2-darkturquoise	ENSSSCG00000015874	ACVR1	0.596608	0.000396426	-0.817278	2.02e-08	-0.530912	0.00212028	0.644354	9.15e-05	0.73031	3.11e-06	39.3279	4.07581	35.2521	-31.1763	Activin type I receptor; Uncharacterized protein [Source:UniProtKB/TrEMBL;Acc:E9M2M1]
C4-black	ENSSSCG00000015883	2015-03-07	0.384428	0.0327388	-0.386759	0.0316086	-0.269075	0.143267	0.83606	4.77e-09	0.56296	0.000977105	141.092	17.7381	123.354	-105.616	membrane-associated ring finger (C3HC4) 7, E3 ubiquitin protein ligase [Source:HGNC Symbol;Acc:17393]
C4-black	ENSSSCG00000015909		0.316952	0.0823334	-0.35308	0.0513732	-0.435978	0.0142169	0.736448	2.32e-06	0.534536	0.00194978	29.9195	7.8154	22.1041	-14.2887	Uncharacterized protein [Source:UniProtKB/TrEMBL;Acc:F1RPM8]
C4-black	ENSSSCG00000015922	CERS6	0.595671	0.000407059	-0.482418	0.00598733	-0.549142	0.00137754	0.497888	0.00436933	0.593514	0.000432501	15.9499	2.61046	13.3394	-10.729	ceramide synthase 6 [Source:HGNC Symbol;Acc:23826]
C4-black	ENSSSCG00000015945	METTL8	0.507661	0.0035538	-0.411868	0.0213239	-0.44675	0.0117522	0.691605	1.64e-05	0.547145	0.00144591	29.4145	7.54395	21.8706	-14.3266	methyltransferase like 8 [Source:HGNC Symbol;Acc:25856]
C4-black	ENSSSCG00000015947	DCAF17	0.148037	0.426754	-0.26781	0.14523	-0.0690541	0.712039	0.737702	2.19e-06	0.380456	0.0347403	61.3777	8.68607	52.6916	-44.0056	DDB1 and CUL4 associated factor 17 [Source:HGNC Symbol;Acc:25784]
C3-skyblue3	ENSSSCG00000015951	METAP1D	-0.356796	0.0488023	0.22171	0.230649	0.64292	9.6e-05	-0.283524	0.122193	-0.331202	0.0687542	9.96754	0.722487	9.24506	-8.52257	methionyl aminopeptidase type 1D (mitochondrial) [Source:HGNC Symbol;Acc:32583]
C4-black	ENSSSCG00000015959	RAPGEF4	0.393917	0.0283345	-0.478103	0.00652083	-0.249154	0.176486	0.556035	0.0011628	0.537613	0.00181451	18.4553	3.4043	15.051	-11.6467	Rap guanine nucleotide exchange factor (GEF) 4 [Source:HGNC Symbol;Acc:16626]
C4-black	ENSSSCG00000015996	RBM45	0.403872	0.0242456	-0.390884	0.0296861	-0.29408	0.108313	0.484986	0.00568789	0.455421	0.0100387	8.63566	1.77711	6.85855	-5.08144	RNA binding motif protein 45 [Source:HGNC Symbol;Acc:24468]
C4-black	ENSSSCG00000016072	C2orf66	0.277986	0.12998	-0.431014	0.01549	-0.399842	0.0258382	0.610494	0.000265173	0.487739	0.0053812	20.6628	4.106	16.5568	-12.4508	chromosome 2 open reading frame 66 [Source:HGNC Symbol;Acc:33809]
C4-black	ENSSSCG00000016088		-0.10844	0.561461	0.279796	0.127396	0.123412	0.508338	-0.518697	0.00279373	-0.35429	0.0505241	21.4274	2.69269	18.7347	-16.042	Uncharacterized protein [Source:UniProtKB/TrEMBL;Acc:F1SI71]
C4-black	ENSSSCG00000016100	NDUFB3	-0.243955	0.185984	0.350143	0.0534793	0.355658	0.0495786	-0.791001	1.18e-07	-0.487898	0.00536384	62.4784	9.99763	52.4808	-42.4832	NADH dehydrogenase (ubiquinone) 1 beta subcomplex, 3, 12kDa [Source:HGNC Symbol;Acc:7698]
C4-black	ENSSSCG00000016114	FAM117B	0.522185	0.00258478	-0.513807	0.00311113	-0.41533	0.0201521	0.700778	1.13e-05	0.590025	0.000476643	31.5664	7.69736	23.869	-16.1716	family with sequence similarity 117, member B [Source:HGNC Symbol;Acc:14440]
C4-black	ENSSSCG00000016118	NBEAL1	0.207067	0.2637	-0.253553	0.168722	-0.240385	0.192709	0.653372	6.75e-05	0.400822	0.0254431	18.4861	4.62197	13.8641	-9.24214	neurobeachin-like 1 [Source:HGNC Symbol;Acc:20681]
C4-black	ENSSSCG00000016134	FASTKD2	0.384447	0.0327298	-0.496103	0.00453442	-0.315096	0.0842432	0.478578	0.00646026	0.469994	0.00763338	13.0671	2.58706	10.48	-7.89298	FAST kinase domains 2 [Source:HGNC Symbol;Acc:29160]
C4-black	ENSSSCG00000016147	PIKFYVE	0.590727	0.000467452	-0.666689	4.22e-05	-0.588774	0.000493409	0.665761	4.36e-05	0.700972	1.12e-05	33.8054	5.92895	27.8764	-21.9475	phosphoinositide kinase, FYVE finger containing [Source:HGNC Symbol;Acc:23785]
C4-black	ENSSSCG00000016158		0.548428	0.00140164	-0.553663	0.00123314	-0.38657	0.031699	0.56211	0.000998409	0.507904	0.00353533	25.0634	4.2859	20.7775	-16.4916	Uncharacterized protein [Source:UniProtKB/TrEMBL;Acc:F1SSS1]
C4-black	ENSSSCG00000016191		0.0318297	0.865025	0.0157635	0.932925	-0.0743399	0.691037	0.378886	0.0355583	0.0897885	0.630979	5.825	0.625514	5.19948	-4.57397	Uncharacterized protein [Source:UniProtKB/TrEMBL;Acc:F1SRY7]
C1-lightcyan	ENSSSCG00000016216		0.702159	1.07e-05	-0.617507	0.000214887	-0.570512	0.000804718	0.529525	0.00218885	0.73747	2.21e-06	26.6707	2.90664	23.764	-20.8574	Tubulin alpha-1A chain [Source:UniProtKB/TrEMBL;Acc:F1SR80]
C4-black	ENSSSCG00000016223	ACSL3	0.0894762	0.632172	0.0605531	0.74625	-0.00044369	0.99811	0.384527	0.0326905	0.168616	0.364539	6.20056	1.07022	5.13034	-4.06012	acyl-CoA synthetase long-chain family member 3 [Source:HGNC Symbol;Acc:3570]
C4-black	ENSSSCG00000016268	GPR55	-0.361084	0.0459642	0.398638	0.0263304	0.350852	0.052965	-0.495989	0.00454511	-0.452921	0.0105096	14.6052	1.48929	13.1159	-11.6266	G protein-coupled receptor 55 [Source:HGNC Symbol;Acc:4511]
C4-black	ENSSSCG00000016279	PDE6D	-0.437529	0.0138373	0.496782	0.00447096	0.39832	0.0264614	-0.649177	7.78e-05	-0.521245	0.0026397	43.9932	6.73889	37.2543	-30.5154	phosphodiesterase 6D, cGMP-specific, rod, delta [Source:HGNC Symbol;Acc:8788]
C4-black	ENSSSCG00000016330		0.307193	0.09276	-0.266304	0.147592	-0.340865	0.0605863	0.552412	0.00127168	0.459529	0.00930367	12.9927	2.80591	10.1868	-7.38086	Uncharacterized protein [Source:UniProtKB/TrEMBL;Acc:F1SJI5]
C2-darkturquoise	ENSSSCG00000016341	TRAF3IP1	-0.620185	0.000198043	0.648165	8.06e-05	0.334813	0.0656075	-0.35803	0.0479719	-0.642634	9.69e-05	11.4821	1.42826	10.0539	-8.62562
C4-black	ENSSSCG00000016364	GPC1	0.0325099	0.862168	0.0628081	0.737126	-0.151598	0.415588	0.603544	0.000325041	0.195517	0.291848	21.5067	3.5433	17.9634	-14.4201	glypican 1 [Source:HGNC Symbol;Acc:4449]
C3-skyblue3	ENSSSCG00000016400	C2orf54	0.279135	0.128335	-0.202729	0.274057	-0.585696	0.000536907	0.334762	0.0656507	0.311493	0.0880484	5.07761	0.520449	4.55716	-4.03671	chromosome 2 open reading frame 54 [Source:HGNC Symbol;Acc:26216]
C4-black	ENSSSCG00000016401	KIF1A	0.151181	0.416887	-0.432297	0.0151521	-0.365381	0.0432538	0.677178	2.87e-05	0.42144	0.0182145	19.9813	6.03196	13.9493	-7.91737	kinesin family member 1A [Source:HGNC Symbol;Acc:888]
C2-darkturquoise	ENSSSCG00000016420	INSIG1	-0.501258	0.00407162	0.736522	2.32e-06	0.254485	0.167108	-0.41312	0.0208938	-0.499723	0.00420499	15.1187	2.41698	12.7017	-10.2847	insulin induced gene 1 [Source:HGNC Symbol;Acc:6083]
C4-black	ENSSSCG00000016426	ACTR3B	0.502947	0.00392909	-0.624038	0.000175872	-0.545229	0.00151425	0.620038	0.000198938	0.667106	4.16e-05	39.8717	5.98652	33.8852	-27.8987	ARP3 actin-related protein 3 homolog B (yeast) [Source:HGNC Symbol;Acc:17256]
C3-skyblue3	ENSSSCG00000016442	AOC1	-0.561124	0.00102362	0.291755	0.111264	0.720564	4.85e-06	-0.35867	0.0475457	-0.50391	0.00384977	12.7813	1.46827	11.3131	-9.84479	amine oxidase, copper containing 1 [Source:HGNC Symbol;Acc:80]
C2-darkturquoise	ENSSSCG00000016476	TRBV21	-0.617435	0.000215357	0.666174	4.3e-05	0.494491	0.00468805	-0.356769	0.0488208	-0.644986	8.96e-05	12.843	1.53417	11.3088	-9.77466	Uncharacterized protein [Source:UniProtKB/TrEMBL;Acc:F6Q8R7]
C1-lightcyan	ENSSSCG00000016477	TRBV24-1	0.590622	0.000468819	-0.429146	0.0159931	-0.400088	0.0257386	0.260875	0.156341	0.499407	0.00423291	5.92538	1.10072	4.82466	-3.72394	T cell receptor beta variable 24-1 [Source:HGNC Symbol;Acc:12203]
C2-darkturquoise	ENSSSCG00000016486		-0.12035	0.518996	0.462057	0.00887424	0.00919247	0.960856	0.0254045	0.892094	-0.100695	0.5899	4.57412	0.487298	4.08682	-3.59952	Uncharacterized protein [Source:UniProtKB/TrEMBL;Acc:F1SRR9]
C4-black	ENSSSCG00000016495	NDUFB2	-0.322661	0.0766653	0.202931	0.273568	0.280217	0.1268	-0.687774	1.91e-05	-0.437746	0.0137849	52.3658	7.93443	44.4314	-36.4969	NADH dehydrogenase (ubiquinone) 1 beta subcomplex, 2, 8kDa [Source:HGNC Symbol;Acc:7697]
C1-lightcyan	ENSSSCG00000016503		0.584687	0.000551873	-0.563463	0.000964691	-0.435499	0.0143357	0.292216	0.110674	0.551173	0.00131092	9.01003	1.1403	7.86973	-6.72942	Uncharacterized protein [Source:UniProtKB/TrEMBL;Acc:F1SRP2]
C4-black	ENSSSCG00000016520	CREB3L2	-0.00124586	0.994693	0.0798127	0.669526	-0.0440167	0.814118	0.240822	0.191879	0.0156806	0.933277	3.66314	0.376849	3.28629	-2.90944	cAMP responsive element binding protein 3-like 2 [Source:HGNC Symbol;Acc:23720]
C3-skyblue3	ENSSSCG00000016530	TMEM140	-0.418232	0.0192116	0.192832	0.298658	0.665057	4.47e-05	-0.487841	0.00537005	-0.423518	0.0175916	17.6924	1.18734	16.5051	-15.3177	transmembrane protein 140 [Source:HGNC Symbol;Acc:21870]
C4-black	ENSSSCG00000016553	COPG2	-0.0906628	0.627644	0.260731	0.156579	0.108444	0.561447	-0.318412	0.0808543	-0.18855	0.309721	7.28191	0.96468	6.31723	-5.35255	Coatomer subunit gamma [Source:UniProtKB/TrEMBL;Acc:F1SNE9]
C4-black	ENSSSCG00000016577	ATP6V1F	-0.117023	0.530697	0.11977	0.521026	0.241705	0.190203	-0.55591	0.00116641	-0.347649	0.0553213	23.3177	4.10579	19.2119	-15.1061	ATPase, H+ transporting, lysosomal 14kDa, V1 subunit F [Source:HGNC Symbol;Acc:16832]
C4-black	ENSSSCG00000016619	ING3	0.488953	0.00525041	-0.548503	0.00139911	-0.352333	0.0519022	0.734892	2.5e-06	0.574931	0.000716755	51.7267	9.72166	42.0051	-32.2834	inhibitor of growth family, member 3 [Source:HGNC Symbol;Acc:14587]
C4-black	ENSSSCG00000016677	GARS	-0.292555	0.110242	0.520218	0.00270089	0.154139	0.407725	-0.542834	0.00160362	-0.462318	0.00883089	16.4626	2.27278	14.1898	-11.917	glycyl-tRNA synthetase [Source:HGNC Symbol;Acc:4162]
C4-black	ENSSSCG00000016750	YKT6	-0.264275	0.15082	0.0464319	0.80411	0.129158	0.488635	-0.550849	0.00132137	-0.362294	0.0451877	19.5721	3.03797	16.5341	-13.4962	YKT6 v-SNARE homolog (S. cerevisiae) [Source:HGNC Symbol;Acc:16959]
C4-black	ENSSSCG00000016756	BLVRA	-0.476884	0.00667868	0.206285	0.265547	0.491545	0.00498042	-0.539092	0.00175246	-0.452407	0.0106087	14.7514	2.96731	11.7841	-8.81683	biliverdin reductase A [Source:HGNC Symbol;Acc:1062]
C2-darkturquoise	ENSSSCG00000016784	ANKH	0.547111	0.00144708	-0.719381	5.11e-06	-0.401551	0.0251526	0.476772	0.00669336	0.614013	0.000238771	26.9224	2.01935	24.9031	-22.8837	ANKH inorganic pyrophosphate transport regulator [Source:HGNC Symbol;Acc:15492]
C4-black	ENSSSCG00000016792	FAM134B	0.465393	0.00833329	-0.325454	0.0740045	-0.380647	0.0346417	0.635483	0.000122433	0.474798	0.00695642	26.7303	6.24893	20.4814	-14.2324	family with sequence similarity 134, member B [Source:HGNC Symbol;Acc:25964]
C4-black	ENSSSCG00000016795		0.566814	0.000885462	-0.459441	0.00931894	-0.454951	0.0101259	0.371359	0.0396974	0.50925	0.00343447	17.8446	1.30528	16.5393	-15.234	Uncharacterized protein [Source:UniProtKB/TrEMBL;Acc:F1SRL9]
C4-black	ENSSSCG00000016832	IL7R	0.428409	0.0161951	-0.536759	0.00185121	-0.321074	0.0782101	0.677702	2.81e-05	0.559769	0.00105916	29.0829	8.46655	20.6164	-12.1498	interleukin 7 receptor [Source:HGNC Symbol;Acc:6024]
C1-lightcyan	ENSSSCG00000016851	OSMR	-0.558226	0.00110095	0.298476	0.102896	0.452242	0.0106406	-0.394327	0.0281557	-0.574615	0.000722753	8.68683	0.847055	7.83977	-6.99272	oncostatin M receptor [Source:HGNC Symbol;Acc:8507]
C4-black	ENSSSCG00000016863	OXCT1	-0.0122138	0.948006	-0.0145346	0.938143	0.0163244	0.930543	0.167001	0.369216	0.0196265	0.916539	6.80051	0.516677	6.28383	-5.76716	Sus scrofa 3-oxoacid CoA transferase 1 (OXCT1), nuclear gene encoding mitochondrial protein, mRNA. [Source:RefSeq mRNA;Acc:NM_213938]
C4-black	ENSSSCG00000016892	FST	0.379764	0.0350986	-0.450082	0.0110668	-0.384877	0.0325188	0.583616	0.000568164	0.479655	0.00632448	15.8041	3.60497	12.1991	-8.59416	Sus scrofa follistatin (FST), mRNA. [Source:RefSeq mRNA;Acc:NM_001003662]
C4-black	ENSSSCG00000016918	MAP3K1	0.562886	0.000978932	-0.476862	0.00668159	-0.558977	0.00108044	0.832457	6.37e-09	0.638096	0.000112487	52.6366	12.9127	39.7239	-26.8112	mitogen-activated protein kinase kinase kinase 1, E3 ubiquitin protein ligase [Source:HGNC Symbol;Acc:6848]
C1-lightcyan	ENSSSCG00000016926	GAPT	0.680131	2.56e-05	-0.490144	0.00512491	-0.557996	0.00110731	0.331449	0.0685354	0.604497	0.000316184	8.79947	1.79085	7.00862	-5.21778	GRB2-binding adaptor protein, transmembrane [Source:HGNC Symbol;Acc:26588]
C4-black	ENSSSCG00000016950	SGTB	0.308146	0.0916996	-0.0711155	0.703823	-0.271675	0.139293	0.280705	0.126113	0.254249	0.167516	5.43557	0.749351	4.68622	-3.93687	small glutamine-rich tetratricopeptide repeat (TPR)-containing, beta [Source:HGNC Symbol;Acc:23567]
C4-black	ENSSSCG00000016960		0.479618	0.00632916	-0.516822	0.00291193	-0.296938	0.104767	0.482655	0.00595918	0.550901	0.00131969	13.5059	2.18191	11.324	-9.14212	Uncharacterized protein [Source:UniProtKB/TrEMBL;Acc:F1SKR7]
C2-darkturquoise	ENSSSCG00000016974	MAP1B	0.437163	0.013926	-0.613857	0.000239892	-0.373515	0.0384741	0.289003	0.114833	0.48545	0.00563517	14.1897	1.34289	12.8468	-11.5039	microtubule-associated protein 1B [Source:HGNC Symbol;Acc:6836]
C1-lightcyan	ENSSSCG00000016992		-0.834777	5.29e-09	0.621501	0.000190204	0.733614	2.66e-06	-0.592634	0.000443278	-0.786204	1.59e-07	27.3243	5.11468	22.2096	-17.0949	Uncharacterized protein [Source:UniProtKB/TrEMBL;Acc:F1RRZ8]
C4-black	ENSSSCG00000017000	RANBP17	-0.0951459	0.610656	-0.078339	0.675294	0.0043413	0.981508	0.460272	0.00917566	0.0632953	0.735159	15.5437	3.09657	12.4471	-9.35057	RAN binding protein 17 [Source:HGNC Symbol;Acc:14428]
C4-black	ENSSSCG00000017015		0.0538622	0.773518	0.311649	0.0878813	0.0537836	0.773839	-0.564223	0.000946204	-0.194403	0.294663	37.4848	4.46448	33.0203	-28.5558	Sus scrofa arginyl-tRNA synthetase (RARS), mRNA. [Source:RefSeq mRNA;Acc:NM_001244260]
C4-black	ENSSSCG00000017046		0.227668	0.218037	-0.0665234	0.72217	-0.338073	0.0628636	0.476024	0.006792	0.311434	0.0881116	19.6166	2.94616	16.6704	-13.7242	Uncharacterized protein [Source:UniProtKB/TrEMBL;Acc:F1RR33]
C4-black	ENSSSCG00000017049	THG1L	0.491997	0.00493455	-0.270083	0.141717	-0.52896	0.00221736	0.451052	0.0108737	0.513841	0.00310882	11.3125	1.39182	9.92068	-8.52886	tRNA-histidine guanylyltransferase 1-like (S. cerevisiae) [Source:HGNC Symbol;Acc:26053]
C4-black	ENSSSCG00000017058	MED7	-0.224984	0.223659	0.425103	0.0171285	0.253502	0.168811	-0.609512	0.000272989	-0.419297	0.0188755	26.967	5.31845	21.6486	-16.3301	Sus scrofa mediator complex subunit 7 (MED7), mRNA. [Source:RefSeq mRNA;Acc:NM_001044615]
C1-lightcyan	ENSSSCG00000017067	CNOT8	0.637775	0.000113669	-0.295096	0.107043	-0.479782	0.00630864	0.378745	0.0356321	0.511673	0.0032591	14.9947	1.87478	13.1199	-11.2451	CCR4-NOT transcription complex, subunit 8 [Source:HGNC Symbol;Acc:9207]
C4-black	ENSSSCG00000017091	TNIP1	-0.423896	0.0174803	0.611399	0.000258149	0.243135	0.187514	-0.728268	3.42e-06	-0.622303	0.000185566	49.5968	8.80543	40.7914	-31.986	TNFAIP3 interacting protein 1 [Source:HGNC Symbol;Acc:16903]
C1-lightcyan	ENSSSCG00000017103	SRD5A1	0.735391	2.45e-06	-0.611921	0.000254168	-0.481908	0.00604848	0.430922	0.0155145	0.607482	0.000289799	21.49	3.19872	18.2912	-15.0925	steroid-5-alpha-reductase, alpha polypeptide 1 (3-oxo-5 alpha-steroid delta 4-dehydrogenase alpha 1) [Source:HGNC Symbol;Acc:11284]
C4-black	ENSSSCG00000017124		0.442279	0.0127276	-0.695062	1.43e-05	-0.317876	0.0813952	0.697978	1.27e-05	0.620515	0.000196052	37.9431	6.8427	31.1004	-24.2577	Uncharacterized protein [Source:UniProtKB/TrEMBL;Acc:F1S013]
C4-black	ENSSSCG00000017142	BAIAP2	0.0394716	0.833028	-0.173392	0.350909	-0.311882	0.0876319	0.378103	0.0359719	0.285668	0.119273	13.8019	2.04274	11.7592	-9.71645	BAI1-associated protein 2 [Source:HGNC Symbol;Acc:947]
C4-black	ENSSSCG00000017177	ST6GALNAC2	-0.00619023	0.973635	0.267983	0.14496	0.101749	0.585994	-0.355315	0.0498142	-0.211746	0.252819	8.19532	1.32263	6.87269	-5.55006	ST6 (alpha-N-acetyl-neuraminyl-2,3-beta-galactosyl-1,3)-N-acetylgalactosaminide alpha-2,6-sialyltransferase 2 [Source:HGNC Symbol;Acc:10867]
C4-black	ENSSSCG00000017194	TEN1	-0.331161	0.068791	0.220982	0.232222	0.280192	0.126835	-0.748915	1.26e-06	-0.46432	0.00850418	87.175	9.63532	77.5397	-67.9044	TEN1 CST complex subunit [Source:HGNC Symbol;Acc:37242]
C4-black	ENSSSCG00000017196	MRPL38	-0.498849	0.00428253	0.427666	0.0164013	0.515013	0.00303008	-0.835205	5.11e-09	-0.653058	6.82e-05	121.962	16.8063	105.156	-88.3495	mitochondrial ribosomal protein L38 [Source:HGNC Symbol;Acc:14033]
C4-black	ENSSSCG00000017204	ITGB4	-0.379194	0.0353965	0.514882	0.0030388	0.262402	0.153844	-0.432634	0.0150643	-0.521948	0.00259854	12.664	1.49153	11.1724	-9.68092	integrin, beta 4 [Source:HGNC Symbol;Acc:6158]
C4-black	ENSSSCG00000017208	SLC25A19	-0.222397	0.229169	0.468477	0.00785843	0.115485	0.536151	-0.438862	0.0135181	-0.317872	0.0813983	8.71953	2.02613	6.6934	-4.66727	Sus scrofa solute carrier family 25 (mitochondrial thiamine pyrophosphate carrier), member 19 (SLC25A19), nuclear gene encoding mitochondrial protein, mRNA. [Source:RefSeq mRNA;Acc:NM_001164514]
C2-darkturquoise	ENSSSCG00000017233	RAB37	-0.40231	0.0248532	0.564167	0.000947553	0.187093	0.313541	-0.129854	0.486279	-0.37362	0.0384155	6.99913	0.658133	6.341	-5.68287	RAB37, member RAS oncogene family [Source:HGNC Symbol;Acc:30268]
C4-black	ENSSSCG00000017235	CH242-307O4.3	-0.197757	0.286245	0.0549411	0.769102	0.256511	0.16364	-0.273591	0.136415	-0.235804	0.201585	7.80557	0.874449	6.93112	-6.05667
C3-skyblue3	ENSSSCG00000017245	CDC42EP4	0.685125	2.12e-05	-0.557519	0.00112058	-0.750664	1.15e-06	0.296363	0.105474	0.59129	0.0004602	25.5118	2.42055	23.0912	-20.6707	CDC42 effector protein (Rho GTPase binding) 4 [Source:HGNC Symbol;Acc:17147]
C4-black	ENSSSCG00000017261	ARSG	-0.320422	0.0788517	0.405343	0.0236849	0.371278	0.0397442	-0.414267	0.0205062	-0.543728	0.00156972	10.1055	1.58424	8.5213	-6.93706	arylsulfatase G [Source:HGNC Symbol;Acc:24102]
C4-black	ENSSSCG00000017264	AMZ2	-0.565573	0.000914111	0.560375	0.00104314	0.536825	0.00184834	-0.552126	0.00128066	-0.602739	0.0003327	18.3669	3.57183	14.7951	-11.2233	archaelysin family metallopeptidase 2 [Source:HGNC Symbol;Acc:28041]
C4-black	ENSSSCG00000017278	TEX2	0.375812	0.0372043	-0.551947	0.00128629	-0.306132	0.0939519	0.440623	0.0131058	0.497223	0.00443018	15.5672	1.43769	14.1295	-12.6918	testis expressed 2 [Source:HGNC Symbol;Acc:30884]
C4-black	ENSSSCG00000017310	KANSL1	0.0904285	0.628537	-0.167147	0.368794	-0.206284	0.26555	0.598851	0.000371956	0.278143	0.129754	20.1916	3.88832	16.3033	-12.415	KAT8 regulatory NSL complex subunit 1 [Source:HGNC Symbol;Acc:24565]
C4-black	ENSSSCG00000017351	C17orf104	-0.249265	0.176287	0.0224532	0.904569	0.27602	0.13283	-0.261472	0.155361	-0.238485	0.196358	2.64284	0.316342	2.3265	-2.01016	chromosome 17 open reading frame 104 [Source:HGNC Symbol;Acc:26670]
C4-black	ENSSSCG00000017364	C17orf53	-0.500408	0.00414504	0.383868	0.0330154	0.389943	0.0301162	-0.400782	0.0254594	-0.57663	0.000685254	9.74014	1.57875	8.16139	-6.58263	chromosome 17 open reading frame 53 [Source:HGNC Symbol;Acc:28460]
C4-black	ENSSSCG00000017365	G6PC3	-0.207012	0.26383	0.0742979	0.691203	0.0650175	0.72822	-0.300458	0.100522	-0.23512	0.202935	5.20889	0.666999	4.54189	-3.87489	glucose 6 phosphatase, catalytic, 3 [Source:HGNC Symbol;Acc:24861]
C4-black	ENSSSCG00000017384	AOC2	0.0348444	0.852375	0.0548129	0.769626	-0.155789	0.40266	0.134003	0.472332	0.0857566	0.646451	4.15245	0.460656	3.6918	-3.23114	amine oxidase, copper containing 2 (retina-specific) [Source:HGNC Symbol;Acc:549]
C4-black	ENSSSCG00000017388	COA3	-0.516497	0.00293285	0.444756	0.0121793	0.405857	0.0234914	-0.803217	5.37e-08	-0.634385	0.000126841	113.223	14.8826	98.3404	-83.4578	cytochrome c oxidase assembly factor 3 [Source:HGNC Symbol;Acc:24990]
C1-lightcyan	ENSSSCG00000017407	GHDC	-0.549872	0.00135325	0.303297	0.0971918	0.231869	0.209432	-0.320502	0.0787727	-0.434579	0.0145663	8.4712	1.40041	7.07079	-5.67039	GH3 domain-containing protein; GH3 domain-containing protein variant 1; GH3 domain-containing protein variant 2; Uncharacterized protein [Source:UniProtKB/TrEMBL;Acc:E9KYT5]
C4-black	ENSSSCG00000017414	KAT2A	-0.598263	0.000378234	0.452181	0.0106526	0.551062	0.00131449	-0.734151	2.59e-06	-0.667006	4.17e-05	45.7819	8.05131	37.7305	-29.6792	K(lysine) acetyltransferase 2A [Source:HGNC Symbol;Acc:4201]
C4-black	ENSSSCG00000017415		0.0280551	0.880911	-0.0151168	0.935671	-0.220334	0.233631	0.302952	0.097592	0.197372	0.287204	4.93095	0.802739	4.12821	-3.32547	Uncharacterized protein [Source:UniProtKB/TrEMBL;Acc:F1S0P7]
C4-black	ENSSSCG00000017428	JUP	0.191293	0.302605	-0.302007	0.0986946	-0.127856	0.493066	0.702867	1.04e-05	0.347567	0.0553829	30.1477	7.14291	23.0048	-15.8618	Sus scrofa junction plakoglobin (JUP), mRNA. [Source:RefSeq mRNA;Acc:NM_214323]
C4-black	ENSSSCG00000017493	ZPBP2	0.0339698	0.856042	0.0915339	0.624327	-0.00546627	0.976718	-0.395392	0.0276955	-0.179109	0.335004	7.85199	1.04667	6.80531	-5.75864	Sus scrofa zona pellucida binding protein 2 (ZPBP2), mRNA. [Source:RefSeq mRNA;Acc:NM_001164513]
C4-black	ENSSSCG00000017496	MIEN1	-0.224912	0.223811	0.206788	0.264359	0.22712	0.219177	-0.803889	5.14e-08	-0.401944	0.0249973	76.6508	11.2544	65.3964	-54.1421	migration and invasion enhancer 1 [Source:HGNC Symbol;Acc:28230]
C4-black	ENSSSCG00000017506	FBXL20	-0.121107	0.51635	-0.180567	0.33102	0.105356	0.572709	0.46975	0.00766914	0.122138	0.512758	18.6827	2.87812	15.8046	-12.9265	F-box and leucine-rich repeat protein 20 [Source:HGNC Symbol;Acc:24679]
C1-lightcyan	ENSSSCG00000017513		0.723435	4.26e-06	-0.560769	0.00103283	-0.463889	0.00857363	0.608655	0.000279981	0.712721	6.84e-06	63.108	3.49938	59.6086	-56.1093
C4-black	ENSSSCG00000017528	SNX11	-0.542654	0.00161051	0.373225	0.0386371	0.537199	0.00183223	-0.702301	1.06e-05	-0.610266	0.000266972	34.4026	6.95328	27.4493	-20.496	sorting nexin 11 [Source:HGNC Symbol;Acc:14975]
C4-black	ENSSSCG00000017534	HOXB3	0.399808	0.0258521	-0.241299	0.190972	-0.394421	0.0281146	0.412819	0.0209966	0.464347	0.00849983	8.82832	1.31247	7.51585	-6.20338	homeobox B3 [Source:HGNC Symbol;Acc:5114]
C4-black	ENSSSCG00000017605	MMD	0.488487	0.00530035	-0.637121	0.000116111	-0.32222	0.0770918	0.734286	2.58e-06	0.637717	0.000113883	67.9759	9.14249	58.8334	-49.6909	Sus scrofa monocyte to macrophage differentiation-associated (MMD), mRNA. [Source:RefSeq mRNA;Acc:NM_001044595]
C4-black	ENSSSCG00000017638	BZRAP1	-0.522893	0.00254408	0.288261	0.11581	0.27109	0.14018	-0.377066	0.0365258	-0.50849	0.00349109	9.79564	1.14093	8.65471	-7.51378	benzodiazepine receptor (peripheral) associated protein 1 [Source:HGNC Symbol;Acc:16831]
C1-lightcyan	ENSSSCG00000017688	GGNBP2	0.609313	0.000274598	-0.345731	0.0567722	-0.653041	6.82e-05	0.471881	0.00736105	0.629725	0.000147168	15.0229	1.45627	13.5667	-12.1104	gametogenetin binding protein 2 [Source:HGNC Symbol;Acc:19357]
C4-black	ENSSSCG00000017697		0.0931024	0.618375	-0.170791	0.358294	-0.0989736	0.596306	0.522834	0.00254745	0.287728	0.116515	13.7801	2.23671	11.5434	-9.30664	Uncharacterized protein [Source:UniProtKB/TrEMBL;Acc:F1S1A4]
C3-skyblue3	ENSSSCG00000017713	PEX12	0.409895	0.0220165	-0.112661	0.546231	-0.574227	0.000730183	0.292715	0.110038	0.369328	0.0408788	9.39078	0.747046	8.64373	-7.89669	peroxisomal biogenesis factor 12 [Source:HGNC Symbol;Acc:8854]
C1-lightcyan	ENSSSCG00000017727	TMEM98	-0.758393	7.7e-07	0.611032	0.000260975	0.736318	2.34e-06	-0.570013	0.000815218	-0.741631	1.81e-06	21.7821	3.5291	18.253	-14.7239	transmembrane protein 98 [Source:HGNC Symbol;Acc:24529]
C2-darkturquoise	ENSSSCG00000017753	KSR1	-0.412983	0.0209407	0.786902	1.52e-07	0.284271	0.121169	-0.399062	0.0261563	-0.542475	0.00161741	14.5866	3.12278	11.4638	-8.34101	kinase suppressor of ras 1 [Source:HGNC Symbol;Acc:6465]
C4-black	ENSSSCG00000017766		0.283269	0.122544	-0.463919	0.00856884	-0.256708	0.163305	0.555411	0.00118095	0.495355	0.00460515	34.4159	3.26044	31.1554	-27.895	Uncharacterized protein [Source:UniProtKB/TrEMBL;Acc:F1RNC5]
C4-black	ENSSSCG00000017791	SSH2	0.578014	0.000660501	-0.447063	0.0116863	-0.48036	0.00623703	0.629522	0.000148118	0.635757	0.000121356	25.4126	4.03346	21.3792	-17.3457
C4-black	ENSSSCG00000017796		-0.382728	0.0335837	0.616076	0.000224402	0.46844	0.00786406	-0.70593	9.14e-06	-0.595916	0.000404257	56.5071	8.51513	47.9919	-39.4768	Uncharacterized protein [Source:UniProtKB/TrEMBL;Acc:F1RN71]
C4-black	ENSSSCG00000017799	CPD	0.522055	0.00259232	-0.254454	0.167163	-0.615473	0.00022852	0.424284	0.0173666	0.48962	0.00517985	23.3709	2.2174	21.1535	-18.9361	carboxypeptidase D [Source:HGNC Symbol;Acc:2301]
C1-lightcyan	ENSSSCG00000017806	RNMTL1	-0.450721	0.0109394	0.417319	0.0195035	0.328131	0.0715222	-0.112378	0.547247	-0.403901	0.0242346	10.9566	0.537624	10.419	-9.88134	RNA methyltransferase like 1 [Source:HGNC Symbol;Acc:18485]
C3-skyblue3	ENSSSCG00000017812	VPS53	-0.65791	5.76e-05	0.408047	0.0226816	0.649424	7.72e-05	-0.479474	0.00634709	-0.573687	0.000740616	15.8638	1.02117	14.8426	-13.8214	vacuolar protein sorting 53 homolog (S. cerevisiae) [Source:HGNC Symbol;Acc:25608]
C2-darkturquoise	ENSSSCG00000017837	RAP1GAP2	-0.304299	0.0960365	0.521031	0.0026524	0.141833	0.446598	-0.354143	0.050627	-0.308675	0.0911151	8.73687	0.571493	8.16538	-7.59389	RAP1 GTPase activating protein 2 [Source:HGNC Symbol;Acc:29176]
C3-skyblue3	ENSSSCG00000017876	CYB5D2	-0.217463	0.239933	0.20231	0.27507	0.46742	0.00801857	-0.0941983	0.61423	-0.208989	0.259193	3.71425	0.373418	3.34083	-2.96741	cytochrome b5 domain containing 2 [Source:HGNC Symbol;Acc:28471]
C4-black	ENSSSCG00000017953	FXR2	-0.230546	0.212117	0.244774	0.184465	0.280513	0.126382	-0.37201	0.0393253	-0.344605	0.0576374	7.26215	1.2174	6.04475	-4.82735	fragile X mental retardation, autosomal homolog 2 [Source:HGNC Symbol;Acc:4024]
C2-darkturquoise	ENSSSCG00000017986		0.703009	1.03e-05	-0.762876	6.06e-07	-0.689393	1.79e-05	0.770534	3.97e-07	0.856206	8.16e-10	54.3107	3.38505	50.9256	-47.5406	Uncharacterized protein [Source:UniProtKB/TrEMBL;Acc:F1SSA7]
C4-black	ENSSSCG00000017987		-0.457345	0.00968849	0.403976	0.0242056	0.354299	0.0505179	-0.637623	0.000114231	-0.479676	0.00632188	20.7652	5.05985	15.7053	-10.6454
C1-lightcyan	ENSSSCG00000018039	NCOR1	-0.489546	0.00518755	0.276556	0.132048	0.27633	0.132379	-0.0227091	0.903486	-0.391537	0.0293909	9.01332	1.00041	8.01291	-7.0125	Uncharacterized protein [Source:UniProtKB/TrEMBL;Acc:F1SDC8]
C2-darkturquoise	ENSSSCG00000018061		0.597903	0.000382134	-0.80662	4.27e-08	-0.594485	0.000420886	0.392004	0.0291809	0.627316	0.000158773	24.8658	3.98813	20.8776	-16.8895
C2-darkturquoise	ENSSSCG00000018063		0.616036	0.00022467	-0.769477	4.21e-07	-0.555456	0.00117963	0.47857	0.0064612	0.635872	0.000120904	25.1562	3.60782	21.5483	-17.9405
C4-black	ENSSSCG00000018086		0.243266	0.187268	-0.29127	0.111887	-0.399741	0.0258793	0.20962	0.257726	0.262758	0.153265	5.96045	0.526178	5.43427	-4.9081	NADH dehydrogenase subunit 4L [Source:RefSeq peptide;Acc:NP_008642]
C4-black	ENSSSCG00000018087	MT-ND4	-0.0435385	0.816103	-0.081919	0.661314	-0.0878021	0.638583	0.250405	0.174254	0.110987	0.552248	9.51454	0.898987	8.61556	-7.71657	NADH-ubiquinone oxidoreductase chain 4 [Source:UniProtKB/Swiss-Prot;Acc:O79881]
C4-black	ENSSSCG00000018091	MT-ND5	0.448756	0.0113355	-0.34432	0.057858	-0.479094	0.00639492	0.164103	0.377699	0.344739	0.0575334	5.01008	0.496604	4.51347	-4.01687	NADH-ubiquinone oxidoreductase chain 5 [Source:UniProtKB/Swiss-Prot;Acc:Q9TDR1]
C4-black	ENSSSCG00000018727	SNORD73	0.119206	0.523004	-0.0549536	0.769051	-0.134599	0.470347	0.237104	0.199038	0.21587	0.243478	4.22818	0.505278	3.72291	-3.21763	Small nucleolar RNA SNORD73 [Source:RFAM;Acc:RF00071]
C4-black	ENSSSCG00000019069	SNORD78	-0.0538267	0.773663	0.0129697	0.944793	0.0212854	0.909511	0.31624	0.0830617	0.0923779	0.621122	3.68747	0.461619	3.22585	-2.76424	Small nucleolar RNA SNORD78 [Source:RFAM;Acc:RF00592]
C4-black	ENSSSCG00000019364	ssc-let-7d	0.217933	0.238894	-0.429125	0.0159986	-0.287815	0.1164	0.524284	0.00246571	0.385303	0.0323109	10.4665	2.02343	8.44305	-6.41962	ssc-let-7d [Source:miRBase;Acc:MI0022120]
C4-black	ENSSSCG00000019418	SNORA4	0.102987	0.581418	-0.38915	0.0304826	-0.0883206	0.636594	0.350744	0.0530431	0.269018	0.143354	9.737	1.24442	8.49259	-7.24817	Small nucleolar RNA SNORA4 [Source:RFAM;Acc:RF00394]
C4-black	ENSSSCG00000019612	SNORD24	0.0966219	0.605105	-0.304765	0.0955034	-0.105744	0.571288	0.548537	0.00139796	0.328109	0.071542	36.3808	3.94814	32.4327	-28.4846	Small nucleolar RNA SNORD24 [Source:RFAM;Acc:RF00069]
C4-black	ENSSSCG00000020665	TAF6L	-0.504628	0.00379154	0.519121	0.0027676	0.433246	0.0149061	-0.616993	0.00021826	-0.647897	8.13e-05	26.6325	4.20341	22.4291	-18.2257	TAF6-like RNA polymerase II, p300/CBP-associated factor (PCAF)-associated factor, 65kDa [Source:HGNC Symbol;Acc:17305]
C4-black	ENSSSCG00000020690		-0.312915	0.086531	0.139542	0.454049	0.385076	0.0324215	-0.31338	0.0860394	-0.293057	0.109605	7.38838	0.694394	6.69399	-5.99959	Uncharacterized protein [Source:UniProtKB/TrEMBL;Acc:I3LQK1]
C1-lightcyan	ENSSSCG00000020727		-0.441975	0.0127965	0.445694	0.0119769	0.454844	0.0101458	-0.304489	0.0958197	-0.429076	0.0160121	6.50445	0.640821	5.86363	-5.22281	Uncharacterized protein [Source:UniProtKB/TrEMBL;Acc:I3LC90]
C4-black	ENSSSCG00000020732	IKBIP	0.504412	0.00380895	-0.392628	0.0289025	-0.308097	0.0917541	0.335117	0.0653473	0.493454	0.00478927	9.96212	0.94271	9.01941	-8.0767	IKBKB interacting protein [Source:HGNC Symbol;Acc:26430]
C4-black	ENSSSCG00000020774		0.386467	0.0317484	-0.398217	0.0265041	-0.307623	0.0922801	0.391104	0.0295863	0.427742	0.0163801	8.45568	1.21596	7.23972	-6.02376	Uncharacterized protein [Source:UniProtKB/TrEMBL;Acc:I3LPN5]
C3-skyblue3	ENSSSCG00000020783	SLC41A1	-0.591896	0.0004525	0.527619	0.00228622	0.608623	0.000280243	-0.130083	0.485502	-0.441566	0.0128893	17.8335	0.852355	16.9811	-16.1288	solute carrier family 41 (magnesium transporter), member 1 [Source:HGNC Symbol;Acc:19429]
C4-black	ENSSSCG00000020799	CPSF3	-0.00515573	0.97804	0.259077	0.159319	0.0463819	0.804317	-0.401734	0.0250802	-0.150072	0.420354	9.8435	1.29918	8.54432	-7.24514	cleavage and polyadenylation specific factor 3, 73kDa [Source:HGNC Symbol;Acc:2326]
C4-black	ENSSSCG00000020803		0.18967	0.306803	-0.0854659	0.647572	-0.305985	0.0941174	0.268649	0.143925	0.264603	0.150295	8.24238	1.08857	7.15381	-6.06524	Uncharacterized protein [Source:UniProtKB/TrEMBL;Acc:I3LSN1]
C1-lightcyan	ENSSSCG00000020837	CH242-238L13.2	0.493605	0.00477439	-0.389577	0.0302847	-0.596234	0.000400639	0.242111	0.189438	0.490186	0.00512049	13.3591	1.13645	12.2226	-11.0862	Uncharacterized protein [Source:UniProtKB/TrEMBL;Acc:I3L9E5]
C4-black	ENSSSCG00000020842		-0.176632	0.341842	0.137941	0.459293	0.250082	0.174827	-0.395949	0.0274571	-0.235047	0.20308	6.19393	1.10305	5.09088	-3.98783	Sus scrofa TAF13 RNA polymerase II, TATA box binding protein (TBP)-associated factor, 18kDa (TAF13), mRNA. [Source:RefSeq mRNA;Acc:NM_001243639]
C4-black	ENSSSCG00000020848	CMBL	-0.133202	0.475007	0.220425	0.233432	0.113181	0.544368	-0.232882	0.207391	-0.186769	0.314395	4.38823	0.763953	3.62428	-2.86033	carboxymethylenebutenolidase homolog (Pseudomonas) [Source:HGNC Symbol;Acc:25090]
C4-black	ENSSSCG00000020856	PPME1	0.0566393	0.762166	-0.103291	0.580297	-0.0798208	0.669494	-0.420159	0.0186075	-0.0293857	0.875306	13.4954	1.74156	11.7538	-10.0122	protein phosphatase methylesterase 1 [Source:HGNC Symbol;Acc:30178]
C2-darkturquoise	ENSSSCG00000020872		0.659213	5.51e-05	-0.679825	2.59e-05	-0.64166	0.000100086	0.510983	0.00330824	0.781795	2.07e-07	35.0553	2.29325	32.7621	-30.4688	Uncharacterized protein [Source:UniProtKB/TrEMBL;Acc:I3LFP5]
C4-black	ENSSSCG00000020893	TAP	-0.404556	0.0239835	0.394277	0.0281773	0.566336	0.00089641	-0.586421	0.000526357	-0.598278	0.000378075	20.3892	3.46995	16.9193	-13.4493	Sus scrofa transporter 1, ATP-binding cassette, sub-family B (MDR/TAP) (TAP1), mRNA. [Source:RefSeq mRNA;Acc:NM_001044581]
C4-black	ENSSSCG00000020894		0.122703	0.510797	-0.17201	0.354821	-0.0626405	0.737803	0.34999	0.0535914	0.171689	0.355734	5.54153	1.13671	4.40482	-3.2681	Uncharacterized protein [Source:UniProtKB/TrEMBL;Acc:I3LHF1]
C4-black	ENSSSCG00000020910	STYXL1	-0.145865	0.433644	0.212782	0.250451	0.100734	0.589755	-0.341259	0.06027	-0.195962	0.29073	11.5735	1.09883	10.4747	-9.37588	serine/threonine/tyrosine interacting-like 1 [Source:HGNC Symbol;Acc:18165]
C3-skyblue3	ENSSSCG00000020913		0.258627	0.160071	0.0321179	0.863815	-0.538502	0.00177699	0.310284	0.0893539	0.35679	0.0488062	10.0102	0.592136	9.4181	-8.82597	Uncharacterized protein [Source:UniProtKB/TrEMBL;Acc:I3LFV2]
C2-darkturquoise	ENSSSCG00000020945		0.58797	0.000504466	-0.653688	6.67e-05	-0.632518	0.000134664	0.464085	0.00854203	0.667336	4.12e-05	8.24424	1.11371	7.13052	-6.01681	Uncharacterized protein; Uncharacterized protein [Source:UniProtKB/TrEMBL;Acc:F1SJP7]
C4-black	ENSSSCG00000020954		0.0971069	0.603286	-0.0593776	0.75102	0.00981585	0.958204	0.485371	0.00564414	0.249247	0.17632	12.3705	1.72748	10.643	-8.91551	Uncharacterized protein [Source:UniProtKB/TrEMBL;Acc:I3L672]
C4-black	ENSSSCG00000020963	EPDR1	-0.14129	0.448357	0.098228	0.59909	0.154891	0.405413	-0.441214	0.0129697	-0.256008	0.164496	7.98213	1.18745	6.79468	-5.60722	ependymin related 1 [Source:HGNC Symbol;Acc:17572]
C4-black	ENSSSCG00000020991	HIST1H2AH	-0.337998	0.0629253	0.394915	0.0279006	0.458972	0.00940057	-0.747122	1.38e-06	-0.52958	0.0021861	30.4513	7.82159	22.6297	-14.8081	histone cluster 1, H2ah [Source:HGNC Symbol;Acc:13671]
C3-skyblue3	ENSSSCG00000020995		-0.614984	0.000231908	0.579106	0.000641534	0.79524	9.05e-08	-0.404036	0.0241824	-0.66199	4.99e-05	18.4258	2.5018	15.924	-13.4222	Uncharacterized protein [Source:UniProtKB/TrEMBL;Acc:I3LH55]
C4-black	ENSSSCG00000021021		-0.237569	0.198133	-0.00106984	0.995443	0.0706827	0.705546	0.546542	0.0014671	0.100736	0.58975	28.2402	3.70286	24.5373	-20.8345	Uncharacterized protein [Source:UniProtKB/TrEMBL;Acc:I3L6E9]
C3-skyblue3	ENSSSCG00000021051	PCDHGA10	0.681716	2.41e-05	-0.620745	0.000194677	-0.760125	7.02e-07	0.367915	0.0417167	0.684632	2.16e-05	18.732	1.94311	16.7889	-14.8458	protocadherin gamma subfamily A, 10 [Source:HGNC Symbol;Acc:8697]
C2-darkturquoise	ENSSSCG00000021075	TDRD1	-0.27876	0.128871	0.63572	0.000121501	0.191721	0.301503	-0.239952	0.193537	-0.41096	0.0216404	8.51696	1.59449	6.92247	-5.32799	tudor domain containing 1 [Source:HGNC Symbol;Acc:11712]
C4-black	ENSSSCG00000021092		0.196113	0.290351	0.0979777	0.600026	-0.317838	0.0814332	0.317301	0.0819778	0.206841	0.264232	9.63082	0.849126	8.7817	-7.93257	Uncharacterized protein [Source:UniProtKB/TrEMBL;Acc:F1RH76]
C4-black	ENSSSCG00000021130	FLJ22638	-0.483391	0.00587239	0.64778	8.16e-05	0.348354	0.0547962	-0.785913	1.62e-07	-0.672069	3.47e-05	61.9942	10.4085	51.5857	-41.1772	Uncharacterized protein [Source:UniProtKB/TrEMBL;Acc:I7GGX9]
C1-lightcyan	ENSSSCG00000021164		-0.647279	8.3e-05	0.53826	0.00178714	0.574242	0.000729882	-0.468401	0.00786988	-0.627383	0.00015844	27.2075	1.90367	25.3038	-23.4001	Uncharacterized protein [Source:UniProtKB/TrEMBL;Acc:F1S363]
C4-black	ENSSSCG00000021165	ADRB2	-0.319722	0.0795447	0.309523	0.0901841	0.35173	0.0523327	-0.723461	4.25e-06	-0.455304	0.0100604	31.3776	7.24446	24.1332	-16.8887	adrenoceptor beta 2, surface [Source:HGNC Symbol;Acc:286]
C4-black	ENSSSCG00000021177		0.514826	0.00304254	-0.561326	0.0010184	-0.369771	0.0406188	0.533535	0.00199562	0.576879	0.000680742	21.3556	3.65074	17.7049	-14.0542	Uncharacterized protein [Source:UniProtKB/TrEMBL;Acc:I3LCR3]
C2-darkturquoise	ENSSSCG00000021203	PIK3CB	0.612999	0.000246127	-0.68838	1.86e-05	-0.507303	0.00358116	0.670502	3.67e-05	0.741098	1.86e-06	34.7944	2.52103	32.2734	-29.7524	phosphatidylinositol-4,5-bisphosphate 3-kinase, catalytic subunit beta [Source:HGNC Symbol;Acc:8976]
C1-lightcyan	ENSSSCG00000021210		0.773088	3.44e-07	-0.434293	0.0146386	-0.681945	2.39e-05	0.41714	0.0195611	0.676353	2.96e-05	19.0383	3.2397	15.7986	-12.5589	Uncharacterized protein [Source:UniProtKB/TrEMBL;Acc:I3LNC7]
C1-lightcyan	ENSSSCG00000021216	TCEANC2	0.647845	8.14e-05	-0.349474	0.0539691	-0.490967	0.00503955	0.277599	0.130537	0.564304	0.000944244	11.0083	1.59288	9.41545	-7.82257	transcription elongation factor A (SII) N-terminal and central domain containing 2 [Source:HGNC Symbol;Acc:26494]
C1-lightcyan	ENSSSCG00000021229	MAT2B	0.90541	2.61e-12	-0.748114	1.31e-06	-0.779105	2.43e-07	0.59921	0.000368168	0.886174	3.37e-11	43.8627	8.10969	35.753	-27.6433	methionine adenosyltransferase II, beta [Source:HGNC Symbol;Acc:6905]
C4-black	ENSSSCG00000021245		-0.0900739	0.629889	-0.0658243	0.724977	0.00300507	0.987199	0.345671	0.0568177	0.0506891	0.786544	6.42759	0.812526	5.61507	-4.80254	Uncharacterized protein [Source:UniProtKB/TrEMBL;Acc:I3L5P2]
C4-black	ENSSSCG00000021263		-0.455243	0.0100717	0.150596	0.418714	0.501656	0.00403761	-0.542827	0.00160387	-0.444801	0.0121694	14.7875	2.73218	12.0553	-9.3231	Uncharacterized protein [Source:UniProtKB/TrEMBL;Acc:I3LPC4]
C4-black	ENSSSCG00000021288	TMEM186	-0.308692	0.0910963	0.267907	0.145079	0.190124	0.305625	-0.612302	0.000251301	-0.402468	0.024791	19.0916	4.16322	14.9284	-10.7652	transmembrane protein 186 [Source:HGNC Symbol;Acc:24530]
C4-black	ENSSSCG00000021296	PTTG1IP	-0.323663	0.0757022	0.389285	0.0304198	0.370355	0.0402781	-0.756301	8.6e-07	-0.524514	0.00245297	96.5106	12.0538	84.4568	-72.4031	pituitary tumor-transforming 1 interacting protein [Source:HGNC Symbol;Acc:13524]
C4-black	ENSSSCG00000021298		-0.348475	0.0547059	0.425695	0.0169581	0.394644	0.0280179	-0.332453	0.0676513	-0.449994	0.0110845	6.76084	0.896211	5.86463	-4.96842	Uncharacterized protein [Source:UniProtKB/TrEMBL;Acc:I3LV63]
C3-skyblue3	ENSSSCG00000021309	TRDMT1	-0.531004	0.00211579	0.440467	0.0131419	0.541803	0.00164347	-0.235153	0.202869	-0.496843	0.00446535	6.02952	0.414853	5.61466	-5.19981	tRNA aspartic acid methyltransferase 1 [Source:HGNC Symbol;Acc:2977]
C1-lightcyan	ENSSSCG00000021320		0.483218	0.00589264	-0.392969	0.0287516	-0.380234	0.0348551	0.151923	0.41458	0.371122	0.0398341	8.59137	0.852771	7.73859	-6.88582	Uncharacterized protein [Source:UniProtKB/TrEMBL;Acc:I3LVT3]
C4-black	ENSSSCG00000021325	MCFD2	-0.241867	0.189898	0.0632005	0.735542	0.314853	0.084496	-0.536435	0.0018653	-0.362695	0.0449327	14.5239	3.15129	11.3726	-8.22127	multiple coagulation factor deficiency 2 [Source:HGNC Symbol;Acc:18451]
C3-skyblue3	ENSSSCG00000021326	PCDHGA9	0.445451	0.012029	-0.42357	0.0175761	-0.429411	0.0159208	0.271249	0.139938	0.492755	0.00485851	4.65449	0.294132	4.36036	-4.06623	protocadherin gamma subfamily A, 9 [Source:HGNC Symbol;Acc:8707]
C4-black	ENSSSCG00000021353	TMX4	0.513944	0.00310185	-0.59177	0.000454097	-0.537475	0.00182038	0.881143	6.09e-11	0.673944	3.23e-05	69.6813	17.0592	52.6221	-35.5629	thioredoxin-related transmembrane protein 4 [Source:HGNC Symbol;Acc:25237]
C4-black	ENSSSCG00000021372		-0.203066	0.273241	0.335599	0.0649373	0.11272	0.546019	-0.366041	0.0428491	-0.321013	0.0782692	8.71288	1.18966	7.52322	-6.33356	Uncharacterized protein [Source:UniProtKB/TrEMBL;Acc:I3L8Z3]
C1-lightcyan	ENSSSCG00000021407		0.538148	0.00179187	-0.344736	0.0575358	-0.414283	0.0205007	0.384292	0.0328058	0.492591	0.00487494	9.69325	1.03356	8.65969	-7.62613	Uncharacterized protein [Source:UniProtKB/TrEMBL;Acc:I3LHF7]
C2-darkturquoise	ENSSSCG00000021411		0.39344	0.0285436	-0.63502	0.000124276	-0.365325	0.0432887	0.129917	0.486065	0.381418	0.0342465	7.87406	1.20852	6.66554	-5.45702
C2-darkturquoise	ENSSSCG00000021436	DFFB	0.446097	0.0118906	-0.612174	0.000252262	-0.447544	0.0115857	0.479228	0.006378	0.449894	0.0111046	11.7048	0.98229	10.7225	-9.74026	DNA fragmentation factor, 40kDa, beta polypeptide (caspase-activated DNase) [Source:HGNC Symbol;Acc:2773]
C1-lightcyan	ENSSSCG00000021450	SDR42E1	-0.704122	9.86e-06	0.713246	6.69e-06	0.567121	0.000878492	-0.514666	0.00305319	-0.735658	2.41e-06	23.9468	2.89627	21.0505	-18.1542	short chain dehydrogenase/reductase family 42E, member 1 [Source:HGNC Symbol;Acc:29834]
C4-black	ENSSSCG00000021491		0.0544834	0.770974	-0.0557511	0.765791	-0.202249	0.275219	0.498649	0.00430054	0.191639	0.301714	15.3689	2.44466	12.9243	-10.4796	Uncharacterized protein [Source:UniProtKB/TrEMBL;Acc:I3LAR4]
C4-black	ENSSSCG00000021516		0.123091	0.509449	-0.207143	0.263521	-0.0415061	0.824551	0.145938	0.433414	0.131295	0.481412	2.6968	0.225666	2.47113	-2.24547	Uncharacterized protein [Source:UniProtKB/TrEMBL;Acc:I3LSV0]
C4-black	ENSSSCG00000021536		-0.171682	0.355755	0.175759	0.34427	0.0364989	0.845447	-0.238043	0.197212	-0.282973	0.122951	8.72419	0.502416	8.22177	-7.71936	Sus scrofa claudin 3 (CLDN3), mRNA. [Source:RefSeq mRNA;Acc:NM_001160075]
C4-black	ENSSSCG00000021545		0.334606	0.0657848	-0.428168	0.0162617	-0.315271	0.084062	0.457741	0.00961776	0.435731	0.0142779	7.1988	1.54435	5.65445	-4.1101	Uncharacterized protein [Source:UniProtKB/TrEMBL;Acc:I3LUM6]
C4-black	ENSSSCG00000021549		0.461388	0.00898615	-0.424345	0.0173488	-0.354521	0.050364	0.525502	0.00239878	0.529475	0.00219138	20.012	2.25428	17.7578	-15.5035	Uncharacterized protein [Source:UniProtKB/TrEMBL;Acc:I3LCH9]
C4-black	ENSSSCG00000021601	ZNF711	-0.0933699	0.617362	-0.257732	0.161573	0.109166	0.558825	0.501016	0.00409243	0.130816	0.483024	21.1341	2.96986	18.1642	-15.1943	zinc finger protein 711 [Source:HGNC Symbol;Acc:13128]
C1-lightcyan	ENSSSCG00000021628	TMEM70	0.525678	0.00238925	-0.283581	0.122114	-0.355247	0.049861	0.236148	0.20091	0.478541	0.00646493	5.64288	0.744597	4.89829	-4.15369	transmembrane protein 70 [Source:HGNC Symbol;Acc:26050]
C4-black	ENSSSCG00000021642	GID8	-0.419266	0.0188853	0.374558	0.0378935	0.307443	0.0924804	-0.786732	1.54e-07	-0.568392	0.000850183	98.6831	11.5815	87.1017	-75.5202	GID complex subunit 8 [Source:HGNC Symbol;Acc:15857]
C4-black	ENSSSCG00000021646	KLF9	0.580956	0.00061049	-0.557761	0.00111384	-0.481038	0.00615385	0.501844	0.00402171	0.651433	7.21e-05	23.3582	3.69117	19.667	-15.9759	Sus scrofa Kruppel-like factor 9 (KLF9), mRNA. [Source:RefSeq mRNA;Acc:NM_001011504]
C4-black	ENSSSCG00000021675	EMR2	0.148776	0.424425	-0.113466	0.543347	-0.297836	0.103671	0.540601	0.00169105	0.343605	0.0584143	14.2254	3.57255	10.6528	-7.08029	Uncharacterized protein [Source:UniProtKB/TrEMBL;Acc:K7GSV2]
C4-black	ENSSSCG00000021684	MAPK3	-0.184033	0.321663	0.530934	0.00211918	0.0227383	0.903363	-0.547525	0.00143265	-0.4021	0.0249359	19.0655	3.97182	15.0937	-11.1219	mitogen-activated protein kinase 3 [Source:HGNC Symbol;Acc:6877]
C4-black	ENSSSCG00000021699		0.46798	0.00793345	-0.362695	0.0449329	-0.37082	0.0400086	0.486333	0.00553606	0.506364	0.00365386	10.9579	1.8341	9.12382	-7.28972	Uncharacterized protein [Source:UniProtKB/TrEMBL;Acc:I3LPQ1]
C4-black	ENSSSCG00000021732	CRYBG3	0.614186	0.000237536	-0.559054	0.00107835	-0.553617	0.00123451	0.684941	2.13e-05	0.663345	4.76e-05	62.7587	8.43283	54.3259	-45.8931	beta-gamma crystallin domain containing 3 [Source:HGNC Symbol;Acc:34427]
C4-black	ENSSSCG00000021774	B3GALNT1	0.594964	0.00041525	-0.356885	0.0487419	-0.445264	0.0120692	0.496795	0.00446978	0.507289	0.00358226	12.8288	2.12395	10.7048	-8.58089	Sus scrofa beta-1,3-N-acetylgalactosaminyltransferase 1 (globoside blood group) (B3GALNT1), mRNA. [Source:RefSeq mRNA;Acc:NM_214351]
C2-darkturquoise	ENSSSCG00000021782	TRBV27	-0.500807	0.00411041	0.766242	5.04e-07	0.313013	0.0864275	-0.400837	0.0254375	-0.546517	0.00146798	13.5816	2.75295	10.8286	-8.07569	Uncharacterized protein [Source:UniProtKB/TrEMBL;Acc:I3LGF4]
C4-black	ENSSSCG00000021793	SMIM14	0.652075	7.05e-05	-0.522702	0.00255498	-0.500389	0.00414665	0.713142	6.72e-06	0.67334	3.31e-05	50.7055	11.1759	39.5296	-28.3537	small integral membrane protein 14 [Source:HGNC Symbol;Acc:27321]
C4-black	ENSSSCG00000021819		0.282679	0.123357	-0.278013	0.129941	-0.179844	0.332991	0.544684	0.00153419	0.398832	0.0262505	12.8653	3.1355	9.7298	-6.5943	Uncharacterized protein [Source:UniProtKB/TrEMBL;Acc:I3LEV2]
C4-black	ENSSSCG00000021821	MYO1C	-0.30325	0.0972467	0.242688	0.188353	0.187777	0.311745	-0.528414	0.00224518	-0.320634	0.0786422	16.0809	2.47757	13.6033	-11.1258	myosin IC [Source:HGNC Symbol;Acc:7597]
C4-black	ENSSSCG00000021827		-0.231673	0.209827	0.423996	0.017451	0.390489	0.029866	-0.731777	2.9e-06	-0.502784	0.00394268	45.4866	8.39663	37.09	-28.6933	Uncharacterized protein [Source:UniProtKB/TrEMBL;Acc:I3LHD2]
C4-black	ENSSSCG00000021918	CEP19	0.392149	0.0291163	-0.257116	0.162613	-0.424686	0.0172493	0.558293	0.00109912	0.446557	0.011793	13.7359	3.08759	10.6483	-7.56074	centrosomal protein 19kDa [Source:HGNC Symbol;Acc:28209]
C4-black	ENSSSCG00000021958	ZNF236	0.229352	0.214559	-0.15185	0.414805	-0.114745	0.538783	0.464873	0.00841573	0.282066	0.124208	10.485	2.03594	8.4491	-6.41316	zinc finger protein 236 [Source:HGNC Symbol;Acc:13028]
C4-black	ENSSSCG00000022004	SH3BP2	-0.302909	0.0976424	0.379306	0.0353377	0.334026	0.066283	-0.631502	0.0001391	-0.400122	0.0257248	26.4127	4.86429	21.5484	-16.6841	SH3-domain binding protein 2 [Source:HGNC Symbol;Acc:10825]
C4-black	ENSSSCG00000022033		0.527128	0.00231192	-0.345145	0.057221	-0.618954	0.000205635	0.528139	0.00225931	0.505597	0.00371413	16.5766	2.53123	14.0454	-11.5142	Sus scrofa solute carrier family 46 (folate transporter), member 1 (SLC46A1), mRNA. [Source:RefSeq mRNA;Acc:NM_001243383]
C4-black	ENSSSCG00000022035	SPINK7	-0.427301	0.0165032	0.359719	0.0468533	0.657359	5.88e-05	-0.447599	0.0115742	-0.527134	0.00231163	11.902	2.06021	9.84176	-7.78154	serine peptidase inhibitor, Kazal type 7 (putative) [Source:HGNC Symbol;Acc:24643]
C3-skyblue3	ENSSSCG00000022057		-0.642377	9.77e-05	0.384766	0.0325728	0.820596	1.58e-08	-0.347909	0.0551273	-0.566118	0.00090144	19.1822	2.71842	16.4638	-13.7454	Uncharacterized protein [Source:UniProtKB/TrEMBL;Acc:F1S985]
C4-black	ENSSSCG00000022086	RBMX2	0.11351	0.54319	-0.261078	0.156008	-0.14277	0.44357	0.460321	0.00916723	0.29274	0.110007	9.11539	2.38737	6.72802	-4.34066	RNA binding motif protein, X-linked 2 [Source:HGNC Symbol;Acc:24282]
C4-black	ENSSSCG00000022090		-0.467175	0.00805605	0.438704	0.0135557	0.284528	0.120818	-0.652767	6.89e-05	-0.518176	0.00282613	20.1075	5.49505	14.6125	-9.1174	Uncharacterized protein [Source:UniProtKB/TrEMBL;Acc:F1S4E5]
C4-black	ENSSSCG00000022112	DOCK9	0.118906	0.524059	-0.0400421	0.830649	-0.168611	0.364553	0.482561	0.00597033	0.284345	0.121068	13.714	1.82704	11.887	-10.0599	dedicator of cytokinesis 9 [Source:HGNC Symbol;Acc:14132]
C4-black	ENSSSCG00000022149	RMI2	-0.205732	0.266859	0.301537	0.0992458	0.325707	0.0737669	-0.542516	0.00161583	-0.381114	0.0344023	15.7309	2.42078	13.3101	-10.8894	RecQ mediated genome instability 2 [Source:HGNC Symbol;Acc:28349]
C4-black	ENSSSCG00000022164	HSF2BP	0.127627	0.493846	-0.253504	0.168806	-0.0559668	0.76491	-0.269747	0.142232	-0.00774844	0.967002	6.97293	1.15337	5.81957	-4.6662	heat shock transcription factor 2 binding protein [Source:HGNC Symbol;Acc:5226]
C3-skyblue3	ENSSSCG00000022168	APBB2	-0.616143	0.000223947	0.443813	0.0123855	0.740286	1.93e-06	-0.19791	0.285867	-0.551193	0.00131029	13.2761	1.59829	11.6778	-10.0795	amyloid beta (A4) precursor protein-binding, family B, member 2 [Source:HGNC Symbol;Acc:582]
C3-skyblue3	ENSSSCG00000022199		-0.339407	0.0617671	0.171969	0.354938	0.418615	0.0190902	-0.103491	0.579561	-0.290835	0.112447	5.35772	0.180034	5.17769	-4.99766
C4-black	ENSSSCG00000022212	SNRNP35	-0.237339	0.198581	0.601004	0.000349741	0.150401	0.419325	-0.560757	0.00103315	-0.480109	0.00626799	28.227	5.41103	22.816	-17.4049	small nuclear ribonucleoprotein 35kDa (U11/U12) [Source:HGNC Symbol;Acc:30852]
C1-lightcyan	ENSSSCG00000022230	CD9	0.694872	1.44e-05	-0.378242	0.0358978	-0.731872	2.89e-06	0.414856	0.0203094	0.577754	0.000665104	23.4513	2.73007	20.7212	-17.9911	Sus scrofa CD9 molecule (CD9), mRNA. [Source:RefSeq mRNA;Acc:NM_214006]
C4-black	ENSSSCG00000022237	SUSD3	-0.393567	0.0284876	0.467207	0.00805122	0.453871	0.0103286	-0.657843	5.78e-05	-0.533679	0.001989	49.4432	9.56198	39.8812	-30.3192	sushi domain containing 3 [Source:HGNC Symbol;Acc:28391]
C2-darkturquoise	ENSSSCG00000022272		-0.373665	0.0383903	0.595209	0.000412389	0.485963	0.00557741	-0.305827	0.0942963	-0.458199	0.00953641	9.38075	1.10336	8.27739	-7.17403	Uncharacterized protein [Source:UniProtKB/TrEMBL;Acc:I3LV20]
C4-black	ENSSSCG00000022305	WDR78	0.572472	0.000764597	-0.43936	0.0134004	-0.585439	0.00054068	0.712558	6.89e-06	0.695588	1.4e-05	30.5007	7.16412	23.3365	-16.1724	WD repeat domain 78 [Source:HGNC Symbol;Acc:26252]
C3-skyblue3	ENSSSCG00000022318	ERG	-0.508762	0.0034707	0.56249	0.000988823	0.736546	2.31e-06	-0.33295	0.0672162	-0.552139	0.00128027	13.8514	1.61046	12.241	-10.6305	v-ets avian erythroblastosis virus E26 oncogene homolog [Source:HGNC Symbol;Acc:3446]
C4-black	ENSSSCG00000022395	SLC25A35	-0.523772	0.00249428	0.715637	6.03e-06	0.512312	0.00321418	-0.724646	4.03e-06	-0.678199	2.76e-05	28.1571	6.66456	21.4925	-14.8279	solute carrier family 25, member 35 [Source:HGNC Symbol;Acc:31921]
C1-lightcyan	ENSSSCG00000022404		-0.514688	0.00305177	0.414329	0.0204856	0.444874	0.0121536	-0.325696	0.0737774	-0.542939	0.00159961	7.23725	1.01612	6.22113	-5.20501	Uncharacterized protein [Source:UniProtKB/TrEMBL;Acc:I3LB80]
C4-black	ENSSSCG00000022425		0.305253	0.0949477	-0.618265	0.000209997	-0.372235	0.0391967	0.54963	0.00136127	0.506717	0.00362634	20.2608	2.79072	17.4701	-14.6793	Uncharacterized protein [Source:UniProtKB/TrEMBL;Acc:I3LHZ5]
C4-black	ENSSSCG00000022462	ZNF852	0.136737	0.46326	-0.172043	0.354727	-0.197959	0.285743	0.281638	0.124805	0.229573	0.214106	5.81874	0.962648	4.8561	-3.89345	zinc finger protein 852 [Source:HGNC Symbol;Acc:27713]
C4-black	ENSSSCG00000022464	KBTBD2	0.67176	3.51e-05	-0.488137	0.00533805	-0.433138	0.0149339	0.557583	0.00111881	0.634637	0.000125817	37.0256	4.6852	32.3404	-27.6553	kelch repeat and BTB (POZ) domain containing 2 [Source:HGNC Symbol;Acc:21751]
C2-darkturquoise	ENSSSCG00000022467	VPREB1	-0.387635	0.031192	0.715512	6.06e-06	0.284131	0.12136	-0.410456	0.0218176	-0.541061	0.00167271	15.5629	2.20853	13.3544	-11.1458	pre-B lymphocyte 1 [Source:HGNC Symbol;Acc:12709]
C4-black	ENSSSCG00000022470		0.310526	0.0890914	-0.349609	0.0538699	-0.278156	0.129736	0.724296	4.1e-06	0.501718	0.00403238	86.7594	11.6366	75.1228	-63.4862	Uncharacterized protein [Source:UniProtKB/TrEMBL;Acc:I3LIQ0]
C4-black	ENSSSCG00000022477		-0.387586	0.0312154	0.610874	0.000262205	0.224668	0.224328	-0.593044	0.000438234	-0.556403	0.0011522	28.1391	4.65014	23.489	-18.8389	Uncharacterized protein [Source:UniProtKB/TrEMBL;Acc:I3L952]
C1-lightcyan	ENSSSCG00000022485		-0.361481	0.0457087	-0.0375922	0.840875	0.214484	0.246592	-0.00359843	0.984672	-0.215207	0.244965	4.59981	0.431667	4.16814	-3.73647	Uncharacterized protein [Source:UniProtKB/TrEMBL;Acc:I3L6K8]
C4-black	ENSSSCG00000022504	CDON	0.30634	0.0937166	-0.135386	0.467733	-0.216489	0.242096	0.268932	0.143487	0.220043	0.234263	7.62666	0.941797	6.68486	-5.74307	cell adhesion associated, oncogene regulated [Source:HGNC Symbol;Acc:17104]
C4-black	ENSSSCG00000022599		-0.250662	0.173797	0.0480871	0.797269	0.357329	0.0484419	-0.286738	0.117834	-0.252195	0.171092	6.87387	1.25221	5.62166	-4.36945	Uncharacterized protein; Uncharacterized protein [Source:UniProtKB/TrEMBL;Acc:F1RGI2]
C4-black	ENSSSCG00000022710		0.236541	0.200139	-0.0875815	0.63943	-0.365688	0.0430652	0.55469	0.00120224	0.351669	0.0523766	13.1355	3.1278	10.0077	-6.87993	Uncharacterized protein [Source:UniProtKB/TrEMBL;Acc:I3LAJ0]
C4-black	ENSSSCG00000022754	SLC39A3	-0.603976	0.000320999	0.439462	0.0133764	0.645676	8.76e-05	-0.652915	6.85e-05	-0.647706	8.18e-05	31.558	5.05579	26.5022	-21.4464	solute carrier family 39 (zinc transporter), member 3 [Source:HGNC Symbol;Acc:17128]
C4-black	ENSSSCG00000022786		-0.319977	0.0792914	0.141351	0.448159	0.479041	0.00640153	-0.538355	0.00178313	-0.431102	0.0154665	18.0652	3.74498	14.3202	-10.5752	Uncharacterized protein [Source:UniProtKB/TrEMBL;Acc:K7N7E7]
C2-darkturquoise	ENSSSCG00000022788		0.389208	0.0304553	-0.478331	0.0064917	-0.157925	0.396159	0.220103	0.234132	0.319959	0.0793089	7.15273	0.517804	6.63492	-6.11712	Uncharacterized protein [Source:UniProtKB/TrEMBL;Acc:I3LFE8]
C4-black	ENSSSCG00000022801	S100PBP	0.484398	0.00575531	-0.328704	0.0709996	-0.361394	0.0457645	0.753172	1.01e-06	0.565379	0.000918659	49.8367	10.3143	39.5224	-29.208	S100P binding protein [Source:HGNC Symbol;Acc:25768]
C4-black	ENSSSCG00000022830	KANSL1L	0.561512	0.00101362	-0.640051	0.000105523	-0.553325	0.00124344	0.867571	2.67e-10	0.752256	1.06e-06	56.1476	17.0437	39.1039	-22.0603	KAT8 regulatory NSL complex subunit 1-like [Source:HGNC Symbol;Acc:26310]
C2-darkturquoise	ENSSSCG00000022849	IL2RA	0.114391	0.540044	-0.367043	0.0422409	-0.101697	0.586186	0.312029	0.0874745	0.189242	0.307915	4.06593	0.167374	3.89856	-3.73118	interleukin 2 receptor, alpha [Source:HGNC Symbol;Acc:6008]
C4-black	ENSSSCG00000022871		0.144285	0.438696	0.0299423	0.872963	-0.396536	0.0272078	0.506143	0.00367116	0.343357	0.0586085	10.4553	2.95967	7.49562	-4.53595	Uncharacterized protein [Source:UniProtKB/TrEMBL;Acc:I3LHY1]
C4-black	ENSSSCG00000022874	DNAJA3	-0.525673	0.00238951	0.45326	0.0104447	0.437103	0.0139407	-0.550535	0.00133156	-0.616041	0.000224641	33.067	4.32148	28.7455	-24.424	DnaJ (Hsp40) homolog, subfamily A, member 3 [Source:HGNC Symbol;Acc:11808]
C4-black	ENSSSCG00000022905		-0.0278395	0.88182	-0.101533	0.586794	0.0845293	0.65119	-0.259496	0.158622	-0.129445	0.487664	3.98859	0.712766	3.27583	-2.56306	Uncharacterized protein [Source:UniProtKB/TrEMBL;Acc:I3LV33]
C2-darkturquoise	ENSSSCG00000022916	EVL	0.479478	0.00634671	-0.529984	0.00216593	-0.404409	0.0240397	0.223518	0.226771	0.587621	0.000509325	12.5449	0.783531	11.7614	-10.9778	Enah/Vasp-like [Source:HGNC Symbol;Acc:20234]
C4-black	ENSSSCG00000022945	UCHL1	-0.401413	0.0252074	0.387317	0.031343	0.313397	0.0860223	-0.699787	1.18e-05	-0.531153	0.00210854	21.8325	5.60736	16.2252	-10.6178	ubiquitin carboxyl-terminal esterase L1 (ubiquitin thiolesterase) [Source:HGNC Symbol;Acc:12513]
C4-black	ENSSSCG00000022953		0.26968	0.142335	-0.105115	0.573593	-0.148879	0.424099	0.423787	0.0175122	0.26121	0.155791	6.68931	1.07925	5.61006	-4.53081	Sus scrofa phosphotriesterase related (PTER), mRNA. [Source:RefSeq mRNA;Acc:NM_001244248]
C4-black	ENSSSCG00000023030		0.41798	0.0192918	-0.303765	0.0966508	-0.244462	0.185043	0.323787	0.0755839	0.474618	0.00698078	6.52203	1.00224	5.51979	-4.51756	Uncharacterized protein [Source:UniProtKB/TrEMBL;Acc:I3LG04]
C4-black	ENSSSCG00000023053	LRP10	-0.536021	0.00188346	0.341738	0.0598873	0.496027	0.00454153	-0.587815	0.00050661	-0.501013	0.00409264	21.1168	3.9722	17.1446	-13.1724	low density lipoprotein receptor-related protein 10 [Source:HGNC Symbol;Acc:14553]
C4-black	ENSSSCG00000023063	DUSP16	0.424608	0.0172721	-0.354885	0.0501113	-0.538795	0.00176479	0.534034	0.00197265	0.546926	0.00145356	14.5742	3.27208	11.3021	-8.03004	dual specificity phosphatase 16 [Source:HGNC Symbol;Acc:17909]
C3-skyblue3	ENSSSCG00000023108		-0.773947	3.27e-07	0.641752	9.98e-05	0.89785	7.57e-12	-0.561621	0.00101082	-0.806043	4.44e-08	35.2155	4.51951	30.696	-26.1765	Uncharacterized protein; Uncharacterized protein [Source:UniProtKB/TrEMBL;Acc:F1SJP7]
C4-black	ENSSSCG00000023137		-0.239795	0.193837	-0.046581	0.803493	0.0553753	0.767327	0.549038	0.00138101	0.0772017	0.679758	20.9524	4.15792	16.7945	-12.6366	Uncharacterized protein [Source:UniProtKB/TrEMBL;Acc:I3LEH9]
C4-black	ENSSSCG00000023218	MCF2L	0.32957	0.0702144	-0.343635	0.0583906	-0.616561	0.000221138	0.483716	0.00583444	0.454102	0.010285	19.4674	2.6136	16.8538	-14.2402	MCF.2 cell line derived transforming sequence-like [Source:HGNC Symbol;Acc:14576]
C4-black	ENSSSCG00000023257	PDAP1	-0.480942	0.00616555	0.537363	0.0018252	0.462578	0.00878788	-0.826819	9.91e-09	-0.670558	3.66e-05	134.677	14.9427	119.734	-104.791	PDGFA associated protein 1 [Source:HGNC Symbol;Acc:14634]
C2-darkturquoise	ENSSSCG00000023322	COL9A2	-0.422745	0.017821	0.605173	0.000310034	0.200515	0.279441	-0.108312	0.561925	-0.318066	0.0812025	10.0176	0.873715	9.14392	-8.2702	collagen, type IX, alpha 2 [Source:HGNC Symbol;Acc:2218]
C4-black	ENSSSCG00000023324	KMT2A	-0.111215	0.551427	-0.0341873	0.855129	-0.0410721	0.826358	0.598648	0.000374118	0.149092	0.423429	26.9226	4.57465	22.3479	-17.7733	lysine (K)-specific methyltransferase 2A [Source:HGNC Symbol;Acc:7132]
C4-black	ENSSSCG00000023333		-0.359857	0.046763	0.190158	0.305536	0.230239	0.212742	-0.626608	0.000162333	-0.419684	0.0187547	18.1323	4.69285	13.4395	-8.7466	Sus scrofa ficolin (collagen/fibrinogen domain containing lectin) 2 (hucolin) (FCN2), mRNA. [Source:RefSeq mRNA;Acc:NM_213868]
C1-lightcyan	ENSSSCG00000023335	COA5	0.583355	0.000572203	-0.454511	0.010208	-0.433812	0.014761	0.201115	0.277976	0.490508	0.00508701	10.0739	1.26615	8.80776	-7.5416	cytochrome c oxidase assembly factor 5 [Source:HGNC Symbol;Acc:33848]
C1-lightcyan	ENSSSCG00000023408	SAMD4A	0.630982	0.000141419	-0.551737	0.00129295	-0.658473	5.65e-05	0.425452	0.0170281	0.668522	3.95e-05	24.3419	2.03049	22.3114	-20.2809	sterile alpha motif domain containing 4A [Source:HGNC Symbol;Acc:23023]
C4-black	ENSSSCG00000023433	GNA12	-0.164949	0.375214	0.182121	0.326804	0.221399	0.23132	-0.558524	0.00109276	-0.295362	0.106712	13.1481	2.82696	10.3212	-7.49421	guanine nucleotide binding protein (G protein) alpha 12 [Source:HGNC Symbol;Acc:4380]
C4-black	ENSSSCG00000023436	KCTD14	0.37691	0.0366093	-0.294181	0.108187	-0.325471	0.0739887	0.389288	0.0304186	0.408855	0.0223888	7.77109	1.40431	6.36678	-4.96247	potassium channel tetramerization domain containing 14 [Source:HGNC Symbol;Acc:23295]
C1-lightcyan	ENSSSCG00000023448		-0.606814	0.000295533	0.552008	0.00128437	0.468731	0.00782044	-0.143386	0.441582	-0.511742	0.00325421	8.81715	1.30694	7.51022	-6.20328	Uncharacterized protein [Source:UniProtKB/TrEMBL;Acc:I3L9V4]
C2-darkturquoise	ENSSSCG00000023452	GINS4	0.37866	0.0356773	-0.572303	0.000767992	-0.219353	0.235772	0.104223	0.576869	0.372721	0.0389214	6.08114	0.717913	5.36323	-4.64531	GINS complex subunit 4 (Sld5 homolog) [Source:HGNC Symbol;Acc:28226]
C4-black	ENSSSCG00000023485		0.41623	0.0198566	-0.28154	0.124941	-0.43662	0.0140587	0.484248	0.00577268	0.437749	0.0137842	9.87459	2.00142	7.87318	-5.87176	Uncharacterized protein [Source:UniProtKB/TrEMBL;Acc:I3LPK8]
C4-black	ENSSSCG00000023505		-0.41069	0.0217353	0.280805	0.125972	0.543447	0.00158031	-0.469346	0.00772889	-0.457071	0.00973771	10.4859	1.88267	8.6032	-6.72053	Uncharacterized protein [Source:UniProtKB/TrEMBL;Acc:I3LB65]
C4-black	ENSSSCG00000023569	FBRSL1	-0.0217261	0.907646	-0.287057	0.117408	-0.163683	0.378939	0.493901	0.0047454	0.208373	0.260632	31.741	4.53181	27.2092	-22.6774	fibrosin-like 1 [Source:HGNC Symbol;Acc:29308]
C2-darkturquoise	ENSSSCG00000023578	ANG	0.653736	6.66e-05	-0.806781	4.23e-08	-0.401403	0.0252116	0.387685	0.0311686	0.682323	2.36e-05	24.6412	3.19055	21.4507	-18.2601	Sus scrofa angiogenin (ANG1), mRNA. [Source:RefSeq mRNA;Acc:NM_001044573]
C4-black	ENSSSCG00000023609	TP53INP1	0.347015	0.0557979	-0.248523	0.17762	-0.430158	0.0157188	0.473976	0.00706841	0.422628	0.0178561	19.0786	3.09552	15.9831	-12.8876	tumor protein p53 inducible nuclear protein 1 [Source:HGNC Symbol;Acc:18022]
C2-darkturquoise	ENSSSCG00000023624		-0.564078	0.000949711	0.736561	2.31e-06	0.506827	0.00361787	-0.4888	0.0052668	-0.620951	0.000193447	20.9347	2.51005	18.4246	-15.9146	Uncharacterized protein [Source:UniProtKB/TrEMBL;Acc:F1S6S7]
C4-black	ENSSSCG00000023635	ZNF701	0.159012	0.392877	-0.288161	0.115943	-0.0715562	0.702071	0.477041	0.00665819	0.237002	0.199238	22.7741	3.22971	19.5444	-16.3147	zinc finger protein 701 [Source:HGNC Symbol;Acc:25597]
C4-black	ENSSSCG00000023721		0.374354	0.0380066	-0.376789	0.0366744	-0.337432	0.0633955	0.766199	5.05e-07	0.508752	0.00347146	45.319	10.116	35.203	-25.087	Uncharacterized protein [Source:UniProtKB/TrEMBL;Acc:I3LCM9]
C4-black	ENSSSCG00000023731	TMEM165	-0.19584	0.291038	0.360787	0.0461566	0.300357	0.100642	-0.600215	0.000357736	-0.384181	0.0328605	32.058	5.29474	26.7633	-21.4685	transmembrane protein 165 [Source:HGNC Symbol;Acc:30760]
C1-lightcyan	ENSSSCG00000023733		0.614018	0.000238738	-0.601644	0.000343368	-0.424209	0.0173883	0.203287	0.272709	0.478133	0.00651697	14.9381	1.81133	13.1268	-11.3155	Sus scrofa protegrin 3 (NPG3), mRNA. [Source:RefSeq mRNA;Acc:NM_001123150]
C1-lightcyan	ENSSSCG00000023762	TRPM2	-0.537308	0.00182756	0.468024	0.00792674	0.286835	0.117705	-0.377809	0.0361283	-0.450492	0.0109849	10.4066	0.996304	9.41034	-8.41404	transient receptor potential cation channel, subfamily M, member 2 [Source:HGNC Symbol;Acc:12339]
C4-black	ENSSSCG00000023765	PCGF2	-0.419916	0.0186827	0.252528	0.170508	0.301565	0.0992123	-0.313459	0.085956	-0.434987	0.0144636	8.79348	1.21625	7.57722	-6.36097	polycomb group ring finger 2 [Source:HGNC Symbol;Acc:12929]
C4-black	ENSSSCG00000023768		0.420276	0.018571	-0.385624	0.0321552	-0.411028	0.0216164	0.412728	0.0210277	0.49025	0.00511381	14.3697	1.56367	12.806	-11.2423	Uncharacterized protein [Source:UniProtKB/TrEMBL;Acc:I3LV87]
C4-black	ENSSSCG00000023776	CCSAP	0.414906	0.0202929	-0.458593	0.00946697	-0.275893	0.133017	0.750744	1.15e-06	0.566817	0.000885409	51.0796	9.81246	41.2672	-31.4547	centriole, cilia and spindle-associated protein [Source:HGNC Symbol;Acc:29578]
C4-black	ENSSSCG00000023803	ELK3	0.484509	0.0057425	-0.186255	0.315753	-0.478924	0.00641637	0.583623	0.000568067	0.458831	0.00942525	20.509	4.11572	16.3933	-12.2776	ELK3, ETS-domain protein (SRF accessory protein 2) [Source:HGNC Symbol;Acc:3325]
C4-black	ENSSSCG00000023807	ACO1	-0.480185	0.00625864	0.354336	0.0504921	0.515124	0.00302275	-0.603024	0.000329968	-0.512339	0.00321232	28.0469	4.04271	24.0042	-19.9615	aconitase 1, soluble [Source:HGNC Symbol;Acc:117]
C1-lightcyan	ENSSSCG00000023848	C8orf46	-0.238914	0.195529	0.228244	0.216843	0.354014	0.0507173	-0.205486	0.267445	-0.336995	0.0637608	5.32783	0.194737	5.13309	-4.93835	chromosome 8 open reading frame 46 [Source:HGNC Symbol;Acc:28498]
C4-black	ENSSSCG00000023851		0.0918555	0.623105	-0.0992145	0.595408	-0.367707	0.0418409	0.460771	0.00909045	0.30822	0.0916175	9.11928	2.18034	6.93893	-4.75859	Uncharacterized protein [Source:UniProtKB/TrEMBL;Acc:I3LFE3]
C1-lightcyan	ENSSSCG00000023861	PFAS	-0.593044	0.000438231	0.452855	0.0105223	0.541823	0.00164272	-0.16144	0.385595	-0.44864	0.0113592	14.4684	1.25443	13.2139	-11.9595	phosphoribosylformylglycinamidine synthase [Source:HGNC Symbol;Acc:8863]
C3-skyblue3	ENSSSCG00000023946		-0.390189	0.0300032	0.168734	0.364199	0.484224	0.0057754	-0.190881	0.303668	-0.354227	0.0505684	5.53355	0.29049	5.24306	-4.95257
C2-darkturquoise	ENSSSCG00000024015	FADS1	-0.610269	0.000266953	0.720181	4.93e-06	0.542089	0.00163235	-0.451214	0.0108417	-0.58028	0.000621677	15.9782	2.57382	13.4044	-10.8306	Sus scrofa fatty acid desaturase 1 (FADS1), mRNA. [Source:RefSeq mRNA;Acc:NM_001113041]
C4-black	ENSSSCG00000024019	GTF2H5	-0.395119	0.0278125	0.346022	0.0565496	0.445983	0.0119151	-0.386792	0.031593	-0.448469	0.0113942	8.89589	1.18684	7.70906	-6.52222	general transcription factor IIH, polypeptide 5 [Source:HGNC Symbol;Acc:21157]
C4-black	ENSSSCG00000024026		-0.599217	0.000368098	0.642643	9.69e-05	0.526955	0.00232101	-0.784421	1.77e-07	-0.759969	7.08e-07	44.0239	11.3553	32.6687	-21.3134
C3-skyblue3	ENSSSCG00000024028	STARD3NL	-0.322208	0.0771041	0.107016	0.566643	0.551626	0.00129645	-0.277534	0.130632	-0.384769	0.0325713	8.17524	0.817554	7.35768	-6.54013	STARD3 N-terminal like [Source:HGNC Symbol;Acc:19169]
C1-lightcyan	ENSSSCG00000024046		0.798343	7.41e-08	-0.634534	0.000126237	-0.655553	6.26e-05	0.512334	0.0032126	0.785531	1.66e-07	23.1274	4.54667	18.5808	-14.0341	Uncharacterized protein [Source:UniProtKB/TrEMBL;Acc:I3LS36]
C4-black	ENSSSCG00000024047		0.473267	0.00716643	-0.514242	0.00308168	-0.242263	0.189151	0.607012	0.000293821	0.525388	0.00240501	18.0669	5.02873	13.0382	-8.00943	Uncharacterized protein [Source:UniProtKB/TrEMBL;Acc:F1S4E5]
C4-black	ENSSSCG00000024065		0.373577	0.0384395	-0.11051	0.553966	-0.465235	0.00835837	0.59486	0.00041646	0.476777	0.0066927	16.8406	4.16033	12.6803	-8.51998	Uncharacterized protein [Source:UniProtKB/TrEMBL;Acc:I3L7D0]
C3-skyblue3	ENSSSCG00000024091	ITGAD	0.685739	2.07e-05	-0.582829	0.000580421	-0.698344	1.25e-05	0.20731	0.263127	0.593054	0.000438109	20.0637	1.76727	18.2964	-16.5291	integrin, alpha D [Source:HGNC Symbol;Acc:6146]
C1-lightcyan	ENSSSCG00000024125		0.537591	0.00181545	-0.303018	0.0975148	-0.185281	0.318337	0.349699	0.0538041	0.417107	0.0195718	17.5689	1.82984	15.7391	-13.9093	Uncharacterized protein [Source:UniProtKB/TrEMBL;Acc:I3LSW0]
C1-lightcyan	ENSSSCG00000024137	MEAF6	-0.473915	0.00707689	0.234832	0.203505	0.331446	0.0685384	-0.0974657	0.601942	-0.419028	0.0189601	8.06416	0.835368	7.22879	-6.39343	MYST/Esa1-associated factor 6 [Source:HGNC Symbol;Acc:25674]
C4-black	ENSSSCG00000024235	NPLOC4	-0.522921	0.00254248	0.448402	0.0114081	0.540161	0.00170874	-0.751939	1.08e-06	-0.627634	0.000157195	57.6062	12.1097	45.4965	-33.3868	nuclear protein localization 4 homolog (S. cerevisiae) [Source:HGNC Symbol;Acc:18261]
C1-lightcyan	ENSSSCG00000024257		0.55009	0.00134608	-0.289522	0.114154	-0.409203	0.0222637	0.252175	0.171128	0.439607	0.0133424	10.3701	1.04887	9.32126	-8.27239	Uncharacterized protein [Source:UniProtKB/TrEMBL;Acc:I3LK96]
C4-black	ENSSSCG00000024300	TMEM254	0.22151	0.231081	-0.204317	0.270235	-0.330775	0.0691339	0.299052	0.102202	0.252284	0.170936	3.32357	0.388398	2.93517	-2.54677	transmembrane protein 254 [Source:HGNC Symbol;Acc:25804]
C4-black	ENSSSCG00000024361	TFB1M	-0.368803	0.0411882	0.411176	0.0215647	0.292364	0.110485	-0.583605	0.000568338	-0.386253	0.0318512	16.5725	3.73422	12.8383	-9.1041	transcription factor B1, mitochondrial [Source:HGNC Symbol;Acc:17037]
C4-black	ENSSSCG00000024390	PSMB3	-0.273045	0.13723	0.519039	0.0027726	0.291349	0.111785	-0.684425	2.18e-05	-0.585902	0.000533886	34.4885	6.20081	28.2877	-22.0869	proteasome (prosome, macropain) subunit, beta type, 3 [Source:HGNC Symbol;Acc:9540]
C4-black	ENSSSCG00000024408		-0.211107	0.254287	-0.00510028	0.978276	0.280664	0.12617	-0.225721	0.222106	-0.22103	0.232118	4.66331	0.51485	4.14846	-3.63361	Sus scrofa chemokine (C-C motif) receptor 3 (CCR3), mRNA. [Source:RefSeq mRNA;Acc:NM_001001620]
C4-black	ENSSSCG00000024419		0.341339	0.0602056	-0.381687	0.0341098	-0.289448	0.11425	0.539259	0.00174556	0.363519	0.0444125	22.6097	3.86151	18.7482	-14.8867	Uncharacterized protein [Source:UniProtKB/TrEMBL;Acc:I3L8X9]
C4-black	ENSSSCG00000024424	FAM91A1	0.499401	0.00423343	-0.480945	0.00616511	-0.402475	0.0247883	0.910697	1.17e-12	0.687496	1.93e-05	164.67	21.8819	142.788	-120.906	family with sequence similarity 91, member A1 [Source:HGNC Symbol;Acc:26306]
C4-black	ENSSSCG00000024463	PJA1	-0.40709	0.0230327	0.33103	0.0689072	0.439254	0.0134255	-0.252798	0.170037	-0.418159	0.0192349	7.42054	0.757097	6.66344	-5.90634	praja ring finger 1, E3 ubiquitin protein ligase [Source:HGNC Symbol;Acc:16648]
C1-lightcyan	ENSSSCG00000024484	DEGS1	0.583133	0.000575652	-0.453802	0.0103416	-0.369273	0.040911	0.285774	0.119129	0.467339	0.00803096	8.10522	1.03503	7.07019	-6.03515	delta(4)-desaturase, sphingolipid 1 [Source:HGNC Symbol;Acc:13709]
C3-skyblue3	ENSSSCG00000024488	NUBP1	0.436054	0.0141981	-0.214923	0.245602	-0.751816	1.09e-06	0.260528	0.156914	0.430315	0.0156767	13.7895	1.64325	12.1462	-10.503	nucleotide binding protein 1 [Source:HGNC Symbol;Acc:8041]
C4-black	ENSSSCG00000024542		0.186832	0.31423	-0.195352	0.292265	-0.462147	0.00885928	0.582463	0.000586188	0.354122	0.0506417	20.2697	3.89418	16.3755	-12.4813	Uncharacterized protein [Source:UniProtKB/TrEMBL;Acc:I3LCH2]
C4-black	ENSSSCG00000024563	CCDC41	0.202685	0.274162	-0.174605	0.347497	-0.268709	0.143833	0.176954	0.340947	0.200728	0.278922	5.40176	0.750236	4.65152	-3.90128	coiled-coil domain containing 41 [Source:HGNC Symbol;Acc:17966]
C1-lightcyan	ENSSSCG00000024596	CCRN4L	0.463068	0.00870724	-0.439711	0.013318	-0.403354	0.0244456	0.10973	0.556786	0.361715	0.0455579	11.3379	0.856028	10.4819	-9.62589	CCR4 carbon catabolite repression 4-like (S. cerevisiae) [Source:HGNC Symbol;Acc:14254]
C2-darkturquoise	ENSSSCG00000024626	TNFAIP1	-0.709464	7.87e-06	0.736537	2.31e-06	0.490381	0.00510017	-0.449561	0.0111717	-0.657677	5.81e-05	26.741	2.52703	24.214	-21.687	tumor necrosis factor, alpha-induced protein 1 (endothelial) [Source:HGNC Symbol;Acc:11894]
C4-black	ENSSSCG00000024628	ALKBH8	0.40275	0.0246809	-0.138921	0.45608	-0.385452	0.0322385	0.582175	0.000590762	0.502231	0.00398903	31.1697	4.30866	26.861	-22.5523	alkB, alkylation repair homolog 8 (E. coli) [Source:HGNC Symbol;Acc:25189]
C4-black	ENSSSCG00000024660		-0.522321	0.00257695	0.346258	0.0563708	0.580808	0.000612925	-0.470728	0.00752642	-0.583588	0.000568602	10.4188	2.08984	8.32895	-6.2391	Uncharacterized protein [Source:UniProtKB/TrEMBL;Acc:I3LMI4]
C4-black	ENSSSCG00000024694	TAF4	0.208543	0.260236	-0.284201	0.121265	-0.17534	0.345441	0.522661	0.00255736	0.34663	0.0560885	13.8859	2.15991	11.726	-9.56612	TAF4 RNA polymerase II, TATA box binding protein (TBP)-associated factor, 135kDa [Source:HGNC Symbol;Acc:11537]
C2-darkturquoise	ENSSSCG00000024707		-0.410199	0.0219084	0.472412	0.00728588	0.250164	0.174681	-0.0519927	0.781185	-0.365068	0.0434468	7.94124	0.403999	7.53724	-7.13324	Uncharacterized protein [Source:UniProtKB/TrEMBL;Acc:I3L7V8]
C4-black	ENSSSCG00000024711		-0.0024567	0.989535	-0.154176	0.407608	0.238401	0.196519	-0.335773	0.0647894	-0.112451	0.546982	16.2608	1.82204	14.4388	-12.6167	Uncharacterized protein [Source:UniProtKB/TrEMBL;Acc:I3L7R7]
C4-black	ENSSSCG00000024752	ALDH4A1	-0.322936	0.0763999	0.379982	0.0349854	0.235514	0.202156	-0.714775	6.26e-06	-0.447178	0.0116622	57.0403	8.98916	48.0511	-39.062	aldehyde dehydrogenase 4 family, member A1 [Source:HGNC Symbol;Acc:406]
C4-black	ENSSSCG00000024771	TICAM1	-0.0993423	0.594932	-0.0993722	0.59482	0.204442	0.269936	-0.31165	0.0878802	-0.109588	0.5573	5.57747	0.644217	4.93326	-4.28904	toll-like receptor adaptor molecule 1 [Source:HGNC Symbol;Acc:18348]
C4-black	ENSSSCG00000024772		-0.0920747	0.622273	0.238182	0.196944	0.288926	0.114934	-0.518572	0.0028015	-0.374161	0.0381135	15.2056	2.84063	12.365	-9.52432	Uncharacterized protein [Source:UniProtKB/TrEMBL;Acc:I3LN60]
C4-black	ENSSSCG00000024791	CD59	-0.705258	9.4e-06	0.629276	0.000149273	0.541781	0.00164432	-0.570531	0.000804312	-0.756969	8.3e-07	24.1555	4.27122	19.8843	-15.6131	Sus scrofa CD59 molecule, complement regulatory protein (CD59), mRNA. [Source:RefSeq mRNA;Acc:NM_214170]
C3-skyblue3	ENSSSCG00000024800	DSC2	0.35802	0.0479786	-0.0270368	0.885205	-0.433361	0.0148766	0.108707	0.560491	0.352207	0.0519922	4.14392	0.249616	3.89431	-3.64469	desmocollin 2 [Source:HGNC Symbol;Acc:3036]
C4-black	ENSSSCG00000024809	CLCN4	-0.325745	0.0737313	0.181008	0.329821	0.31735	0.081928	-0.365535	0.043159	-0.411742	0.0213677	7.57012	1.74733	5.82279	-4.07545
C4-black	ENSSSCG00000024818	RCAN3	-0.0847568	0.650311	0.00972383	0.958595	0.13337	0.474448	0.474679	0.00697246	0.0388378	0.835673	15.7926	2.69857	13.094	-10.3954	RCAN family member 3 [Source:HGNC Symbol;Acc:3042]
C4-black	ENSSSCG00000024850	PCDHGA5	0.111005	0.552183	0.0597988	0.74931	-0.311045	0.0885309	0.35724	0.0485025	0.26164	0.155087	8.30115	1.10757	7.19358	-6.08601	protocadherin gamma subfamily A, 5 [Source:HGNC Symbol;Acc:8703]
C2-darkturquoise	ENSSSCG00000024862	FGF11	-0.386238	0.0318586	0.53996	0.00171691	0.39691	0.0270497	-0.246576	0.181151	-0.311537	0.0880018	11.5543	0.820959	10.7333	-9.91236	fibroblast growth factor 11 [Source:HGNC Symbol;Acc:3667]
C4-black	ENSSSCG00000024877		-0.511643	0.00326123	0.313762	0.0856373	0.446839	0.0117334	-0.332934	0.0672302	-0.551847	0.00128945	7.32048	1.00609	6.31439	-5.3083
C1-lightcyan	ENSSSCG00000024878		0.501814	0.00402419	-0.390927	0.0296666	-0.417065	0.0195854	0.302186	0.0984848	0.443098	0.0125441	7.55319	0.681893	6.8713	-6.1894	Uncharacterized protein [Source:UniProtKB/TrEMBL;Acc:I3LHQ9]
C2-darkturquoise	ENSSSCG00000024900	TRBV25-1	-0.661342	5.11e-05	0.863429	4.06e-10	0.525683	0.00238897	-0.675874	3.01e-05	-0.760383	6.93e-07	41.8137	5.7446	36.0691	-30.3245	T cell receptor beta variable 25-1 [Source:HGNC Symbol;Acc:12205]
C2-darkturquoise	ENSSSCG00000024913		-0.408401	0.0225528	0.376645	0.0367522	0.32857	0.0711209	-0.211726	0.252864	-0.429418	0.015919	5.48518	0.159731	5.32545	-5.16572
C4-black	ENSSSCG00000024914	BF	-0.402805	0.0246591	0.46754	0.00800028	0.376175	0.037007	-0.444571	0.0122195	-0.464506	0.00847433	9.7296	1.11783	8.61177	-7.49394	Sus scrofa complement factor B (CFB), mRNA. [Source:RefSeq mRNA;Acc:NM_001101824]
C4-black	ENSSSCG00000024920	PCDHGA6	0.447258	0.0116455	-0.333592	0.0666585	-0.389396	0.0303686	0.499582	0.00421745	0.512615	0.00319306	14.3159	1.95936	12.3566	-10.3972	protocadherin gamma subfamily A, 6 [Source:HGNC Symbol;Acc:8704]
C1-lightcyan	ENSSSCG00000024938	SH3BP5	0.451076	0.010869	-0.189531	0.307163	-0.506064	0.00367729	0.138341	0.457981	0.317225	0.0820554	8.74265	0.609238	8.13341	-7.52417	SH3-domain binding protein 5 (BTK-associated) [Source:HGNC Symbol;Acc:10827]
C4-black	ENSSSCG00000025010	UNC50	-0.192604	0.299239	0.433187	0.0149214	0.197325	0.28732	-0.551086	0.00131371	-0.326284	0.0732277	21.1848	4.31319	16.8716	-12.5584	unc-50 homolog (C. elegans) [Source:HGNC Symbol;Acc:16046]
C3-skyblue3	ENSSSCG00000025022		-0.423952	0.0174638	0.289302	0.114442	0.658523	5.64e-05	-0.247349	0.179744	-0.376776	0.0366819	9.87503	1.11198	8.76305	-7.65107	Uncharacterized protein [Source:UniProtKB/TrEMBL;Acc:I3LCL4]
C4-black	ENSSSCG00000025046		-0.212656	0.250738	0.249558	0.175762	0.107075	0.566428	-0.52694	0.00232181	-0.314525	0.0848384	14.9426	2.81587	12.1267	-9.31083	Uncharacterized protein [Source:UniProtKB/TrEMBL;Acc:I3L888]
C4-black	ENSSSCG00000025060	MRPL32	-0.527854	0.00227406	0.472392	0.00728873	0.404934	0.0238396	-0.353199	0.0512893	-0.475603	0.00684813	19.6606	1.17107	18.4895	-17.3184	mitochondrial ribosomal protein L32 [Source:HGNC Symbol;Acc:14035]
C2-darkturquoise	ENSSSCG00000025105		-0.442256	0.0127328	0.544925	0.00152533	0.209854	0.257183	-0.0646385	0.729746	-0.398677	0.0263143	6.23858	0.856724	5.38186	-4.52513	Uncharacterized protein [Source:UniProtKB/TrEMBL;Acc:F1SUR9]
C1-lightcyan	ENSSSCG00000025113		-0.292783	0.109953	0.263108	0.152699	0.437757	0.0137823	-0.088257	0.636839	-0.264599	0.150302	4.29446	0.205553	4.08891	-3.88336	Uncharacterized protein [Source:UniProtKB/TrEMBL;Acc:I3LGV8]
C4-black	ENSSSCG00000025141	PCDHGB2	0.334402	0.0659593	-0.33795	0.0629658	-0.245982	0.18224	0.455917	0.0099475	0.419412	0.0188398	11.1643	1.1276	10.0367	-8.90912	protocadherin gamma subfamily B, 2 [Source:HGNC Symbol;Acc:8709]
C4-black	ENSSSCG00000025187	TMEM126A	-0.532787	0.00203054	0.463961	0.00856208	0.420231	0.0185851	-0.383281	0.0333071	-0.529272	0.00220155	12.8049	1.18949	11.6154	-10.426	transmembrane protein 126A [Source:HGNC Symbol;Acc:25382]
C1-lightcyan	ENSSSCG00000025204		-0.635133	0.000123826	0.554625	0.00120416	0.628472	0.000153108	-0.151925	0.414571	-0.55564	0.00117424	16.3481	1.92618	14.4219	-12.4958	Uncharacterized protein [Source:UniProtKB/TrEMBL;Acc:I3LI79]
C4-black	ENSSSCG00000025217	PYCR1	0.0829335	0.657372	-0.245113	0.183839	-0.338339	0.0626438	0.589304	0.000486238	0.32768	0.0719359	22.1757	4.03695	18.1388	-14.1018	pyrroline-5-carboxylate reductase 1 [Source:HGNC Symbol;Acc:9721]
C2-darkturquoise	ENSSSCG00000025228	TRAF3IP1	-0.536873	0.00184629	0.697362	1.3e-05	0.428634	0.0161331	-0.598368	0.000377107	-0.650151	7.53e-05	19.2618	2.09797	17.1638	-15.0658	TNF receptor-associated factor 3 interacting protein 1 [Source:HGNC Symbol;Acc:17861]
C4-black	ENSSSCG00000025245	ARMC5	-0.27101	0.140302	0.206892	0.264112	0.275312	0.133868	-0.681702	2.42e-05	-0.472666	0.0072502	59.2868	6.9565	52.3303	-45.3738	armadillo repeat containing 5 [Source:HGNC Symbol;Acc:25781]
C4-black	ENSSSCG00000025329	DDX49	-0.255301	0.165705	0.131715	0.479995	0.171929	0.355051	-0.644616	9.07e-05	-0.373555	0.0384516	44.8275	6.62911	38.1984	-31.5693	DEAD (Asp-Glu-Ala-Asp) box polypeptide 49 [Source:HGNC Symbol;Acc:18684]
C1-lightcyan	ENSSSCG00000025335	ZSCAN31	-0.465323	0.00834447	0.417382	0.0194834	0.446046	0.0119016	-0.204026	0.270934	-0.48476	0.00571377	7.13957	0.643363	6.4962	-5.85284	zinc finger and SCAN domain containing 31 [Source:HGNC Symbol;Acc:14097]
C1-lightcyan	ENSSSCG00000025372		-0.774812	3.12e-07	0.70421	9.83e-06	0.614592	0.000234656	-0.494089	0.00472709	-0.773682	3.32e-07	31.1991	3.81441	27.3847	-23.5703	Uncharacterized protein [Source:UniProtKB/TrEMBL;Acc:I3LNE6]
C4-black	ENSSSCG00000025433		0.31809	0.081179	-0.172177	0.354349	-0.390015	0.0300829	0.487345	0.00542414	0.402247	0.0248777	10.5852	2.092	8.49319	-6.40119	Uncharacterized protein [Source:UniProtKB/TrEMBL;Acc:I3LE32]
C4-black	ENSSSCG00000025434	CGA	-0.333294	0.0669171	0.48677	0.00548746	0.352494	0.0517879	-0.492052	0.00492907	-0.46359	0.00862213	13.3326	2.37328	10.9593	-8.586	Sus scrofa glycoprotein hormones, alpha polypeptide (CGA), mRNA. [Source:RefSeq mRNA;Acc:NM_214446]
C4-black	ENSSSCG00000025448	SERTAD3	-0.499606	0.00421533	0.510426	0.00334833	0.489399	0.00520315	-0.874923	1.23e-10	-0.681289	2.45e-05	59.8372	17.1799	42.6573	-25.4775	SERTA domain containing 3 [Source:HGNC Symbol;Acc:17931]
C4-black	ENSSSCG00000025473	PIGM	-0.160245	0.389168	-0.0626631	0.737712	0.188993	0.308564	-0.0193434	0.917738	-0.0856681	0.646792	3.14914	0.344623	2.80451	-2.45989	phosphatidylinositol glycan anchor biosynthesis, class M [Source:HGNC Symbol;Acc:18858]
C4-black	ENSSSCG00000025514	RUFY3	0.549898	0.00135241	-0.50977	0.00339617	-0.453768	0.0103481	0.70765	8.5e-06	0.616245	0.000223261	61.9204	12.7584	49.162	-36.4037	RUN and FYVE domain containing 3 [Source:HGNC Symbol;Acc:30285]
C4-black	ENSSSCG00000025521		0.0135845	0.94218	0.224212	0.225293	0.0446938	0.811309	-0.379839	0.03506	-0.114696	0.538958	5.71916	1.00227	4.71689	-3.71463	Uncharacterized protein [Source:UniProtKB/TrEMBL;Acc:I3LGL3]
C4-black	ENSSSCG00000025527		-0.25459	0.166927	0.153097	0.410938	0.169037	0.363326	-0.431191	0.0154429	-0.264919	0.14979	6.85613	1.17877	5.67736	-4.49859	Sus scrofa fatty acid binding protein 3, muscle and heart (mammary-derived growth inhibitor) (FABP3), mRNA. [Source:RefSeq mRNA;Acc:NM_001099931]
C4-black	ENSSSCG00000025541	ELOVL6	-0.16373	0.3788	0.134301	0.47134	-0.178676	0.336193	0.263428	0.152182	0.0147702	0.937143	12.2393	1.20692	11.0324	-9.82549	ELOVL fatty acid elongase 6 [Source:HGNC Symbol;Acc:15829]
C2-darkturquoise	ENSSSCG00000025565		-0.622506	0.00018441	0.778752	2.48e-07	0.538631	0.00177159	-0.643838	9.31e-05	-0.71753	5.55e-06	47.2546	4.14205	43.1125	-38.9705	Uncharacterized protein [Source:UniProtKB/TrEMBL;Acc:I3LLW7]
C4-black	ENSSSCG00000025593	TAP	-0.414009	0.0205928	0.394244	0.0281917	0.332917	0.0672449	-0.528724	0.00222932	-0.416261	0.0198464	21.0854	2.5716	18.5138	-15.9422	Uncharacterized protein [Source:UniProtKB/TrEMBL;Acc:F1RQ21]
C4-black	ENSSSCG00000025638	UBE2Z	0.436764	0.0140235	-0.620699	0.000194948	-0.378531	0.0357453	0.632886	0.000133087	0.614436	0.00023576	28.3335	4.96054	23.373	-18.4125	ubiquitin-conjugating enzyme E2Z [Source:HGNC Symbol;Acc:25847]
C2-darkturquoise	ENSSSCG00000025640	C9orf40	0.556502	0.00114936	-0.787393	1.48e-07	-0.311536	0.0880028	0.550741	0.00132486	0.618062	0.000211295	49.7592	3.48793	46.2713	-42.7834	chromosome 9 open reading frame 40 [Source:HGNC Symbol;Acc:23433]
C4-black	ENSSSCG00000025652	CDH1	0.507057	0.00360006	-0.524687	0.00244336	-0.403266	0.0244797	0.695219	1.42e-05	0.574327	0.000728264	23.7041	6.64377	17.0603	-10.4165	cadherin 1, type 1, E-cadherin (epithelial) [Source:HGNC Symbol;Acc:1748]
C4-black	ENSSSCG00000025703		0.26148	0.155349	-0.186442	0.315259	-0.224394	0.224907	0.485526	0.00562663	0.278424	0.129351	17.3168	2.7955	14.5213	-11.7258	DNA polymerase [Source:UniProtKB/TrEMBL;Acc:I3L6U8]
C3-skyblue3	ENSSSCG00000025717		-0.773718	3.32e-07	0.579522	0.000634436	0.785028	1.71e-07	-0.735549	2.43e-06	-0.817608	1.97e-08	40.6234	2.65894	37.9645	-35.3055
C4-black	ENSSSCG00000025719	ANAPC11	-0.425189	0.0171037	0.310709	0.088894	0.331423	0.0685585	-0.796488	8.35e-08	-0.600977	0.000350009	132.306	13.5973	118.708	-105.111	anaphase promoting complex subunit 11 [Source:HGNC Symbol;Acc:14452]
C1-lightcyan	ENSSSCG00000025729	IRS1	-0.760056	7.05e-07	0.621237	0.000191758	0.667494	4.1e-05	-0.330094	0.0697431	-0.760854	6.75e-07	19.3353	3.06568	16.2696	-13.2039	insulin receptor substrate 1 [Source:HGNC Symbol;Acc:6125]
C1-lightcyan	ENSSSCG00000025754	ZGLP1	-0.703977	9.92e-06	0.58046	0.000618686	0.57151	0.000784055	-0.672249	3.44e-05	-0.741882	1.79e-06	38.217	3.21558	35.0014	-31.7859	zinc finger, GATA-like protein 1 [Source:HGNC Symbol;Acc:37245]
C4-black	ENSSSCG00000025756		0.208141	0.261176	-0.122414	0.511798	-0.459445	0.00931814	0.505306	0.00373725	0.389231	0.0304447	9.50678	2.07039	7.43638	-5.36599	Uncharacterized protein [Source:UniProtKB/TrEMBL;Acc:I3L9H1]
C4-black	ENSSSCG00000025765		0.575753	0.000701366	-0.438539	0.013595	-0.623626	0.000178132	0.624038	0.000175869	0.651523	7.19e-05	38.1387	7.08843	31.0503	-23.9619	Uncharacterized protein [Source:UniProtKB/TrEMBL;Acc:I3LPF5]
C4-black	ENSSSCG00000025784	CDH4	0.318662	0.0806027	-0.324857	0.074567	-0.343519	0.0584814	0.650389	7.47e-05	0.495083	0.0046311	16.7303	3.901	12.8293	-8.92827	cadherin 4, type 1, R-cadherin (retinal) [Source:HGNC Symbol;Acc:1763]
C4-black	ENSSSCG00000025836	SULT1C4	-0.220485	0.233302	0.374376	0.0379942	0.0878267	0.638488	-0.616933	0.00021866	-0.426702	0.0166717	18.1307	4.34605	13.7846	-9.43857	sulfotransferase family, cytosolic, 1C, member 4 [Source:HGNC Symbol;Acc:11457]
C1-lightcyan	ENSSSCG00000025955	SSBP4	-0.672539	3.41e-05	0.328769	0.0709404	0.410325	0.021864	-0.152736	0.412057	-0.44944	0.0111962	15.6999	2.05398	13.6459	-11.5919	single stranded DNA binding protein 4 [Source:HGNC Symbol;Acc:15676]
C4-black	ENSSSCG00000025976		0.106969	0.566814	-0.213181	0.249543	-0.179048	0.335171	0.552714	0.00126228	0.21979	0.234816	20.7216	3.16028	17.5613	-14.401	Uncharacterized protein [Source:UniProtKB/TrEMBL;Acc:I3LBI2]
C2-darkturquoise	ENSSSCG00000025977	SNX24	0.68669	1.99e-05	-0.784857	1.72e-07	-0.600937	0.000350414	0.497711	0.00438543	0.760679	6.82e-07	24.7928	2.73025	22.0625	-19.3323	sorting nexin 24 [Source:HGNC Symbol;Acc:21533]
C1-lightcyan	ENSSSCG00000025984	TTLL5	-0.598701	0.000373552	0.416009	0.0199289	0.515511	0.00299718	-0.360642	0.0462505	-0.56808	0.000857052	14.6884	1.56146	13.127	-11.5655	Uncharacterized protein [Source:UniProtKB/TrEMBL;Acc:I3LRE8]
C4-black	ENSSSCG00000025993	SGPP2	0.297011	0.104678	-0.293013	0.109661	-0.195447	0.292025	0.576021	0.00069641	0.370701	0.0400773	17.6138	4.46964	13.1442	-8.67452	sphingosine-1-phosphate phosphatase 2 [Source:HGNC Symbol;Acc:19953]
C4-black	ENSSSCG00000026063	DPP9	0.271915	0.138929	-0.0710594	0.704046	-0.145884	0.433586	0.349733	0.0537793	0.267694	0.145411	9.49521	1.75376	7.74145	-5.98769	dipeptidyl-peptidase 9 [Source:HGNC Symbol;Acc:18648]
C4-black	ENSSSCG00000026064	LSM5	-0.526984	0.0023195	0.362186	0.0452569	0.545264	0.00151295	-0.392986	0.0287438	-0.506417	0.00364973	16.2326	1.39766	14.8349	-13.4373	LSM5 homolog, U6 small nuclear RNA associated (S. cerevisiae) [Source:HGNC Symbol;Acc:17162]
C4-black	ENSSSCG00000026096	DUT	-0.529546	0.0021878	0.751802	1.09e-06	0.441857	0.0128231	-0.767327	4.75e-07	-0.701311	1.11e-05	42.2807	10.8825	31.3982	-20.5156	deoxyuridine triphosphatase [Source:HGNC Symbol;Acc:3078]
C4-black	ENSSSCG00000026123	IGFBP2	0.281738	0.124665	-0.272763	0.137653	-0.221694	0.230684	0.543563	0.00157595	0.407932	0.0227237	11.725	3.56955	8.15542	-4.58587	insulin-like growth factor binding protein 2, 36kDa [Source:HGNC Symbol;Acc:5471]
C4-black	ENSSSCG00000026181	AKTIP	0.180359	0.331586	-0.209072	0.259001	-0.146422	0.431874	0.320662	0.0786145	0.215484	0.244344	5.56817	0.950087	4.61808	-3.66799	AKT interacting protein [Source:HGNC Symbol;Acc:16710]
C2-darkturquoise	ENSSSCG00000026182		-0.245463	0.183193	0.541485	0.00165595	0.183538	0.322992	-0.353962	0.0507531	-0.380195	0.034875	8.54423	0.898725	7.6455	-6.74678	Uncharacterized protein [Source:UniProtKB/TrEMBL;Acc:I3LK92]
C4-black	ENSSSCG00000026242		0.372232	0.0391986	-0.249195	0.176413	-0.304898	0.0953512	0.0291655	0.876233	0.260816	0.156438	3.9301	0.421068	3.50903	-3.08796	Uncharacterized protein [Source:UniProtKB/TrEMBL;Acc:I3L550]
C4-black	ENSSSCG00000026248	PAQR4	-0.0765038	0.682502	0.0944313	0.61335	0.201603	0.276788	-0.570808	0.000798548	-0.27241	0.138184	14.708	2.39347	12.3145	-9.92102	progestin and adipoQ receptor family member IV [Source:HGNC Symbol;Acc:26386]
C3-skyblue3	ENSSSCG00000026262	TIGD7	0.751643	1.09e-06	-0.445953	0.0119214	-0.827277	9.57e-09	0.464121	0.00853627	0.667291	4.13e-05	25.0647	2.69242	22.3723	-19.6799	tigger transposable element derived 7 [Source:HGNC Symbol;Acc:18331]
C3-skyblue3	ENSSSCG00000026324	CRLF2	-0.80146	6.04e-08	0.697571	1.29e-05	0.783973	1.82e-07	-0.348948	0.0543557	-0.753315	1e-06	25.8843	2.73675	23.1475	-20.4108	Uncharacterized protein [Source:UniProtKB/TrEMBL;Acc:I3LQ68]
C4-black	ENSSSCG00000026333	GTSF1	0.05832	0.755319	0.253473	0.16886	0.0518224	0.781885	-0.380004	0.0349742	-0.159054	0.392749	6.30733	1.38726	4.92007	-3.53281	gametocyte specific factor 1 [Source:HGNC Symbol;Acc:26565]
C1-lightcyan	ENSSSCG00000026340		0.751223	1.12e-06	-0.687561	1.93e-05	-0.547816	0.0014226	0.658119	5.72e-05	0.747184	1.37e-06	56.4426	4.50597	51.9367	-47.4307	Uncharacterized protein [Source:UniProtKB/TrEMBL;Acc:I3LEV1]
C4-black	ENSSSCG00000026368	CRTAP	0.39544	0.0276747	-0.255538	0.165299	-0.573297	0.000748237	0.568087	0.000856899	0.58977	0.000480018	14.4012	3.76888	10.6323	-6.86343	cartilage associated protein [Source:HGNC Symbol;Acc:2379]
C4-black	ENSSSCG00000026392	BSDC1	0.416665	0.0197149	-0.351757	0.0523133	-0.57497	0.000716028	0.482994	0.0059191	0.51317	0.00315469	17.7787	2.42382	15.3549	-12.9311	BSD domain containing 1 [Source:HGNC Symbol;Acc:25501]
C4-black	ENSSSCG00000026418	CTSD	-0.0781059	0.676208	0.195521	0.29184	0.0226504	0.903735	-0.541737	0.00164606	-0.236206	0.200796	27.4854	3.02711	24.4583	-21.4312	cathepsin D [Source:HGNC Symbol;Acc:2529]
C4-black	ENSSSCG00000026475	RRN3	0.486069	0.00556555	-0.341131	0.0603722	-0.304907	0.0953408	0.806223	4.39e-08	0.580006	0.000626257	52.4469	12.3848	40.0621	-27.6773	RRN3 RNA polymerase I transcription factor homolog (S. cerevisiae) [Source:HGNC Symbol;Acc:30346]
C4-black	ENSSSCG00000026498		0.439002	0.0134848	-0.505176	0.00374757	-0.31239	0.0870889	0.535582	0.00190286	0.476794	0.00669049	32.1998	4.43037	27.7694	-23.3391	Uncharacterized protein [Source:UniProtKB/TrEMBL;Acc:I3LJB8]
C3-skyblue3	ENSSSCG00000026592	TLR6	0.367789	0.0417922	-0.142838	0.443349	-0.523202	0.00252648	0.0761966	0.683711	0.303647	0.0967876	4.68687	0.314089	4.37278	-4.05869	Sus scrofa toll-like receptor 6 (TLR6), mRNA. [Source:RefSeq mRNA;Acc:NM_213760]
C4-black	ENSSSCG00000026638	BCL10	0.519643	0.00273569	-0.519636	0.0027361	-0.478236	0.00650389	0.563233	0.000970338	0.582094	0.000592064	28.17	4.15919	24.0108	-19.8516	Sus scrofa B-cell CLL/lymphoma 10 (BCL10), mRNA. [Source:RefSeq mRNA;Acc:NM_001103213]
C4-black	ENSSSCG00000026646	RFFL	0.465779	0.00827255	-0.204843	0.268978	-0.586657	0.000522976	0.463853	0.00857941	0.47886	0.00642441	15.7531	2.75234	13.0007	-10.2484	ring finger and FYVE-like domain containing E3 ubiquitin protein ligase [Source:HGNC Symbol;Acc:24821]
C4-black	ENSSSCG00000026677	HACL1	0.0761361	0.68395	-0.147366	0.428876	0.146884	0.430405	-0.241863	0.189905	-0.0922002	0.621796	9.07398	1.26462	7.80936	-6.54474	2-hydroxyacyl-CoA lyase 1 [Source:HGNC Symbol;Acc:17856]
C1-lightcyan	ENSSSCG00000026707	XCR1	0.332453	0.0676506	-0.150468	0.419114	-0.409314	0.0222239	0.186776	0.314379	0.318149	0.0811191	4.58671	0.237152	4.34956	-4.1124	chemokine XC receptor 1 [Source:RefSeq peptide;Acc:NP_001001622]
C4-black	ENSSSCG00000026729		-0.308447	0.0913665	0.25239	0.170751	0.42723	0.0165232	-0.38334	0.0332778	-0.431897	0.0152568	4.81205	0.837293	3.97475	-3.13746	Uncharacterized protein [Source:UniProtKB/TrEMBL;Acc:I3L597]
C4-black	ENSSSCG00000026731	CEP85	0.241848	0.189933	-0.0805577	0.666617	-0.42487	0.017196	0.381078	0.0344204	0.405437	0.0236494	8.69396	1.63545	7.05851	-5.42305	centrosomal protein 85kDa [Source:HGNC Symbol;Acc:25309]
C4-black	ENSSSCG00000026742		0.493241	0.00481023	-0.520277	0.00269736	-0.436479	0.0140933	0.533249	0.00200892	0.566986	0.000881549	35.6733	6.29459	29.3787	-23.0841	Sus scrofa Bruton agammaglobulinemia tyrosine kinase (BTK), mRNA. [Source:RefSeq mRNA;Acc:NM_001243576]
C4-black	ENSSSCG00000026764	PGAM5	-0.521044	0.00265158	0.502325	0.00398105	0.622385	0.000185095	-0.585067	0.000546186	-0.634249	0.000127398	32.2257	3.51372	28.712	-25.1983	phosphoglycerate mutase family member 5 [Source:HGNC Symbol;Acc:28763]
C4-black	ENSSSCG00000026770		-0.149423	0.422389	0.230408	0.212397	0.082244	0.66005	-0.310366	0.0892653	-0.249153	0.176489	4.66713	0.702725	3.9644	-3.26168	Uncharacterized protein [Source:UniProtKB/TrEMBL;Acc:I3L8M4]
C4-black	ENSSSCG00000026812	EMG1	-0.574553	0.000723943	0.603208	0.000328223	0.456318	0.00987418	-0.6869	1.98e-05	-0.733777	2.64e-06	28.7173	7.36202	21.3553	-13.9932	EMG1 N1-specific pseudouridine methyltransferase [Source:HGNC Symbol;Acc:16912]
C1-lightcyan	ENSSSCG00000026837	SNORD26	-0.49992	0.00418767	0.218394	0.237876	0.291886	0.111096	-0.0997585	0.593382	-0.427911	0.0163331	6.65726	0.508199	6.14906	-5.64086	Small nucleolar RNA SNORD26 [Source:RFAM;Acc:RF00087]
C4-black	ENSSSCG00000026856	ARSA	-0.456429	0.00985389	0.375489	0.037381	0.315009	0.0843341	-0.572827	0.000757519	-0.404348	0.0240628	25.7205	4.16565	21.5548	-17.3892	arylsulfatase A [Source:HGNC Symbol;Acc:713]
C2-darkturquoise	ENSSSCG00000026863		0.189692	0.306744	-0.267999	0.144935	-0.0768212	0.681253	0.0698471	0.708875	0.167259	0.368467	2.54781	0.115448	2.43237	-2.31692	Uncharacterized protein [Source:UniProtKB/TrEMBL;Acc:I3LEG0]
C2-darkturquoise	ENSSSCG00000026873		-0.451209	0.0108428	0.742334	1.75e-06	0.355372	0.0497749	-0.377623	0.0362273	-0.563199	0.000971185	10.288	2.29143	7.99659	-5.70516	Uncharacterized protein [Source:UniProtKB/TrEMBL;Acc:I3L6Y8]
C1-lightcyan	ENSSSCG00000026894	NFE2L3	-0.74316	1.68e-06	0.611411	0.000258061	0.650755	7.38e-05	-0.489904	0.00514996	-0.711111	7.33e-06	20.7787	3.48196	17.2967	-13.8148	nuclear factor, erythroid 2-like 3 [Source:HGNC Symbol;Acc:7783]
C4-black	ENSSSCG00000026904	NFKBIB	-0.506237	0.00366378	0.715356	6.1e-06	0.414468	0.0204388	-0.757367	8.13e-07	-0.683961	2.21e-05	92.391	11.3118	81.0792	-69.7674	nuclear factor of kappa light polypeptide gene enhancer in B-cells inhibitor, beta [Source:HGNC Symbol;Acc:7798]
C4-black	ENSSSCG00000026907		0.222477	0.228999	-0.18633	0.315554	-0.205895	0.266471	0.273006	0.137289	0.289694	0.113929	3.70669	0.446846	3.25985	-2.813	Uncharacterized protein [Source:UniProtKB/TrEMBL;Acc:F1SAX6]
C1-lightcyan	ENSSSCG00000026934	PIGX	0.463008	0.00871708	-0.248885	0.176969	-0.192279	0.300072	0.0105717	0.954988	0.25921	0.159098	6.8794	0.436425	6.44297	-6.00655	phosphatidylinositol glycan anchor biosynthesis, class X [Source:HGNC Symbol;Acc:26046]
C3-skyblue3	ENSSSCG00000026955	ACER2	-0.400356	0.0256306	0.227538	0.218307	0.569023	0.000836417	-0.386194	0.0318795	-0.419045	0.0189548	8.73511	0.62615	8.10896	-7.48281	alkaline ceramidase 2 [Source:HGNC Symbol;Acc:23675]
C3-skyblue3	ENSSSCG00000026957	RNASE6	0.791055	1.18e-07	-0.758154	7.8e-07	-0.783447	1.88e-07	0.502656	0.00395336	0.758884	7.5e-07	40.721	2.5756	38.1454	-35.5698	ribonuclease, RNase A family, k6 [Source:HGNC Symbol;Acc:10048]
C4-black	ENSSSCG00000026960	ZNF280D	0.46462	0.00845608	-0.447787	0.0115352	-0.275445	0.133673	0.842408	2.81e-09	0.635769	0.000121309	136.976	16.8867	120.089	-103.202	zinc finger protein 280D [Source:HGNC Symbol;Acc:25953]
C4-black	ENSSSCG00000026968		-0.214734	0.246028	-0.119868	0.520683	0.165782	0.372772	-0.161308	0.385989	-0.105259	0.573065	4.19359	0.451734	3.74186	-3.29012	Uncharacterized protein [Source:UniProtKB/TrEMBL;Acc:I3L7K6]
C4-black	ENSSSCG00000026977	TRAIP	-0.066798	0.721069	0.418191	0.0192245	0.0837756	0.654107	-0.414555	0.0204097	-0.274442	0.135152	12.0326	1.34931	10.6832	-9.33393	TRAF interacting protein [Source:HGNC Symbol;Acc:30764]
C4-black	ENSSSCG00000026995		-0.404536	0.023991	0.244874	0.184281	0.35243	0.0518336	-0.345514	0.0569377	-0.412299	0.021175	10.1716	1.17497	8.99661	-7.82165	Uncharacterized protein [Source:UniProtKB/TrEMBL;Acc:I3L9G6]
C3-skyblue3	ENSSSCG00000026996		0.433406	0.0148652	-0.0448851	0.810516	-0.527647	0.00228479	0.165715	0.372968	0.42001	0.0186534	5.77079	0.354421	5.41637	-5.06195	Uncharacterized protein [Source:UniProtKB/TrEMBL;Acc:I3L955]
C2-darkturquoise	ENSSSCG00000027016	C19orf47	-0.617805	0.000212955	0.675475	3.06e-05	0.55635	0.00115372	-0.654543	6.48e-05	-0.679744	2.6e-05	31.4511	1.69905	29.752	-28.053	chromosome 19 open reading frame 47 [Source:HGNC Symbol;Acc:26723]
C2-darkturquoise	ENSSSCG00000027031		-0.535159	0.0019217	0.672017	3.47e-05	0.288314	0.11574	-0.0254565	0.891874	-0.433313	0.0148891	10.4399	1.62031	8.81957	-7.19926	Uncharacterized protein [Source:UniProtKB/TrEMBL;Acc:I3LC60]
C4-black	ENSSSCG00000027042		0.26042	0.157091	-0.13618	0.4651	-0.368461	0.0413911	0.489845	0.00515619	0.38609	0.0319297	24.2263	3.73285	20.4934	-16.7606	Uncharacterized protein [Source:UniProtKB/TrEMBL;Acc:I3LS46]
C4-black	ENSSSCG00000027131		0.538297	0.00178557	-0.385839	0.0320511	-0.455849	0.00995986	0.458114	0.00955159	0.53149	0.00209223	18.8447	2.02996	16.8147	-14.7848	Uncharacterized protein [Source:UniProtKB/TrEMBL;Acc:I3LF85]
C4-black	ENSSSCG00000027139	FYTTD1	0.419695	0.0187513	-0.380681	0.0346245	-0.237089	0.199068	0.718717	5.26e-06	0.489693	0.00517208	133.181	11.3669	121.814	-110.447	forty-two-three domain containing 1 [Source:HGNC Symbol;Acc:25407]
C4-black	ENSSSCG00000027140	CDKN1B	0.365633	0.0430992	-0.336529	0.0641514	-0.335976	0.064618	0.779086	2.43e-07	0.468944	0.00778858	37.4891	9.90269	27.5864	-17.6837	cyclin-dependent kinase inhibitor 1B (p27, Kip1) [Source:HGNC Symbol;Acc:1785]
C1-lightcyan	ENSSSCG00000027146	GLA	0.670766	3.64e-05	-0.392987	0.0287434	-0.617922	0.000212199	0.127897	0.492927	0.580893	0.000611525	14.1376	1.76307	12.3745	-10.6114	galactosidase, alpha [Source:HGNC Symbol;Acc:4296]
C4-black	ENSSSCG00000027157		-0.242442	0.188815	0.238936	0.195487	0.369776	0.0406156	-0.240811	0.191898	-0.343995	0.0581104	4.53699	0.458342	4.07864	-3.6203	Uncharacterized protein; Uncharacterized protein [Source:UniProtKB/TrEMBL;Acc:F1RXV2]
C4-black	ENSSSCG00000027186	GRHL1	0.180828	0.330309	-0.260295	0.157298	-0.130661	0.48355	0.575917	0.000698331	0.382353	0.0337722	15.5134	2.6276	12.8858	-10.2582	grainyhead-like 1 (Drosophila) [Source:HGNC Symbol;Acc:17923]
C4-black	ENSSSCG00000027198	PDK2	-0.257301	0.1623	0.155633	0.403138	0.16388	0.378359	0.315419	0.0839088	-0.0926164	0.620217	10.1091	0.877168	9.23198	-8.35481	pyruvate dehydrogenase kinase, isozyme 2 [Source:HGNC Symbol;Acc:8810]
C2-darkturquoise	ENSSSCG00000027205	LPCAT3	-0.619715	0.000200911	0.633299	0.000131339	0.431804	0.0152812	-0.590168	0.000474756	-0.649306	7.75e-05	24.1951	1.31852	22.8766	-21.5581	lysophosphatidylcholine acyltransferase 3 [Source:HGNC Symbol;Acc:30244]
C4-black	ENSSSCG00000027209		0.606918	0.000294634	-0.632703	0.000133871	-0.428233	0.0162437	0.803116	5.41e-08	0.733927	2.62e-06	96.8207	12.9967	83.824	-70.8272	Uncharacterized protein [Source:UniProtKB/TrEMBL;Acc:I3LBU5]
C4-black	ENSSSCG00000027233	SNORA11	-0.271567	0.139456	0.500476	0.00413907	0.33637	0.0642852	-0.567957	0.000859782	-0.394171	0.0282232	16.5415	3.7133	12.8282	-9.11489	Small nucleolar RNA SNORA11 [Source:RFAM;Acc:RF00614]
C1-lightcyan	ENSSSCG00000027247		0.702041	1.08e-05	-0.45148	0.0107895	-0.460057	0.00921246	0.489688	0.00517269	0.679149	2.66e-05	67.8424	2.81133	65.0311	-62.2197	Uncharacterized protein [Source:UniProtKB/TrEMBL;Acc:I3LMU8]
C4-black	ENSSSCG00000027257	PSMB1	-0.207341	0.263053	0.390026	0.0300782	0.19857	0.284231	-0.734768	2.52e-06	-0.47667	0.00670675	62.8441	9.66534	53.1787	-43.5134	proteasome (prosome, macropain) subunit, beta type, 1 [Source:HGNC Symbol;Acc:9537]
C4-black	ENSSSCG00000027285	DNASE1L2	0.151967	0.414442	-0.46287	0.00873969	-0.212864	0.250263	0.514077	0.00309281	0.365793	0.0430008	21.6867	2.86799	18.8187	-15.9507	deoxyribonuclease I-like 2 [Source:HGNC Symbol;Acc:2958]
C4-black	ENSSSCG00000027287		-0.0811664	0.664244	0.174679	0.347289	0.24776	0.179	-0.676998	2.89e-05	-0.299039	0.102217	28.5456	5.58341	22.9622	-17.3788	Sus scrofa transmembrane protein 189 (TMEM189), mRNA. [Source:RefSeq mRNA;Acc:NM_001205093]
C4-black	ENSSSCG00000027314	CAMSAP2	0.45218	0.0106527	-0.496822	0.00446726	-0.457099	0.00973278	0.685481	2.09e-05	0.620292	0.000197398	39.2153	9.24955	29.9657	-20.7162	calmodulin regulated spectrin-associated protein family, member 2 [Source:HGNC Symbol;Acc:29188]
C1-lightcyan	ENSSSCG00000027423	TMEM53	0.714013	6.47e-06	-0.659372	5.48e-05	-0.612542	0.000249512	0.534246	0.00196299	0.701732	1.09e-05	27.0461	3.01057	24.0355	-21.025	transmembrane protein 53 [Source:HGNC Symbol;Acc:26186]
C1-lightcyan	ENSSSCG00000027438		0.584853	0.00054938	-0.44783	0.0115262	-0.591501	0.000457504	0.424508	0.0173012	0.5515	0.00130046	11.0666	1.21824	9.84834	-8.6301	Uncharacterized protein [Source:UniProtKB/TrEMBL;Acc:I3L554]
C4-black	ENSSSCG00000027443	MRAS	0.612671	0.000248551	-0.55998	0.00105356	-0.687339	1.94e-05	0.474866	0.00694722	0.671074	3.6e-05	17.5766	2.39845	15.1782	-12.7797	muscle RAS oncogene homolog [Source:HGNC Symbol;Acc:7227]
C4-black	ENSSSCG00000027470		-0.339858	0.0614	0.297242	0.104395	0.261348	0.155564	-0.39714	0.0269531	-0.387308	0.0313473	5.41188	0.920638	4.49124	-3.5706
C4-black	ENSSSCG00000027496		-0.224424	0.224845	0.145189	0.435802	0.307184	0.0927696	-0.252466	0.170617	-0.279344	0.128037	7.26084	0.763681	6.49716	-5.73348	Uncharacterized protein [Source:UniProtKB/TrEMBL;Acc:I3LF74]
C4-black	ENSSSCG00000027530	TAF12	-0.264329	0.150733	0.545953	0.0014881	0.26413	0.151053	-0.707352	8.61e-06	-0.512567	0.00319636	52.9844	9.41285	43.5716	-34.1587	TAF12 RNA polymerase II, TATA box binding protein (TBP)-associated factor, 20kDa [Source:HGNC Symbol;Acc:11545]
C2-darkturquoise	ENSSSCG00000027611		0.434073	0.0146945	-0.702228	1.07e-05	-0.449425	0.0111992	0.447488	0.0115974	0.558689	0.00108827	20.3992	2.26958	18.1297	-15.8601	Uncharacterized protein [Source:UniProtKB/TrEMBL;Acc:I3LT37]
C4-black	ENSSSCG00000027614	RALGPS2	0.474554	0.00698945	-0.430745	0.0155616	-0.331536	0.0684586	0.729582	3.21e-06	0.58962	0.00048202	81.4509	10.8302	70.6206	-59.7904	Ral GEF with PH domain and SH3 binding motif 2 [Source:HGNC Symbol;Acc:30279]
C4-black	ENSSSCG00000027677	ABI3	-0.212691	0.250659	0.283362	0.122415	0.198388	0.28468	-0.711659	7.16e-06	-0.363331	0.0445307	28.9993	7.47646	21.5228	-14.0464	ABI family, member 3 [Source:HGNC Symbol;Acc:29859]
C4-black	ENSSSCG00000027767	FAM35A	-0.324717	0.0746999	0.366874	0.0423428	0.35826	0.0478181	-0.649414	7.72e-05	-0.547397	0.00143712	27.8506	6.36366	21.487	-15.1233	family with sequence similarity 35, member A [Source:HGNC Symbol;Acc:28773]
C4-black	ENSSSCG00000027778	GLO1	0.127955	0.49273	-0.0651522	0.727679	-0.14047	0.451023	0.375018	0.0376394	0.270037	0.141787	8.09008	1.1617	6.92838	-5.76668	glyoxalase I [Source:HGNC Symbol;Acc:4323]
C2-darkturquoise	ENSSSCG00000027788	TRADV9	0.273883	0.135981	-0.432299	0.0151517	-0.354095	0.0506601	0.109103	0.559056	0.289908	0.11365	5.22745	0.33738	4.89007	-4.55269	TRADV9 protein; Uncharacterized protein [Source:UniProtKB/TrEMBL;Acc:A6P380]
C4-black	ENSSSCG00000027799		0.510271	0.00335961	-0.614071	0.000238359	-0.301293	0.099533	0.584145	0.000560076	0.523374	0.00251672	21.0385	4.63486	16.4037	-11.7688	Uncharacterized protein [Source:UniProtKB/TrEMBL;Acc:I3LVH2]
C3-skyblue3	ENSSSCG00000027860		-0.603428	0.000326136	0.728461	3.38e-06	0.728473	3.38e-06	-0.548785	0.00138955	-0.670677	3.65e-05	35.3844	2.20933	33.1751	-30.9658	Uncharacterized protein [Source:UniProtKB/TrEMBL;Acc:I3L8L2]
C4-black	ENSSSCG00000027862	FAM200B	0.277438	0.13077	-0.227821	0.217719	-0.465173	0.0083681	0.54422	0.00155134	0.367979	0.0416783	11.0313	2.10624	8.92505	-6.81881	family with sequence similarity 200, member B [Source:HGNC Symbol;Acc:27740]
C4-black	ENSSSCG00000027865	GALC	-0.165293	0.374204	0.162646	0.382007	0.120458	0.518616	-0.316325	0.0829749	-0.247423	0.179609	4.91164	0.631973	4.27967	-3.6477	galactosylceramidase [Source:HGNC Symbol;Acc:4115]
C4-black	ENSSSCG00000027873	GIPC2	0.378542	0.0357392	-0.318789	0.0804756	-0.232232	0.2087	0.528678	0.00223168	0.474681	0.00697222	22.1662	3.42875	18.7375	-15.3087	GIPC PDZ domain containing family, member 2 [Source:HGNC Symbol;Acc:18177]
C4-black	ENSSSCG00000027907	BSG	-0.338992	0.0621071	0.338747	0.062308	0.2438	0.186273	-0.279834	0.127342	-0.34886	0.0544209	6.60682	0.604977	6.00185	-5.39687	basigin (Ok blood group) [Source:HGNC Symbol;Acc:1116]
C4-black	ENSSSCG00000027944		0.0865056	0.643566	-0.447818	0.0115288	-0.0539125	0.773312	0.510254	0.0033608	0.303947	0.0964414	17.262	3.05664	14.2054	-11.1488	Uncharacterized protein [Source:UniProtKB/TrEMBL;Acc:I3L923]
C4-black	ENSSSCG00000027955		0.206219	0.265703	-0.163701	0.378885	-0.206059	0.266084	0.542455	0.00161817	0.293458	0.109097	13.7193	2.47927	11.24	-8.76072	calcium/calmodulin-dependent protein kinase ID [Source:RefSeq peptide;Acc:NP_001230864]
C2-darkturquoise	ENSSSCG00000027964		-0.267344	0.145959	0.548785	0.00138955	-0.0281404	0.880551	-0.280065	0.127015	-0.315239	0.0840956	10.6534	1.10415	9.54929	-8.44515	Uncharacterized protein [Source:UniProtKB/TrEMBL;Acc:K7N7E1]
C4-black	ENSSSCG00000027969	AHNAK	0.378559	0.0357302	-0.427409	0.016473	-0.503306	0.00389935	0.704033	9.9e-06	0.543507	0.00157805	32.7097	5.48373	27.2259	-21.7422	AHNAK nucleoprotein [Source:HGNC Symbol;Acc:347]
C4-black	ENSSSCG00000028029		0.0489533	0.793694	0.0446862	0.811341	-0.138397	0.457795	0.434808	0.0145087	0.173779	0.349819	11.5089	1.88141	9.62749	-7.74607	Uncharacterized protein [Source:UniProtKB/TrEMBL;Acc:I3LRM0]
C4-black	ENSSSCG00000028057		0.325042	0.0743923	-0.195385	0.292182	-0.527685	0.00228283	0.591114	0.00046246	0.513136	0.00315699	18.7549	4.55673	14.1982	-9.64148	Uncharacterized protein [Source:UniProtKB/TrEMBL;Acc:I3LP93]
C2-darkturquoise	ENSSSCG00000028081		-0.34815	0.0549474	0.52761	0.00228669	0.274701	0.134768	-0.0610455	0.744255	-0.371281	0.0397425	4.96702	0.52462	4.4424	-3.91778	Uncharacterized protein [Source:UniProtKB/TrEMBL;Acc:I3LGL0]
C3-skyblue3	ENSSSCG00000028135		-0.550012	0.00134864	0.202796	0.273894	0.582782	0.000581146	-0.348129	0.0549631	-0.534885	0.00193403	11.4935	1.06476	10.4287	-9.36393	Uncharacterized protein [Source:UniProtKB/TrEMBL;Acc:I3LDD5]
C4-black	ENSSSCG00000028154		0.212781	0.250453	-0.354399	0.0504488	0.067128	0.719746	0.476	0.00679527	0.292689	0.110072	14.6538	1.65825	12.9955	-11.3373	Uncharacterized protein [Source:UniProtKB/TrEMBL;Acc:I3LAT2]
C1-lightcyan	ENSSSCG00000028164		0.526563	0.00234177	-0.506544	0.00363983	-0.401449	0.0251931	0.229891	0.213454	0.516006	0.00296474	14.8542	0.73781	14.1164	-13.3786	Uncharacterized protein [Source:UniProtKB/TrEMBL;Acc:I3LCC8]
C4-black	ENSSSCG00000028185		0.168229	0.365655	-0.205254	0.267996	-0.485923	0.00558186	0.495486	0.00459267	0.382971	0.033462	24.5605	3.81822	20.7423	-16.924	Uncharacterized protein [Source:UniProtKB/TrEMBL;Acc:I3LQP8]
C4-black	ENSSSCG00000028275	INTS5	-0.518099	0.00283096	0.602528	0.000334726	0.264545	0.150387	-0.667301	4.13e-05	-0.575332	0.000709208	43.7431	7.14379	36.5993	-29.4555	integrator complex subunit 5 [Source:HGNC Symbol;Acc:29352]
C4-black	ENSSSCG00000028288	PRPF38A	-0.396801	0.0270959	0.396527	0.0272117	0.377291	0.0364046	-0.508198	0.00351306	-0.526481	0.00234615	11.6362	2.20886	9.42737	-7.21852	pre-mRNA processing factor 38A [Source:HGNC Symbol;Acc:25930]
C4-black	ENSSSCG00000028304	ZFP36L1	0.659167	5.52e-05	-0.462481	0.00880382	-0.705779	9.2e-06	0.758105	7.82e-07	0.708891	8.07e-06	37.7721	8.61372	29.1584	-20.5446	ZFP36 ring finger protein-like 1 [Source:HGNC Symbol;Acc:1107]
C4-black	ENSSSCG00000028331		-0.0362098	0.846657	-0.0106584	0.95462	-0.0142065	0.939537	0.023411	0.900518	-0.102228	0.584223	3.46734	0.278093	3.18925	-2.91115	Sus scrofa interleukin 1 receptor, type II (IL1R2), mRNA. [Source:RefSeq mRNA;Acc:NM_001243363]
C4-black	ENSSSCG00000028343	MRPL9	-0.428718	0.0161103	0.612652	0.000248696	0.468704	0.00782442	-0.799385	6.92e-08	-0.614198	0.00023745	66.7705	13.4262	53.3442	-39.918	mitochondrial ribosomal protein L9 [Source:HGNC Symbol;Acc:14277]
C1-lightcyan	ENSSSCG00000028350	LCAT	-0.705093	9.47e-06	0.375487	0.037382	0.602091	0.000338979	-0.433659	0.0148003	-0.615261	0.000229983	18.5457	2.70467	15.841	-13.1363	lecithin-cholesterol acyltransferase [Source:HGNC Symbol;Acc:6522]
C4-black	ENSSSCG00000028366		0.179743	0.333268	-0.417266	0.0195206	-0.230378	0.21246	0.584503	0.00055464	0.371973	0.0393461	19.0107	4.89364	14.1171	-9.22342	Uncharacterized protein [Source:UniProtKB/TrEMBL;Acc:I3LRY7]
C4-black	ENSSSCG00000028369	RPL18	0.165713	0.372974	-0.226902	0.219631	-0.114671	0.539046	0.295428	0.10663	0.163663	0.378998	4.70892	0.709788	3.99913	-3.28934	ribosomal protein L18 [Source:HGNC Symbol;Acc:10310]
C4-black	ENSSSCG00000028372	FAM131A	0.33206	0.0679957	-0.256555	0.163565	-0.484575	0.00573496	0.251592	0.172152	0.301226	0.0996126	7.45801	0.678668	6.77934	-6.10067	family with sequence similarity 131, member A [Source:HGNC Symbol;Acc:28308]
C1-lightcyan	ENSSSCG00000028384	RND3	0.565221	0.000922377	-0.451092	0.0108658	-0.509213	0.00343719	0.295878	0.106073	0.508781	0.00346934	10.8033	1.22262	9.58066	-8.35804	Rho family GTPase 3 [Source:HGNC Symbol;Acc:671]
C1-lightcyan	ENSSSCG00000028407		-0.609606	0.000272235	0.439672	0.0133271	0.526897	0.00232408	-0.283988	0.121556	-0.600395	0.000355897	10.6091	1.53814	9.07097	-7.53283	Uncharacterized protein [Source:UniProtKB/TrEMBL;Acc:F1SA91]
C1-lightcyan	ENSSSCG00000028408		0.440763	0.0130735	-0.31631	0.0829902	-0.38835	0.0308557	0.106153	0.569793	0.378957	0.035521	6.47392	0.532182	5.94174	-5.40956	Uncharacterized protein [Source:UniProtKB/TrEMBL;Acc:I3LUZ2]
C2-darkturquoise	ENSSSCG00000028413	TTC9C	-0.386393	0.031784	0.578778	0.000647191	0.181252	0.329158	-0.0548599	0.769434	-0.36159	0.0456381	6.53899	0.89478	5.64421	-4.74943	tetratricopeptide repeat domain 9C [Source:HGNC Symbol;Acc:28432]
C1-lightcyan	ENSSSCG00000028507	TRAF3IP3	-0.624033	0.000175896	0.503005	0.00392425	0.670277	3.7e-05	-0.452639	0.0105638	-0.63284	0.000133287	26.2058	2.6124	23.5934	-20.981	TRAF3 interacting protein 3 [Source:HGNC Symbol;Acc:30766]
C2-darkturquoise	ENSSSCG00000028522	KRT10	0.490282	0.00511044	-0.516928	0.00290514	-0.520447	0.00268713	0.383086	0.0334042	0.564478	0.00094006	14.8588	0.543405	14.3154	-13.772	keratin 10 [Source:HGNC Symbol;Acc:6413]
C4-black	ENSSSCG00000028523	HUS1	0.176082	0.343371	-0.299834	0.101265	-0.098671	0.597435	0.520338	0.00269366	0.28476	0.120503	11.8051	2.88576	8.91939	-6.03363	HUS1 checkpoint homolog (S. pombe) [Source:HGNC Symbol;Acc:5309]
C3-skyblue3	ENSSSCG00000028531		-0.551604	0.00129716	0.465999	0.00823814	0.535668	0.00189906	-0.314042	0.0853436	-0.511748	0.00325378	12.1393	0.462088	11.6772	-11.2151	Uncharacterized protein [Source:UniProtKB/TrEMBL;Acc:I3L8F6]
C4-black	ENSSSCG00000028581		0.216028	0.243125	-0.229223	0.214823	-0.225844	0.221846	0.601806	0.000341767	0.300114	0.100931	21.7215	4.16457	17.557	-13.3924	Uncharacterized protein [Source:UniProtKB/TrEMBL;Acc:I3LVM9]
C2-darkturquoise	ENSSSCG00000028597	TRAV8-3	-0.575504	0.000705998	0.821296	1.5e-08	0.454135	0.0102788	-0.468433	0.00786506	-0.677512	2.83e-05	19.483	3.49701	15.986	-12.4889	T cell receptor alpha variable 8-3 [Source:HGNC Symbol;Acc:12148]
C1-lightcyan	ENSSSCG00000028609	SLC12A4	-0.468105	0.00791445	0.302926	0.097622	0.359211	0.0471872	-0.137368	0.46118	-0.366001	0.042874	7.02465	0.47848	6.54617	-6.06769	solute carrier family 12 (potassium/chloride transporter), member 4 [Source:HGNC Symbol;Acc:10913]
C2-darkturquoise	ENSSSCG00000028637	CYP27B1	-0.470903	0.00750113	0.645122	8.92e-05	0.454635	0.0101848	-0.319927	0.0793407	-0.521908	0.00260087	12.2139	1.21032	11.0036	-9.79327	cytochrome P450, family 27, subfamily B, polypeptide 1 [Source:HGNC Symbol;Acc:2606]
C4-black	ENSSSCG00000028643	SLC6A20	0.282347	0.123818	-0.1823	0.326321	-0.204542	0.269696	0.36746	0.0419894	0.354918	0.0500881	7.84619	1.64134	6.20485	-4.56352	solute carrier family 6 (proline IMINO transporter), member 20 [Source:HGNC Symbol;Acc:30927]
C4-black	ENSSSCG00000028677		0.281968	0.124345	-0.360167	0.0465599	-0.200572	0.279303	0.56114	0.0010232	0.379458	0.0352582	16.6987	3.58114	13.1175	-9.5364	Uncharacterized protein [Source:UniProtKB/TrEMBL;Acc:I3LQJ3]
C1-lightcyan	ENSSSCG00000028680	TRADV15-1	0.442021	0.0127859	-0.166741	0.369973	-0.375178	0.0375516	0.342944	0.0589325	0.353291	0.0512242	6.37592	0.437077	5.93885	-5.50177	TRADV15-1 protein; Uncharacterized protein [Source:UniProtKB/TrEMBL;Acc:A6P387]
C3-skyblue3	ENSSSCG00000028698	CCDC47	0.528659	0.00223264	-0.152353	0.413244	-0.707885	8.42e-06	0.503232	0.0039055	0.527856	0.00227394	18.874	1.75603	17.118	-15.362	coiled-coil domain containing 47 [Source:HGNC Symbol;Acc:24856]
C4-black	ENSSSCG00000028712	ATPAF2	-0.538662	0.00177031	0.392922	0.0287724	0.425385	0.0170472	-0.393808	0.0283822	-0.582505	0.000585519	17.1412	1.26024	15.8809	-14.6207	ATP synthase mitochondrial F1 complex assembly factor 2 [Source:HGNC Symbol;Acc:18802]
C4-black	ENSSSCG00000028736		-0.459932	0.00923409	0.461822	0.00891341	0.433084	0.0149478	-0.571418	0.000785943	-0.528169	0.00225775	27.7717	4.5443	23.2274	-18.6832	Uncharacterized protein [Source:UniProtKB/TrEMBL;Acc:I3LUQ7]
C4-black	ENSSSCG00000028739	CEBPB	-0.249027	0.176714	0.311785	0.0877352	0.104214	0.5769	-0.48168	0.00607584	-0.338087	0.0628523	12.4581	2.16817	10.29	-8.1218	Uncharacterized protein [Source:UniProtKB/TrEMBL;Acc:F1SBE1]
C4-black	ENSSSCG00000028755	TSSC1	-0.475849	0.00681527	0.549357	0.00137037	0.330251	0.0696026	-0.705957	9.13e-06	-0.649262	7.76e-05	46.8127	8.95885	37.8538	-28.895	tumor suppressing subtransferable candidate 1 [Source:HGNC Symbol;Acc:12383]
C4-black	ENSSSCG00000028792		0.180855	0.330235	-0.3547	0.0502393	-0.151735	0.415162	0.591052	0.00046326	0.403618	0.0243436	14.9942	4.06982	10.9244	-6.8546	Uncharacterized protein [Source:UniProtKB/TrEMBL;Acc:I3LGT1]
C2-darkturquoise	ENSSSCG00000028801		-0.333347	0.0668714	0.513781	0.00311288	0.166654	0.370226	-0.272092	0.138662	-0.368356	0.0414537	5.03895	0.721734	4.31722	-3.59548	Uncharacterized protein [Source:UniProtKB/TrEMBL;Acc:I3LU81]
C4-black	ENSSSCG00000028826		-0.269335	0.142866	0.134879	0.469415	0.225763	0.222018	-0.297538	0.104034	-0.294228	0.108128	7.0089	1.09036	5.91854	-4.82818	Uncharacterized protein [Source:UniProtKB/TrEMBL;Acc:I3L6A6]
C4-black	ENSSSCG00000028879	PLOD3	-0.451181	0.0108483	0.318928	0.0803367	0.310793	0.0888025	-0.573289	0.000748404	-0.43674	0.0140292	16.8722	3.50789	13.3643	-9.85643	procollagen-lysine, 2-oxoglutarate 5-dioxygenase 3 [Source:HGNC Symbol;Acc:9083]
C4-black	ENSSSCG00000028881	CNIH3	0.383217	0.0333388	-0.334994	0.0654526	-0.182703	0.325234	0.37094	0.039939	0.368365	0.0414484	8.27596	0.73452	7.54144	-6.80692	cornichon family AMPA receptor auxiliary protein 3 [Source:HGNC Symbol;Acc:26802]
C1-lightcyan	ENSSSCG00000028892		-0.814186	2.52e-08	0.560697	0.00103471	0.554671	0.0012028	-0.574172	0.000731243	-0.730211	3.12e-06	35.441	5.83517	29.6058	-23.7706	Uncharacterized protein [Source:UniProtKB/TrEMBL;Acc:I3LPJ3]
C2-darkturquoise	ENSSSCG00000028944		-0.331599	0.0684023	0.496651	0.00448312	0.411207	0.0215537	-0.254381	0.167288	-0.3873	0.0313507	5.99678	0.877519	5.11926	-4.24174	Uncharacterized protein [Source:UniProtKB/TrEMBL;Acc:I3LAZ6]
C4-black	ENSSSCG00000028953		0.120238	0.519389	-0.22118	0.231793	-0.128959	0.489314	0.19581	0.291114	0.159402	0.3917	5.93108	0.491755	5.43932	-4.94757	Uncharacterized protein [Source:UniProtKB/TrEMBL;Acc:I3LTN4]
C3-skyblue3	ENSSSCG00000028964	PIM2	-0.520249	0.002699	0.390416	0.0298994	0.708181	8.31e-06	-0.400651	0.0255119	-0.542673	0.00160979	20.8857	1.79625	19.0895	-17.2932	pim-2 oncogene [Source:HGNC Symbol;Acc:8987]
C4-black	ENSSSCG00000028994		-0.0611758	0.743727	-0.0853776	0.647913	-0.0430629	0.818078	0.297427	0.10417	0.0813149	0.663665	3.81912	0.594471	3.22465	-2.63018	Uncharacterized protein [Source:UniProtKB/TrEMBL;Acc:I3LMH1]
C2-darkturquoise	ENSSSCG00000029033		0.462278	0.0088375	-0.482835	0.00593783	-0.403933	0.024222	0.308692	0.0910967	0.486464	0.00552142	11.0319	0.371172	10.6607	-10.2895	Uncharacterized protein [Source:UniProtKB/TrEMBL;Acc:I3LJ85]
C4-black	ENSSSCG00000029036		-0.32298	0.0763577	0.211793	0.252711	0.158244	0.395195	-0.198897	0.28342	-0.214471	0.246621	5.31579	0.528258	4.78754	-4.25928
C3-skyblue3	ENSSSCG00000029096	HRH2	-0.789093	1.33e-07	0.567058	0.000879925	0.843032	2.66e-09	-0.635941	0.000120638	-0.858502	6.56e-10	32.0009	3.08695	28.9139	-25.827	histamine receptor H2 [Source:HGNC Symbol;Acc:5183]
C3-skyblue3	ENSSSCG00000029106	RNF139	0.363323	0.0445357	-0.404961	0.0238296	-0.534034	0.00197269	0.176888	0.341131	0.351565	0.0524509	7.11928	0.311205	6.80808	-6.49687	Uncharacterized protein [Source:UniProtKB/TrEMBL;Acc:I3LM12]
C4-black	ENSSSCG00000029129	RWDD2A	0.0927105	0.61986	-0.164039	0.377888	-0.0656389	0.725722	0.0912619	0.625362	0.0883285	0.636564	4.99217	0.617337	4.37483	-3.7575	RWD domain containing 2A [Source:HGNC Symbol;Acc:21385]
C1-lightcyan	ENSSSCG00000029140	CCL24	-0.5946	0.000419524	0.350599	0.0531479	0.602179	0.000338119	-0.365815	0.0429874	-0.559236	0.00107343	12.7973	1.17703	11.6202	-10.4432	chemokine (C-C motif) ligand 24 [Source:HGNC Symbol;Acc:10623]
C2-darkturquoise	ENSSSCG00000029162	SEC23IP	-0.61142	0.00025799	0.673599	3.28e-05	0.641668	0.000100057	-0.328245	0.0714181	-0.644732	9.04e-05	22.9861	1.70913	21.277	-19.5678	SEC23 interacting protein [Source:HGNC Symbol;Acc:17018]
C1-lightcyan	ENSSSCG00000029221		0.72539	3.9e-06	-0.540927	0.00167804	-0.642918	9.6e-05	0.421823	0.0180983	0.664134	4.62e-05	29.9233	3.04799	26.8754	-23.8274	Sus scrofa high-affinity copper uptake protein (CTR1), mRNA. [Source:RefSeq mRNA;Acc:NM_214100]
C4-black	ENSSSCG00000029226	UBC	-0.367883	0.0417356	0.509516	0.0034148	0.259472	0.158662	-0.508931	0.00345813	-0.515835	0.00297592	24.4546	4.04009	20.4145	-16.3744	Polyubiquitin-C Ubiquitin-related Ubiquitin [Source:UniProtKB/Swiss-Prot;Acc:P0CG68]
C4-black	ENSSSCG00000029249		0.407334	0.0229426	-0.30912	0.0906258	-0.3222	0.0771121	0.724014	4.15e-06	0.479241	0.00637633	31.9019	8.01401	23.8879	-15.8739	Uncharacterized protein [Source:UniProtKB/TrEMBL;Acc:I3LF71]
C1-lightcyan	ENSSSCG00000029285	ZNF75A	-0.463216	0.00868312	0.4661	0.00822242	0.338374	0.0626151	-0.12148	0.51505	-0.344449	0.0577578	5.27592	0.594727	4.68119	-4.08646	zinc finger protein 75a [Source:HGNC Symbol;Acc:13146]
C1-lightcyan	ENSSSCG00000029323	KCNE3	0.770415	4e-07	-0.6831	2.29e-05	-0.678897	2.69e-05	0.49806	0.00435364	0.766548	4.96e-07	41.8249	4.28771	37.5371	-33.2494	potassium voltage-gated channel subfamily E member 3 [Source:RefSeq peptide;Acc:NP_999258]
C4-black	ENSSSCG00000029353	ZSCAN2	-0.035302	0.850458	0.0988806	0.596653	-0.0922363	0.621659	0.209427	0.258173	0.0104915	0.95533	6.99366	0.793996	6.19967	-5.40567	zinc finger and SCAN domain containing 2 [Source:HGNC Symbol;Acc:20994]
C1-lightcyan	ENSSSCG00000029391	TMEM256-PLSCR3	-0.903348	3.52e-12	0.795547	8.87e-08	0.738554	2.1e-06	-0.653944	6.61e-05	-0.851296	1.28e-09	59.5722	8.75492	50.8173	-42.0624	TMEM256-PLSCR3 readthrough (NMD candidate) [Source:HGNC Symbol;Acc:49186]
C4-black	ENSSSCG00000029409		0.349609	0.0538702	-0.304085	0.0962829	-0.316721	0.082569	0.536174	0.00187672	0.450124	0.0110583	12.5391	2.80531	9.73383	-6.92852	Uncharacterized protein [Source:UniProtKB/TrEMBL;Acc:I3LE79]
C4-black	ENSSSCG00000029448	TMEM220	0.132842	0.476212	-0.327503	0.0720985	-0.183932	0.321936	0.698128	1.26e-05	0.360817	0.0461375	32.2776	7.54565	24.7319	-17.1863	transmembrane protein 220 [Source:HGNC Symbol;Acc:33757]
C4-black	ENSSSCG00000029456		0.090105	0.629771	-0.04547	0.808092	-0.339379	0.0617899	0.485341	0.00564749	0.227224	0.21896	15.903	2.73452	13.1685	-10.434	Sus scrofa solute carrier family 7 (cationic amino acid transporter, y+ system), member 1 (SLC7A1), mRNA. [Source:RefSeq mRNA;Acc:NM_001012613]
C1-lightcyan	ENSSSCG00000029474	AVEN	-0.563651	0.000960092	0.334808	0.0656111	0.650689	7.39e-05	-0.46046	0.0091435	-0.58706	0.000517232	17.5673	1.34709	16.2202	-14.8731	apoptosis, caspase activation inhibitor [Source:HGNC Symbol;Acc:13509]
C4-black	ENSSSCG00000029514		-0.442939	0.0125796	0.262933	0.152982	0.587234	0.000514762	-0.539451	0.00173768	-0.548576	0.00139663	16.238	2.90634	13.3316	-10.4253	Uncharacterized protein [Source:UniProtKB/TrEMBL;Acc:F1SQK5]
C1-lightcyan	ENSSSCG00000029589	HIBADH	0.622666	0.0001835	-0.604643	0.000314848	-0.547845	0.00142161	0.340105	0.0611996	0.599172	0.000368567	11.737	1.64186	10.0951	-8.45326	3-hydroxyisobutyrate dehydrogenase [Source:HGNC Symbol;Acc:4907]
C4-black	ENSSSCG00000029600		0.110564	0.553774	-0.262296	0.154017	-0.147869	0.427286	0.434804	0.0145097	0.202714	0.274092	8.89722	1.32971	7.56751	-6.23779	Uncharacterized protein [Source:UniProtKB/TrEMBL;Acc:F1RKN1]
C4-black	ENSSSCG00000029648		0.182072	0.326936	-0.00754234	0.967879	-0.0810724	0.66461	0.363576	0.0443764	0.230078	0.213071	17.146	1.5165	15.6295	-14.113	Uncharacterized protein [Source:UniProtKB/TrEMBL;Acc:I3LDG7]
C4-black	ENSSSCG00000029675	MMP8	0.229625	0.214	-0.282025	0.124266	-0.0594839	0.750588	0.0456042	0.807536	0.158176	0.395399	5.07941	0.443402	4.63601	-4.19261	matrix metallopeptidase 8 (neutrophil collagenase) [Source:HGNC Symbol;Acc:7175]
C4-black	ENSSSCG00000029696		0.181161	0.329404	-0.347161	0.0556879	-0.216017	0.243151	0.538852	0.00176241	0.27105	0.14024	10.011	2.80125	7.20977	-4.40852	Uncharacterized protein [Source:UniProtKB/TrEMBL;Acc:I3LCT9]
C1-lightcyan	ENSSSCG00000029736	DDX18	0.39856	0.0263626	-0.192096	0.30054	-0.0975453	0.601644	0.186735	0.314485	0.286782	0.117775	7.52343	0.732431	6.791	-6.05857	DEAD (Asp-Glu-Ala-Asp) box polypeptide 18 [Source:HGNC Symbol;Acc:2741]
C4-black	ENSSSCG00000029746	KDELC1	-0.124303	0.505257	0.131961	0.479169	0.225295	0.223003	-0.411398	0.0214872	-0.301188	0.099657	9.09904	1.26914	7.8299	-6.56075	KDEL (Lys-Asp-Glu-Leu) containing 1 [Source:HGNC Symbol;Acc:19350]
C1-lightcyan	ENSSSCG00000029770		0.498865	0.00428114	-0.554655	0.00120327	-0.457611	0.00964089	0.0854966	0.647454	0.421407	0.0182243	5.8869	0.655886	5.23102	-4.57513	Uncharacterized protein [Source:UniProtKB/TrEMBL;Acc:I3LD59]
C4-black	ENSSSCG00000029776	FAM219B	0.223726	0.226328	-0.220324	0.233651	-0.210663	0.255311	0.609642	0.000271943	0.380524	0.0347049	18.3393	4.55177	13.7875	-9.23572	family with sequence similarity 219, member B [Source:HGNC Symbol;Acc:24695]
C1-lightcyan	ENSSSCG00000029799	ZBTB8OS	0.554106	0.00121971	-0.421647	0.0181516	-0.643374	9.46e-05	0.392516	0.0289525	0.582388	0.000587382	13.451	1.17493	12.2761	-11.1012	zinc finger and BTB domain containing 8 opposite strand [Source:HGNC Symbol;Acc:24094]
C2-darkturquoise	ENSSSCG00000029810		0.376626	0.0367627	-0.496172	0.00452789	-0.182758	0.325086	0.263514	0.152043	0.375382	0.0374394	5.92221	0.373311	5.54889	-5.17558	Uncharacterized protein [Source:UniProtKB/TrEMBL;Acc:I3LFV0]
C4-black	ENSSSCG00000029822	UBCH5B	0.474534	0.0069922	-0.295218	0.106891	-0.38584	0.0320505	0.320547	0.0787279	0.476011	0.00679381	5.99874	0.684136	5.31461	-4.63047	Sus scrofa ubiquitin-conjugating enzyme E2D 2 (UBE2D2), mRNA. [Source:RefSeq mRNA;Acc:NM_001078673]
C4-black	ENSSSCG00000029849	EDG1	0.275794	0.133161	-0.28018	0.126853	-0.268154	0.144694	0.484996	0.00568674	0.33886	0.0622153	10.2846	1.73273	8.55184	-6.81911	Uncharacterized protein [Source:UniProtKB/TrEMBL;Acc:I3LIS0]
C4-black	ENSSSCG00000029916	FGD3	0.278625	0.129063	-0.280606	0.126251	-0.454065	0.0102918	0.590893	0.000465307	0.50703	0.00360216	24.816	4.84033	19.9757	-15.1353	FYVE, RhoGEF and PH domain containing 3 [Source:HGNC Symbol;Acc:16027]
C1-lightcyan	ENSSSCG00000029944	FASN	-0.672493	3.41e-05	0.386824	0.0315776	0.523771	0.00249435	-0.0655587	0.726044	-0.465125	0.00837569	15.0794	1.96546	13.114	-11.1485	Sus scrofa fatty acid synthase (FASN), mRNA. [Source:RefSeq mRNA;Acc:NM_001099930]
C4-black	ENSSSCG00000029966		0.322023	0.0772835	-0.280641	0.126202	-0.165598	0.373309	0.533199	0.00201124	0.425911	0.0168965	14.1212	3.10744	11.0137	-7.90631	Uncharacterized protein [Source:UniProtKB/TrEMBL;Acc:I3LCP1]
C4-black	ENSSSCG00000029967	PEX1	0.338725	0.0623259	-0.0416352	0.824014	-0.302095	0.0985913	0.441683	0.0128626	0.270358	0.141295	13.6265	2.37453	11.252	-8.87745	peroxisomal biogenesis factor 1 [Source:HGNC Symbol;Acc:8850]
C4-black	ENSSSCG00000029985	ARL10	0.208477	0.260389	-0.472753	0.00723799	-0.363904	0.0441708	0.727241	3.58e-06	0.462156	0.00885772	38.333	8.97987	29.3531	-20.3732	ADP-ribosylation factor-like 10 [Source:HGNC Symbol;Acc:22042]
C4-black	ENSSSCG00000030015		-0.248207	0.17819	0.58769	0.00050836	0.23326	0.206635	-0.722504	4.44e-06	-0.521303	0.00263632	52.1872	9.00461	43.1826	-34.178	Sus scrofa SCAN domain-containing 1-like (LOC100627283), mRNA. [Source:RefSeq mRNA;Acc:NM_001243578]
C4-black	ENSSSCG00000030016	PDE9A	0.411067	0.0216027	-0.500804	0.00411067	-0.281668	0.124763	0.444079	0.0123272	0.496857	0.00446406	8.4963	1.77467	6.72162	-4.94695	phosphodiesterase 9A [Source:HGNC Symbol;Acc:8795]
C4-black	ENSSSCG00000030044	TMEM184C	0.379298	0.0353418	-0.362925	0.0447872	-0.21333	0.249205	0.269656	0.142371	0.317043	0.08224	5.02826	0.524686	4.50357	-3.97889	transmembrane protein 184C [Source:HGNC Symbol;Acc:25587]
C4-black	ENSSSCG00000030045	PRMT5	-0.0996211	0.593893	0.0246967	0.895084	0.0806134	0.666399	-0.431266	0.0154232	-0.158855	0.39335	16.5622	1.44792	15.1143	-13.6664	Sus scrofa protein arginine methyltransferase 5 (PRMT5), mRNA. [Source:RefSeq mRNA;Acc:NM_001160093]
C4-black	ENSSSCG00000030054	PSMD5	0.617465	0.000215163	-0.693492	1.52e-05	-0.5609	0.00102942	0.592853	0.000440582	0.700827	1.13e-05	30.9823	4.39565	26.5866	-22.191	proteasome (prosome, macropain) 26S subunit, non-ATPase, 5 [Source:HGNC Symbol;Acc:9563]
C4-black	ENSSSCG00000030067	GINM1	0.466253	0.00819862	-0.268059	0.144842	-0.491293	0.00500618	0.44368	0.0124149	0.522397	0.00257252	9.48241	1.62934	7.85307	-6.22373	glycoprotein integral membrane 1 [Source:HGNC Symbol;Acc:21074]
C4-black	ENSSSCG00000030070	ZNF238	0.365401	0.0432419	-0.498629	0.00430227	-0.351124	0.0527688	0.747311	1.36e-06	0.547224	0.00144313	44.5776	11.7667	32.811	-21.0443	Uncharacterized protein [Source:UniProtKB/TrEMBL;Acc:I3L9V0]
C4-black	ENSSSCG00000030099		-0.341197	0.0603196	0.341604	0.0599944	0.605723	0.000305105	-0.345454	0.0569836	-0.418817	0.0190264	9.25873	1.26016	7.99856	-6.7384	Uncharacterized protein [Source:UniProtKB/TrEMBL;Acc:F1RSX7]
C4-black	ENSSSCG00000030123	CDS2	0.248129	0.178331	-0.263528	0.152021	-0.373938	0.0382376	0.600955	0.00035023	0.396463	0.0272385	19.7502	4.54898	15.2013	-10.6523	CDP-diacylglycerol synthase (phosphatidate cytidylyltransferase) 2 [Source:HGNC Symbol;Acc:1801]
C4-black	ENSSSCG00000030147	TRMT61B	0.0486736	0.794848	-0.0970591	0.603465	-0.153526	0.409614	0.247845	0.178845	0.103224	0.580546	3.48266	0.356505	3.12615	-2.76965	tRNA methyltransferase 61 homolog B (S. cerevisiae) [Source:HGNC Symbol;Acc:26070]
C4-black	ENSSSCG00000030262	GDPD1	0.571999	0.000774118	-0.436573	0.0140702	-0.482301	0.0060013	0.483899	0.00581307	0.575675	0.000702814	15.0131	1.43101	13.5821	-12.1511	glycerophosphodiester phosphodiesterase domain containing 1 [Source:HGNC Symbol;Acc:20883]
C2-darkturquoise	ENSSSCG00000030263	CHRNB1	-0.543082	0.00159415	0.575374	0.000708431	0.381385	0.0342637	-0.187118	0.313476	-0.380505	0.0347149	9.73204	1.26796	8.46408	-7.19612	cholinergic receptor, nicotinic, beta 1 (muscle) [Source:HGNC Symbol;Acc:1961]
C4-black	ENSSSCG00000030390	PPIL1	-0.233011	0.207133	0.460128	0.0092004	0.276312	0.132404	-0.691385	1.66e-05	-0.450588	0.0109657	43.0626	6.67053	36.392	-29.7215	peptidylprolyl isomerase (cyclophilin)-like 1 [Source:HGNC Symbol;Acc:9260]
C1-lightcyan	ENSSSCG00000030413	PIK3CA	0.698763	1.23e-05	-0.505498	0.00372202	-0.477939	0.00654198	0.468676	0.00782859	0.612593	0.000249132	20.0346	2.84705	17.1875	-14.3404	Uncharacterized protein [Source:UniProtKB/TrEMBL;Acc:I3LMG0]
C4-black	ENSSSCG00000030431	RANGRF	-0.537246	0.00183022	0.494659	0.00467189	0.505148	0.00374982	-0.649918	7.59e-05	-0.627391	0.000158399	40.5279	5.50835	35.0196	-29.5112	RAN guanine nucleotide release factor [Source:HGNC Symbol;Acc:17679]
C1-lightcyan	ENSSSCG00000030439		0.515219	0.00301646	-0.359255	0.0471583	-0.486636	0.00550227	0.252063	0.171324	0.430604	0.0155991	10.3516	0.67766	9.67396	-8.99629	Peptidyl-prolyl cis-trans isomerase [Source:UniProtKB/TrEMBL;Acc:I3LVI2]
C2-darkturquoise	ENSSSCG00000030474		-0.694188	1.48e-05	0.755673	8.89e-07	0.742534	1.73e-06	-0.665008	4.48e-05	-0.785291	1.68e-07	35.7166	3.20428	32.5124	-29.3081	Uncharacterized protein [Source:UniProtKB/TrEMBL;Acc:I3LTF9]
C4-black	ENSSSCG00000030484		0.523923	0.00248582	-0.614772	0.000233394	-0.312027	0.0874767	0.619456	0.000202509	0.577534	0.000669	40.7255	5.03646	35.6891	-30.6526	Uncharacterized protein [Source:UniProtKB/TrEMBL;Acc:I3LF82]
C4-black	ENSSSCG00000030487	LYSMD4	-0.380367	0.034786	0.313989	0.0853991	0.438884	0.0135128	-0.380981	0.0344704	-0.41698	0.019613	5.88704	0.706781	5.18026	-4.47348	LysM, putative peptidoglycan-binding, domain containing 4 [Source:HGNC Symbol;Acc:26571]
C3-skyblue3	ENSSSCG00000030535	SNX9	0.775108	3.06e-07	-0.562841	0.000980066	-0.84754	1.8e-09	0.528454	0.00224312	0.761197	6.63e-07	34.9576	3.99373	30.9638	-26.9701	sorting nexin 9 [Source:HGNC Symbol;Acc:14973]
C4-black	ENSSSCG00000030566		0.181808	0.327651	-0.36737	0.0420435	-0.417195	0.0195434	0.46666	0.00813542	0.343756	0.0582963	17.5786	1.7376	15.841	-14.1034	Uncharacterized protein [Source:UniProtKB/TrEMBL;Acc:I3LQX0]
C4-black	ENSSSCG00000030575	TMEM158	-0.190858	0.303726	0.0580416	0.756452	0.401094	0.0253345	-0.339677	0.0615472	-0.229522	0.214209	6.5057	0.766013	5.73968	-4.97367	transmembrane protein 158 (gene/pseudogene) [Source:HGNC Symbol;Acc:30293]
C4-black	ENSSSCG00000030580		0.00945578	0.959736	0.344386	0.057807	-0.0433283	0.816976	-0.339615	0.0615973	-0.188073	0.310967	10.0939	1.878	8.21591	-6.33791	Uncharacterized protein [Source:UniProtKB/TrEMBL;Acc:I3LEQ9]
C4-black	ENSSSCG00000030587	PSMD7	-0.132095	0.478721	0.33078	0.0691292	0.174831	0.346864	-0.571078	0.000792945	-0.359008	0.0473216	39.4728	4.27291	35.1999	-30.927	proteasome (prosome, macropain) 26S subunit, non-ATPase, 7 [Source:HGNC Symbol;Acc:9565]
C1-lightcyan	ENSSSCG00000030603	TATDN1	-0.807549	4.01e-08	0.705804	9.19e-06	0.701242	1.11e-05	-0.371336	0.0397109	-0.736333	2.34e-06	18.1744	4.07493	14.0994	-10.0245	TatD DNase domain containing 1 [Source:HGNC Symbol;Acc:24220]
C4-black	ENSSSCG00000030611		-0.514444	0.00306806	0.395255	0.0277543	0.495833	0.0045598	-0.621778	0.000188592	-0.695148	1.42e-05	40.43	4.83656	35.5935	-30.7569	Uncharacterized protein [Source:UniProtKB/TrEMBL;Acc:I3LM89]
C4-black	ENSSSCG00000030707	SKIP	-0.638021	0.000112763	0.591746	0.000454392	0.44167	0.0128656	-0.471832	0.0073681	-0.604814	0.000313284	14.4662	1.84462	12.6215	-10.7769	Sus scrofa inositol polyphosphate-5-phosphatase K (INPP5K), mRNA. [Source:RefSeq mRNA;Acc:NM_001190292]
C4-black	ENSSSCG00000030742	MTCP1	0.2107	0.255225	-0.341806	0.0598334	-0.356478	0.0490185	0.638797	0.000109947	0.464979	0.00839899	34.9966	6.81107	28.1855	-21.3744	mature T-cell proliferation 1 [Source:HGNC Symbol;Acc:7423]
C4-black	ENSSSCG00000030767	TMP-SLA-5	-0.40874	0.0224304	0.44959	0.0111659	0.38744	0.0312845	-0.44532	0.0120572	-0.440107	0.0132254	12.1841	1.51501	10.6691	-9.15408
C4-black	ENSSSCG00000030775	IGLV-11	-0.170568	0.35893	0.252625	0.170339	0.102166	0.58445	-0.41378	0.02067	-0.259113	0.159259	7.23249	1.26724	5.96525	-4.69801
C2-darkturquoise	ENSSSCG00000030790	TMP-CH242-74M17.6	0.73465	2.53e-06	-0.927608	6.25e-14	-0.720908	4.77e-06	0.547357	0.00143851	0.816798	2.09e-08	33.5541	6.86008	26.694	-19.8339
C4-black	ENSSSCG00000030797	IGKJ5	0.414568	0.0204054	-0.36425	0.0439545	-0.329807	0.0700009	0.615019	0.000231663	0.605755	0.00030482	22.309	4.21153	18.0974	-13.8859
C4-black	ENSSSCG00000030830	IGLV-5	0.428618	0.0161378	-0.330243	0.0696098	-0.249588	0.175709	0.485504	0.00562905	0.466917	0.00809568	10.4003	1.68487	8.71543	-7.03056
C4-black	ENSSSCG00000030865	YY2	0.173499	0.350608	0.0695447	0.710081	-0.17571	0.344409	0.327664	0.0719507	0.142529	0.444348	6.25516	0.896841	5.35831	-4.46147	Uncharacterized protein [Source:UniProtKB/TrEMBL;Acc:K7GM42]
C2-darkturquoise	ENSSSCG00000030882	LST1	-0.647325	8.29e-05	0.781054	2.17e-07	0.595886	0.000404601	-0.742288	1.75e-06	-0.748571	1.28e-06	51.0372	3.66641	47.3708	-43.7044	Leukocyte specific transcript 1; Uncharacterized protein [Source:UniProtKB/TrEMBL;Acc:A5D9N4]
Notes: MM, module membership; GS, gene significance
p.MM, p-value for module membership; p .GS, p-value for gene significance
kTotal, total connectivity of a gene in the co-expression network
kOut, total connectivity for a gene in a given module with othe genes outside the module
kWithin, total connectivity for a gene in a given module with othe genes inside the same module
kDiff, the difference between Kwithin and kOut
