# Supplementary material for: Post-weaning blood transcriptomic differences between Yorkshire pigs divergently selected for residual feed intake
Source: BMC Genomics. 2016 Jan 22;17:73. doi: 10.1186/s12864-016-2395-x (PMC4724083; doi:10.1186/s12864-016-2395-x)
Supplement: Additional file 12: Table S10. — GO-BP terms enriched in the WGCNA modules. (XLSX 15 kb) [file 12864_2016_2395_MOESM12_ESM.xlsx]

## Sheet: Sheet1
GO-BP enriched in Module C1-lightcyan
GO.ID	Term	Annotateda	Significantb	Expectedc	p-value
GO:0006629	lipid metabolic process	494	18	7.88	0.00082
GO:0008610	lipid biosynthetic process	235	11	3.75	0.0013
GO:0006664	glycolipid metabolic process	38	4	0.61	0.00301
GO:0006687	glycosphingolipid metabolic process	19	3	0.3	0.00319
GO:0044255	cellular lipid metabolic process	359	13	5.73	0.00471
GO:0006694	steroid biosynthetic process	44	4	0.7	0.00514
GO:0006518	peptide metabolic process	46	4	0.73	0.00603
GO:0006643	membrane lipid metabolic process	74	5	1.18	0.00642
GO:0042632	cholesterol homeostasis	25	3	0.4	0.00707
GO:0055092	sterol homeostasis	26	3	0.41	0.0079
GO-BP enriched in module C2-darkturquoise
GO.ID	Term	Annotateda	Significantb	Expectedc	p-value
GO:0030500	regulation of bone mineralization	33	4	0.33	0.00031
GO:0042102	positive regulation of T cell proliferation	36	4	0.36	0.00043
GO:0002708	positive regulation of lymphocyte mediated immunity	37	4	0.37	0.00048
GO:0071277	cellular response to calcium ion	17	3	0.17	0.00059
GO:0030278	regulation of ossification	69	5	0.69	0.0006
GO:0001912	positive regulation of leukocyte mediated cytotoxity	20	3	0.2	0.00097
GO:0050671	positive regulation of lymphocyte proliferation	46	4	0.46	0.00111
GO:0050896	response to stimulus	3183	45	31.85	0.00242
GO:0008610	lipid biosynthetic process	235	7	2.35	0.00896
GO:0044255	cellular lipid metabolic process	359	9	3.59	0.0094
GO:0006694	steroid biosynthetic process	44	3	0.44	0.00952
GO:0006629	lipid metabolic process	494	11	4.94	0.00983
GO-BP enriched in module C3-skyblue3
GO.ID	Term	Annotateda	Significantb	Expectedc	p-value
GO:0007156	homophilic cell adhesion	24	4	0.18	2.7e-05
GO:0007155	cell adhesion	323	8	2.42	0.0027
GO:0022610	biological adhesion	324	8	2.43	0.0027
GO:0006919	activation of cysteine-type endopeptidase activity involved in apoptotic process	38	3	0.29	0.0028
GO:0052548	regulation of endopeptidase activity	133	5	1	0.0031
GO:0097202	activation of cysteine-type endopeptidase activity	40	3	0.3	0.0033
GO:0052547	regulation of peptidase activity	143	5	1.07	0.0043
GO:1901071	glucosamine-containing compound metabolic process	14	2	0.11	0.0048
GO:0002377	immunoglobulin production	46	3	0.35	0.0049
GO:0016337	cell-cell adhesion	151	5	1.13	0.0054
GO:0031638	zymogen activation	48	3	0.36	0.0055
GO:0043280	positive regulation of cysteine-type endopetidase activity involved in apoptotic process	53	3	0.4	0.0072
GO:2001056	positive regulation of cysteine-type endopetidase activity	56	3	0.42	0.0084
GO:0010950	positive regulation of endopeptidase activity	59	3	0.44	0.0097
GO-BP enriched in module C4-black
GO.ID	Term	Annotateda	Significantb	Expectedc	p-value
GO:0016573	histone acetylation	83	13	5.15	0.0017
GO:0006475	internal protein amino acid acetylation	85	13	5.27	0.0021
GO:0018393	internal peptidyl-lysine acetylation	85	13	5.27	0.0021
GO:1902476	chloride transmembrane transport	16	5	0.99	0.0022
GO:0007156	homophilic cell adhesion	24	6	1.49	0.0029
GO:0055085	transmembrane transport	491	46	30.47	0.003
GO:0018394	peptidyl-lysine acetylation	90	13	5.58	0.0035
GO:0045453	bone resorption	18	5	1.12	0.0039
GO:2000008	regulation of protein localization to cell surfacr	12	4	0.74	0.0049
GO:0034394	protein localization to cell surface	19	5	1.18	0.0051
GO:0010927	cellular component assembly involved in morphogenesis	96	13	5.96	0.0061
GO:0006473	protein acetylation	97	13	6.02	0.0067
GO:0006956	complement activation	13	4	0.81	0.0067
GO:0003254	regulation of membrane depolarization	14	4	0.87	0.0089
GO:0015698	inorganic anion transport	39	7	2.42	0.0092
aNumber of genes detected in the blood and associated with a given GO term.
bNumber of DEGs associated with a given GO term.
cExpected number of DEGs associated with a given GO term.
