# Supplementary material for: Post-weaning blood transcriptomic differences between Yorkshire pigs divergently selected for residual feed intake
Source: BMC Genomics. 2016 Jan 22;17:73. doi: 10.1186/s12864-016-2395-x (PMC4724083; doi:10.1186/s12864-016-2395-x)
Supplement: Additional file 13: Table S11. — Association of module eigengenes with RFI phenotype. (XLSX 10 kb) [file 12864_2016_2395_MOESM13_ESM.xlsx]

## Sheet: Sheet1
	Regression coefficient and significance
Module	RFI.phenotype	p-value	q-value	Adjusted R2
C1-lightcyan	0.11	0.14	0.19	0.84
C2-darkturquoise	0.11	0.26	0.26	0.69
C3-skyblue3	-0.27	0.0075	0.03	0.73
C4-black	-0.20	0.09	0.18	0.6
